# Supplementary material for: Molecular and epigenetic alterations in normal and malignant myelopoiesis in human leukemia 60 (HL60) promyelocytic cell line model
Source: Front Cell Dev Biol. 2023 Feb 2;11:1060537. doi: 10.3389/fcell.2023.1060537 (PMC9932920; doi:10.3389/fcell.2023.1060537)
Supplement: Supplementary file 1 [file Table1.xlsx]

## Sheet: HL60-VD3
gene	Symbol	baseMean	log2FoldChange	lfcSE	stat	pvalue	padj	WT1	WT2	VD1	VD2	UP_DOWN
ENSG00000019186	CYP24A1	18082.3	12.6638	0.480196	26.3722	2.86e-153	1.21e-149	7.07165	4.54608	40866.3	31451.3	UP
ENSG00000123689	G0S2	2289.76	11.2736	0.756617	14.9	3.3e-50	1.24e-47	2.35722	1.51536	4646.28	4508.88	UP
ENSG00000174804	FZD4	159.934	10.8508	1.47795	7.34178	2.11e-13	1.13e-11	0	0	285.238	354.497	UP
ENSG00000075223	SEMA3C	131.108	10.5716	1.49367	7.07764	1.47e-12	7.16e-11	0	0	178.703	345.729	UP
ENSG00000118113	MMP8	346.305	10.5367	1.39214	7.56872	3.77e-14	2.2e-12	0	0.757679	666.7	717.763	UP
ENSG00000197635	DPP4	124.17	10.4909	1.48767	7.05187	1.77e-12	8.5e-11	0	0	194.168	302.513	UP
ENSG00000108688	CCL7	100.952	10.1816	1.48583	6.85243	7.26e-12	3.28e-10	0	0	202.759	201.049	UP
ENSG00000038945	MSR1	92.1441	10.0635	1.49722	6.72144	1.8e-11	7.8e-10	0	0	137.464	231.112	UP
ENSG00000153823	PID1	92.1108	10.0319	1.51119	6.63839	3.17e-11	1.33e-09	0	0	259.463	108.98	UP
ENSG00000103569	AQP9	2178.3	10.0216	0.538668	18.6043	2.96e-77	2.4e-74	5.89305	3.03072	4879.97	3824.31	UP
ENSG00000164047	CAMP	406.105	9.78576	1.06247	9.21036	3.25e-20	2.83e-18	0	1.51536	943.347	679.558	UP
ENSG00000100362	PVALB	72.0058	9.71077	1.50812	6.43898	1.2e-10	4.81e-09	0	0	101.38	186.643	UP
ENSG00000116016	EPAS1	849.4	9.51378	0.688108	13.826	1.78e-43	5.39e-41	3.53583	1.51536	1744.07	1648.48	UP
ENSG00000170458	CD14	8690	9.43624	0.2948	32.0089	8.19e-225	1.39e-220	27.108	23.4881	17208.8	17500.6	UP
ENSG00000203747	FCGR3A	52.8547	9.24054	1.5109	6.1159	9.6e-10	3.46e-08	0	0	116.844	94.5744	UP
ENSG00000112303	VNN2	49.4501	9.14028	1.51647	6.02733	1.67e-09	5.74e-08	0	0	115.126	82.6743	UP
ENSG00000078401	EDN1	381.76	9.11327	0.889146	10.2495	1.19e-24	1.58e-22	1.17861	1.51536	577.349	946.996	UP
ENSG00000115963	RND3	47.3185	9.10044	1.51888	5.99155	2.08e-09	7.06e-08	0	0	79.0418	110.232	UP
ENSG00000115414	FN1	35970.9	9.07022	0.762213	11.8999	1.19e-32	2.46e-30	205.078	62.8874	69111.8	74503.9	UP
ENSG00000123384	LRP1	9281.2	8.98947	0.28468	31.5774	7.54e-219	6.4e-215	36.5369	36.3686	20812.1	16239.9	UP
ENSG00000115590	IL1R2	43.1229	8.95034	1.52086	5.88505	3.98e-09	1.32e-07	0	0	91.0699	81.4216	UP
ENSG00000136235	GPNMB	2882.83	8.87383	0.36808	24.1084	2.04e-128	4.95e-125	8.25026	15.1536	6244.3	5263.6	UP
ENSG00000171227	TMEM37	38.851	8.78388	1.53788	5.71169	1.12e-08	3.45e-07	0	0	99.6614	55.7425	UP
ENSG00000174705	SH3PXD2B	33.9568	8.57948	1.57031	5.46356	4.67e-08	1.33e-06	0	0	101.38	34.4476	UP
ENSG00000171916	LGALS9C	29.0552	8.39641	1.55203	5.40995	6.3e-08	1.76e-06	0	0	49.8307	66.39	UP
ENSG00000164100	NDST3	27.7304	8.33912	1.56428	5.33098	9.77e-08	2.64e-06	0	0	39.5209	71.4005	UP
ENSG00000259600	RP11-925D8.3	27.2041	8.26923	1.56439	5.2859	1.25e-07	3.3e-06	0	0	68.732	40.0845	UP
ENSG00000196878	LAMB3	1713.24	8.26396	0.387476	21.3277	6.29e-101	8.21e-98	11.7861	10.6075	3933.19	2897.36	UP
ENSG00000104154	SLC30A4	67.6578	8.16626	1.43096	5.70686	1.15e-08	3.54e-07	0	0.757679	161.52	108.353	UP
ENSG00000003137	CYP26B1	25.0522	8.14512	1.57848	5.16009	2.47e-07	6.19e-06	0	0	67.0137	33.195	UP
ENSG00000198739	LRRTM3	23.0609	8.02996	1.5813	5.07808	3.81e-07	9.28e-06	0	0	58.4222	33.8213	UP
ENSG00000218809	RP1-229K20.5	21.8566	7.97577	1.57798	5.05442	4.32e-07	1.04e-05	0	0	42.9575	44.4687	UP
ENSG00000129219	PLD2	21.3024	7.91647	1.58911	4.9817	6.3e-07	1.48e-05	0	0	53.2673	31.9423	UP
ENSG00000124731	TREM1	1601.57	7.85944	0.352498	22.2964	4.01e-110	6.81e-107	11.7861	15.1536	3051.7	3327.64	UP
ENSG00000157570	TSPAN18	216.713	7.85621	0.785904	9.99639	1.58e-23	1.95e-21	3.53583	0.757679	347.097	515.462	UP
ENSG00000158270	COLEC12	107.158	7.8242	1.07547	7.27516	3.46e-13	1.8e-11	2.35722	0	237.125	189.149	UP
ENSG00000141497	ZMYND15	17.2878	7.6603	1.61989	4.72889	2.26e-06	4.78e-05	0	0	24.0562	45.0951	UP
ENSG00000185650	ZFP36L1	235.081	7.65371	0.791811	9.66608	4.2e-22	4.33e-20	2.35722	2.27304	737.151	198.544	UP
ENSG00000259379	RP11-925D8.5	17.6691	7.65293	1.60844	4.75797	1.96e-06	4.18e-05	0	0	41.2392	29.4371	UP
ENSG00000259671	RP11-925D8.6	16.4164	7.53938	1.62405	4.64232	3.45e-06	6.96e-05	0	0	41.2392	24.4265	UP
ENSG00000118785	SPP1	1093.68	7.47323	0.400971	18.6378	1.59e-77	1.35e-74	16.5005	9.09215	1668.47	2680.65	UP
ENSG00000109089	CDR2L	252.126	7.45685	1.28412	5.80698	6.36e-09	2.04e-07	0	5.30375	530.955	472.246	UP
ENSG00000236426	RP11-79M19.2	15.0916	7.43778	1.62882	4.56637	4.96e-06	9.78e-05	0	0	30.9294	29.4371	UP
ENSG00000120217	CD274	158.392	7.42342	0.788762	9.41149	4.89e-21	4.62e-19	1.17861	2.27304	314.449	315.665	UP
ENSG00000170298	LGALS9B	14.4333	7.40331	1.65135	4.48319	7.35e-06	0.000138962	0	0	18.9013	38.8319	UP
ENSG00000135074	ADAM19	14.1562	7.36067	1.64239	4.48167	7.41e-06	0.000139492	0	0	24.0562	32.5687	UP
ENSG00000229314	ORM1	7414.68	7.22516	0.266293	27.1323	4.09e-162	2.32e-158	123.754	75.7679	14815.2	14644	UP
ENSG00000259651	CTD-2330J20.1	12.8995	7.19583	1.66102	4.33217	1.48e-05	0.000259932	0	0	30.9294	20.6686	UP
ENSG00000105855	ITGB8	136.748	7.19247	0.791445	9.08777	1.01e-19	8.5e-18	2.35722	1.51536	286.956	256.165	UP
ENSG00000152315	KCNK13	12.8151	7.1584	1.71041	4.1852	2.85e-05	0.0004727	0	0	41.2392	10.0211	UP
ENSG00000274588	DGKK	11.8075	7.08425	1.67333	4.23363	2.3e-05	0.000388721	0	0	24.0562	23.1739	UP
ENSG00000102678	FGF9	11.4181	7.04617	1.68153	4.19033	2.79e-05	0.000462595	0	0	20.6196	25.0528	UP
ENSG00000271109	CTC-523E23.11	11.4181	7.04617	1.68153	4.19033	2.79e-05	0.000462595	0	0	20.6196	25.0528	UP
ENSG00000269086	CTC-523E23.5	11.109	7.02896	1.70439	4.12402	3.72e-05	0.000600117	0	0	13.7464	30.6897	UP
ENSG00000262580	RP11-334C17.5	10.7877	6.93114	1.70175	4.07295	4.64e-05	0.000737743	0	0	27.4928	15.658	UP
ENSG00000162747	FCGR3B	10.9	6.92118	1.75289	3.94843	7.87e-05	0.00117746	0	0	36.0843	7.51584	UP
ENSG00000118242	MREG	10.3622	6.90542	1.70249	4.05608	4.99e-05	0.000784271	0	0	18.9013	22.5475	UP
ENSG00000165140	FBP1	3102.56	6.89287	0.279251	24.6834	1.61e-134	4.56e-131	53.0374	50.7645	5199.58	7106.86	UP
ENSG00000161921	CXCL16	138.054	6.88249	0.730679	9.41931	4.54e-21	4.31e-19	2.35722	2.27304	319.604	227.981	UP
ENSG00000162512	SDC3	54.0978	6.86617	1.11362	6.16561	7.02e-10	2.58e-08	1.17861	0.757679	91.0699	123.385	UP
ENSG00000256574	OR13A1	10.049	6.85864	1.70896	4.01334	5.99e-05	0.000927145	0	0	18.9013	21.2949	UP
ENSG00000185070	FLRT2	27.0321	6.81969	1.53284	4.44905	8.63e-06	0.0001601	0	0.757679	84.1967	23.1739	UP
ENSG00000220267	ACTBP8	9.73589	6.81026	1.71611	3.96843	7.23e-05	0.00108869	0	0	18.9013	20.0422	UP
ENSG00000197405	C5AR1	677.249	6.76822	0.377614	17.9236	7.71e-72	5.04e-69	9.42887	14.3959	1458.84	1226.34	UP
ENSG00000018280	SLC11A1	1312.77	6.7572	0.308342	21.9147	1.88e-106	2.91e-103	24.7508	23.4881	2773.34	2429.5	UP
ENSG00000163221	S100A12	48.3755	6.70623	1.14314	5.8665	4.45e-09	1.47e-07	0	1.51536	123.718	68.2689	UP
ENSG00000008118	CAMK1G	8.91282	6.66584	1.74091	3.82893	0.0001287	0.00180254	0	0	20.6196	15.0317	UP
ENSG00000104833	TUBB4A	8.83249	6.6349	1.75679	3.77671	0.000158916	0.00218609	0	0	24.0562	11.2738	UP
ENSG00000145358	DDIT4L	450.093	6.62791	0.424307	15.6205	5.28e-55	2.3e-52	4.71444	12.1229	819.629	963.907	UP
ENSG00000109943	CRTAM	8.79233	6.62026	1.76974	3.74081	0.000183429	0.00248309	0	0	25.7745	9.3948	UP
ENSG00000251453	HAUS1P1	8.79233	6.62026	1.76974	3.74081	0.000183429	0.00248309	0	0	25.7745	9.3948	UP
ENSG00000177575	CD163	23.5523	6.60377	1.50116	4.39911	1.09e-05	0.000197296	1.17861	0	56.7039	36.3266	UP
ENSG00000103241	FOXF1	67.9533	6.59961	0.92996	7.09667	1.28e-12	6.28e-11	1.17861	1.51536	149.492	119.627	UP
ENSG00000235770	LINC00607	8.21433	6.59368	1.77723	3.7101	0.000207181	0.00274888	0	0	10.3098	22.5475	UP
ENSG00000166920	C15orf48	110.125	6.58894	0.753134	8.7487	2.16e-18	1.71e-16	0	3.7884	259.463	177.249	UP
ENSG00000122176	FMOD	43.8993	6.58859	1.13557	5.80201	6.55e-09	2.09e-07	0	1.51536	80.7601	93.3217	UP
ENSG00000235750	KIAA0040	8.44308	6.58187	1.75821	3.7435	0.000181477	0.00246452	0	0	20.6196	13.1527	UP
ENSG00000198873	GRK5	329.068	6.58024	1.09083	6.03231	1.62e-09	5.63e-08	11.7861	2.27304	883.206	419.008	UP
ENSG00000012223	LTF	8.51933	6.57869	1.77148	3.71366	0.000204281	0.00271772	0	0	24.0562	10.0211	UP
ENSG00000260029	RP11-401P9.1	8.17417	6.57831	1.77023	3.71608	0.000202337	0.00269396	0	0	12.0281	20.6686	UP
ENSG00000279468	AC114494.1	8.17417	6.57831	1.77023	3.71608	0.000202337	0.00269396	0	0	12.0281	20.6686	UP
ENSG00000254528	RP11-728F11.4	8.25042	6.57445	1.75938	3.73679	0.000186381	0.00251503	0	0	15.4647	17.537	UP
ENSG00000236922	LINC01378	8.12992	6.52312	1.77157	3.68211	0.000231311	0.00302288	0	0	20.6196	11.9001	UP
ENSG00000027075	PRKCH	61.9504	6.49499	0.941383	6.89941	5.22e-12	2.41e-10	0	2.27304	127.154	118.375	UP
ENSG00000253315	CTB-11I22.2	7.85693	6.47964	1.77746	3.64546	0.000266916	0.00339194	0	0	18.9013	12.5264	UP
ENSG00000228278	ORM2	1618.17	6.46917	0.284226	22.7606	1.13e-114	2.13e-111	42.4299	31.0648	3194.32	3204.88	UP
ENSG00000176485	PLA2G16	20.5214	6.45121	1.54805	4.16731	3.08e-05	0.000506407	1.17861	0	18.9013	62.0057	UP
ENSG00000183230	CTNNA3	59.19	6.37855	0.931793	6.84546	7.62e-12	3.43e-10	2.35722	0.757679	120.281	113.364	UP
ENSG00000110002	VWA5A	904.722	6.35135	0.317606	19.9976	5.78e-89	6.55e-86	24.7508	19.6997	1835.14	1739.29	UP
ENSG00000127920	GNG11	6.92153	6.3272	1.81378	3.48841	0.000485899	0.00578077	0	0	12.0281	15.658	UP
ENSG00000093134	VNN3	6.99778	6.3215	1.80913	3.49422	0.000475454	0.00567122	0	0	15.4647	12.5264	UP
ENSG00000118432	CNR1	7.07403	6.31626	1.8181	3.4741	0.000512579	0.00604736	0	0	18.9013	9.3948	UP
ENSG00000259626	RP11-925D8.2	7.07403	6.31626	1.8181	3.4741	0.000512579	0.00604736	0	0	18.9013	9.3948	UP
ENSG00000163975	MFI2	345.838	6.28912	0.425633	14.7759	2.09e-49	7.57e-47	8.25026	9.09215	656.391	709.621	UP
ENSG00000112299	VNN1	37.147	6.28478	1.15023	5.46395	4.66e-08	1.33e-06	1.17861	0.757679	92.7882	53.8635	UP
ENSG00000268388	FENDRR	6.91745	6.28133	1.82795	3.43628	0.000589768	0.00682067	0	0	18.9013	8.76848	UP
ENSG00000205683	DPF3	6.87728	6.26224	1.84549	3.39326	0.00069066	0.00784332	0	0	20.6196	6.88952	UP
ENSG00000257017	HP	1480.21	6.26218	0.296085	21.1499	2.76e-99	3.35e-96	36.5369	39.3993	2470.92	3373.99	UP
ENSG00000185909	KLHDC8B	215.68	6.24438	0.516967	12.0789	1.37e-33	3.09e-31	7.07165	4.54608	489.716	361.387	UP
ENSG00000229565	AC108056.1	6.49195	6.24127	1.83808	3.39554	0.000684935	0.00779395	0	0	10.3098	15.658	UP
ENSG00000196549	MME	52.8855	6.21998	0.976208	6.37158	1.87e-10	7.31e-09	1.17861	1.51536	144.337	64.511	UP
ENSG00000168528	SERINC2	439.401	6.20894	0.387869	16.0078	1.13e-57	5.04e-55	15.3219	9.09215	855.713	877.475	UP
ENSG00000259354	RP11-519G16.3	34.4572	6.18807	1.14606	5.3994	6.69e-08	1.86e-06	1.17861	0.757679	73.8869	62.0057	UP
ENSG00000121742	GJB6	34.4933	6.18344	1.14923	5.38051	7.43e-08	2.05e-06	1.17861	0.757679	79.0418	56.9951	UP
ENSG00000143546	S100A8	2669.74	6.18315	0.248724	24.8594	2.05e-136	6.95e-133	69.5379	75.0102	5201.29	5333.12	UP
ENSG00000104213	PDGFRL	6.10254	6.17028	1.87774	3.28602	0.00101613	0.010919	0	0	6.8732	17.537	UP
ENSG00000153162	BMP6	582.363	6.16272	0.396151	15.5565	1.44e-54	5.82e-52	14.1433	17.4266	1488.05	809.832	UP
ENSG00000114529	C3orf52	32.5214	6.15872	1.16516	5.28575	1.25e-07	3.3e-06	0	1.51536	58.4222	70.1479	UP
ENSG00000007350	TKTL1	16.5698	6.13455	1.54629	3.96726	7.27e-05	0.00109307	0	0.757679	36.0843	29.4371	UP
ENSG00000163735	CXCL5	6.09846	6.12097	1.85624	3.2975	0.00097549	0.0105625	0	0	13.7464	10.6474	UP
ENSG00000247765	RP11-32B5.7	6.09846	6.12097	1.85624	3.2975	0.00097549	0.0105625	0	0	13.7464	10.6474	UP
ENSG00000128383	APOBEC3A	6.01813	6.07489	1.88151	3.22872	0.00124345	0.0130019	0	0	17.183	6.88952	UP
ENSG00000144852	NR1I2	200.316	6.04799	0.507643	11.9139	1e-32	2.16e-30	5.89305	6.06143	333.35	455.961	UP
ENSG00000111181	SLC6A12	31.2133	6.04475	1.15528	5.23228	1.67e-07	4.31e-06	1.17861	0.757679	65.2954	57.6215	UP
ENSG00000139567	ACVRL1	138.235	6.03188	0.579863	10.4022	2.42e-25	3.4e-23	4.71444	3.7884	259.463	284.976	UP
ENSG00000124440	HIF3A	15.3059	5.97125	1.55451	3.84124	0.000122415	0.00172019	1.17861	0	34.366	25.6791	UP
ENSG00000223629	DEFA8P	42.1056	5.96626	0.994428	5.99969	1.98e-09	6.76e-08	0	2.27304	58.4222	107.727	UP
ENSG00000234426	RP11-459O1.2	14.3456	5.94814	1.57129	3.78551	0.000153393	0.00211526	0	0.757679	24.0562	32.5687	UP
ENSG00000204103	MAFB	799.514	5.92294	0.355736	16.6498	3.03e-62	1.56e-59	17.6791	32.5802	1950.27	1197.52	UP
ENSG00000167680	SEMA6B	3155.3	5.91802	1.0767	5.49646	3.87e-08	1.11e-06	173.256	32.5802	8120.69	4294.68	UP
ENSG00000126262	FFAR2	164.02	5.91064	1.0824	5.46067	4.74e-08	1.35e-06	1.17861	9.09215	233.689	412.119	UP
ENSG00000151693	ASAP2	14.1016	5.8875	1.57815	3.73063	0.000191005	0.00255913	1.17861	0	18.9013	36.3266	UP
ENSG00000134668	SPOCD1	26.4671	5.8812	1.20567	4.87795	1.07e-06	2.4e-05	0	1.51536	36.0843	68.2689	UP
ENSG00000134028	ADAMDEC1	315.259	5.87397	0.417564	14.0672	6.04e-45	1.97e-42	10.6075	10.6075	518.927	720.895	UP
ENSG00000147614	ATP6V0D2	39.9251	5.84782	1.00542	5.8163	6.02e-09	1.94e-07	0	2.27304	104.816	52.6109	UP
ENSG00000121797	CCRL2	215.941	5.83613	0.463801	12.5833	2.61e-36	6.62e-34	8.25026	6.81911	448.476	400.219	UP
ENSG00000259125	RP11-545N8.3	13.7442	5.82212	1.57008	3.70817	0.000208765	0.00276438	1.17861	0	27.4928	26.3055	UP
ENSG00000164949	GEM	13.3217	5.79976	1.59386	3.63882	0.00027389	0.00346989	0	0.757679	34.366	18.1633	UP
ENSG00000169896	ITGAM	2635.22	5.76995	0.250323	23.05	1.47e-117	3.12e-114	87.2171	101.529	5603.38	4748.76	UP
ENSG00000213203	GIMAP1	64.9814	5.75487	0.768954	7.48402	7.21e-14	4.04e-12	3.53583	1.51536	147.774	107.101	UP
ENSG00000145040	UCN2	13.3466	5.73879	1.60198	3.5823	0.00034058	0.00418072	1.17861	0	37.8026	14.4054	UP
ENSG00000137726	FXYD6	86.345	5.7298	0.662951	8.64287	5.48e-18	4.16e-16	2.35722	3.7884	163.239	175.996	UP
ENSG00000010278	CD9	112.717	5.72065	0.596726	9.58672	9.09e-22	9.14e-20	4.71444	3.7884	252.59	189.775	UP
ENSG00000189420	ZFP92	49.0924	5.70318	0.880613	6.47638	9.39e-11	3.79e-09	1.17861	2.27304	127.154	65.7636	UP
ENSG00000130203	APOE	97.8802	5.68644	0.694425	8.1887	2.64e-16	1.8e-14	3.53583	3.7884	285.238	98.9586	UP
ENSG00000115828	QPCT	409.203	5.66115	0.363737	15.5639	1.28e-54	5.44e-52	18.8577	13.6382	726.841	877.475	UP
ENSG00000205517	RGL3	11.8002	5.64019	1.60624	3.51143	0.000445696	0.0053361	0	0.757679	25.7745	20.6686	UP
ENSG00000196872	KIAA1211L	58.2801	5.6291	0.772963	7.2825	3.28e-13	1.72e-11	2.35722	2.27304	115.126	113.364	UP
ENSG00000249464	LINC01091	45.8566	5.61057	0.869178	6.45503	1.08e-10	4.36e-09	1.17861	2.27304	104.816	75.1584	UP
ENSG00000163220	S100A9	4701.29	5.58429	0.283669	19.686	2.84e-86	2.84e-83	135.54	245.488	10038.3	8385.8	UP
ENSG00000168081	PNOC	11.9415	5.58204	1.60994	3.46723	0.000525849	0.00615689	1.17861	0	30.9294	15.658	UP
ENSG00000171051	FPR1	233.211	5.56455	0.460192	12.0918	1.17e-33	2.68e-31	8.25026	10.6075	580.785	333.202	UP
ENSG00000131355	EMR3	115.888	5.5083	0.574737	9.58404	9.33e-22	9.33e-20	2.35722	6.81911	271.491	182.886	UP
ENSG00000181523	SGSH	173.047	5.50794	0.474846	11.5994	4.15e-31	7.83e-29	8.25026	6.81911	367.716	309.402	UP
ENSG00000182704	TSKU	10.973	5.49843	1.67032	3.29185	0.000995316	0.0107293	0	0.757679	34.366	8.76848	UP
ENSG00000176046	NUPR1	10.8165	5.47636	1.67815	3.26334	0.00110109	0.0116991	0	0.757679	34.366	8.14216	UP
ENSG00000102837	OLFM4	20.4729	5.47495	1.22859	4.45629	8.34e-06	0.000155056	0	1.51536	44.6758	35.7003	UP
ENSG00000038427	VCAN	119.213	5.4544	1.28752	4.23636	2.27e-05	0.000384784	1.17861	9.09215	341.942	124.638	UP
ENSG00000100292	HMOX1	1065.1	5.45405	0.89164	6.11688	9.54e-10	3.46e-08	54.216	40.9147	3266.49	898.77	UP
ENSG00000228485	GRK5-IT1	21.4301	5.43958	1.1963	4.547	5.44e-06	0.000106159	2.35722	0	39.5209	43.8424	UP
ENSG00000198682	PAPSS2	254.215	5.42697	0.401367	13.5212	1.17e-41	3.32e-39	11.7861	11.3652	505.18	488.53	UP
ENSG00000061676	NCKAP1	9.92531	5.40117	1.6428	3.28778	0.00100982	0.0108581	0	0.757679	18.9013	20.0422	UP
ENSG00000172594	SMPDL3A	105.686	5.39955	0.574481	9.39901	5.51e-21	5.14e-19	1.17861	7.57679	201.041	212.949	UP
ENSG00000182022	CHST15	20.2969	5.3774	1.24044	4.33507	1.46e-05	0.000256802	1.17861	0.757679	56.7039	22.5475	UP
ENSG00000242853	RN7SL749P	9.92123	5.36812	1.65603	3.24156	0.00118877	0.0125053	0	0.757679	25.7745	13.1527	UP
ENSG00000178695	KCTD12	2552.67	5.35686	0.295063	18.155	1.17e-73	9.06e-71	160.291	85.6177	5539.8	4424.95	UP
ENSG00000267432	DNAH17-AS1	9.34323	5.34867	1.68117	3.18152	0.00146502	0.0149845	0	0.757679	10.3098	26.3055	UP
ENSG00000165238	WNK2	19.8674	5.34624	1.24157	4.30604	1.66e-05	0.000289598	1.17861	0.757679	54.9856	22.5475	UP
ENSG00000123977	DAW1	10.183	5.34372	1.64167	3.25505	0.00113374	0.0119932	1.17861	0	25.7745	13.779	UP
ENSG00000113070	HBEGF	1442.74	5.317	0.28124	18.9056	1.03e-79	9.18e-77	68.3593	72.7372	2299.09	3330.77	UP
ENSG00000127954	STEAP4	9.37524	5.29476	1.66199	3.1858	0.00144354	0.0148004	0	0.757679	22.3379	14.4054	UP
ENSG00000173083	HPSE	116.95	5.28928	0.537766	9.83566	7.91e-23	8.89e-21	2.35722	8.33447	242.28	214.828	UP
ENSG00000101670	LIPG	119.18	5.28306	0.534856	9.87754	5.21e-23	6.02e-21	4.71444	6.81911	269.773	195.412	UP
ENSG00000167600	CYP2S1	9.75346	5.28146	1.64932	3.20221	0.00136377	0.0141103	1.17861	0	24.0562	13.779	UP
ENSG00000165959	CLMN	2947.73	5.27136	0.245758	21.4494	4.63e-102	6.55e-99	139.076	157.597	6383.49	5110.77	UP
ENSG00000074803	SLC12A1	57.4359	5.24389	0.758779	6.91096	4.81e-12	2.23e-10	5.89305	0.757679	146.056	77.0374	UP
ENSG00000224397	LINC01272	144.088	5.23997	0.480793	10.8986	1.17e-27	1.93e-25	8.25026	6.81911	286.956	274.328	UP
ENSG00000130513	GDF15	9.2878	5.23818	1.65259	3.16968	0.00152608	0.0154786	1.17861	0	17.183	18.7896	UP
ENSG00000012779	ALOX5	2593.55	5.22623	0.314637	16.6104	5.86e-62	2.93e-59	187.399	85.6177	4596.45	5504.73	UP
ENSG00000013619	MAMLD1	9.13425	5.22354	1.77919	2.93591	0.00332568	0.0297525	0	0.757679	32.6477	3.1316	UP
ENSG00000100167	2003-09-01	252.426	5.1892	0.395615	13.1168	2.64e-39	7e-37	8.25026	17.4266	494.87	489.156	UP
ENSG00000163734	CXCL3	26.3479	5.18881	1.05759	4.90625	9.28e-07	2.11e-05	1.17861	1.51536	73.8869	28.8107	UP
ENSG00000170801	HTRA3	16.141	5.16889	1.2842	4.025	5.7e-05	0.000888289	0	1.51536	22.3379	40.7108	UP
ENSG00000181045	SLC26A11	131.932	5.16483	0.507169	10.1837	2.35e-24	3.04e-22	10.6075	4.54608	292.111	220.465	UP
ENSG00000104267	CA2	4925.5	5.16459	0.258323	19.9927	6.37e-89	6.77e-86	207.435	324.287	9948.96	9221.31	UP
ENSG00000178726	THBD	252.544	5.1324	0.384519	13.3476	1.22e-40	3.35e-38	16.5005	12.1229	481.124	500.43	UP
ENSG00000205593	DENND6B	776.25	5.1175	0.284218	18.0056	1.76e-72	1.3e-69	48.323	39.3993	1591.15	1426.13	UP
ENSG00000117594	HSD11B1	8.34832	5.06512	1.68028	3.01445	0.00257447	0.0243165	1.17861	0	17.183	15.0317	UP
ENSG00000131042	LILRB2	74.0271	5.06351	0.65284	7.75612	8.76e-15	5.41e-13	5.89305	3.03072	190.731	96.4533	UP
ENSG00000216490	IFI30	209.968	5.03733	0.44093	11.4243	3.16e-30	5.77e-28	12.9647	12.1229	288.674	526.109	UP
ENSG00000227619	RP11-492E3.2	7.8425	4.99441	1.70219	2.93411	0.00334507	0.0298787	1.17861	0	12.0281	18.1633	UP
ENSG00000118946	PCDH17	8.18766	4.99006	1.72101	2.8995	0.00373759	0.0327646	1.17861	0	24.0562	7.51584	UP
ENSG00000182985	CADM1	22.8351	4.98525	1.05514	4.72472	2.3e-06	4.86e-05	1.17861	1.51536	56.7039	31.9423	UP
ENSG00000173391	OLR1	1770.66	4.97261	0.276597	17.9778	2.91e-72	2.06e-69	100.182	117.44	4113.61	2751.43	UP
ENSG00000266698	MIR3945	7.38394	4.97016	1.72151	2.8871	0.00388817	0.0338749	0	0.757679	13.7464	15.0317	UP
ENSG00000166313	APBB1	7.46019	4.96321	1.72193	2.88236	0.0039471	0.0343281	0	0.757679	17.183	11.9001	UP
ENSG00000204099	NEU4	13.8325	4.94101	1.31191	3.76628	0.000165699	0.00227572	0	1.51536	20.6196	33.195	UP
ENSG00000155659	VSIG4	1015.75	4.92974	0.280895	17.5502	5.93e-69	3.73e-66	68.3593	61.372	1661.6	2271.66	UP
ENSG00000059804	SLC2A3	4418.35	4.92093	0.257868	19.0832	3.49e-81	3.29e-78	239.258	323.529	9818.37	7292.25	UP
ENSG00000167207	NOD2	253.248	4.91533	0.416236	11.809	3.51e-32	6.93e-30	21.215	12.1229	622.025	357.629	UP
ENSG00000001617	SEMA3F	28.7346	4.91244	0.919998	5.33962	9.31e-08	2.53e-06	2.35722	1.51536	44.6758	66.39	UP
ENSG00000165474	GJB2	43.5604	4.89533	0.76877	6.36775	1.92e-10	7.44e-09	4.71444	1.51536	65.2954	102.717	UP
ENSG00000123342	MMP19	91.614	4.89079	0.560834	8.72057	2.77e-18	2.17e-16	4.71444	6.81911	216.506	138.417	UP
ENSG00000135636	DYSF	867.256	4.88149	0.290246	16.8185	1.79e-63	1.01e-60	50.6802	62.1297	1945.12	1411.1	UP
ENSG00000137869	CYP19A1	40.3408	4.87584	0.808706	6.02919	1.65e-09	5.7e-08	0	4.54608	97.9431	58.8741	UP
ENSG00000229512	AC068580.5	55.5891	4.86449	0.66874	7.27411	3.49e-13	1.81e-11	3.53583	3.7884	111.69	103.343	UP
ENSG00000153208	MERTK	81.0437	4.86007	0.680517	7.14174	9.22e-13	4.59e-11	8.25026	3.03072	243.999	68.8952	UP
ENSG00000084636	COL16A1	14.0099	4.846	1.27766	3.79286	0.000148921	0.00206532	1.17861	0.757679	30.9294	23.1739	UP
ENSG00000261888	AC144831.1	14.5086	4.83275	1.26551	3.81881	0.000134098	0.00187351	2.35722	0	27.4928	28.1844	UP
ENSG00000136634	IL10	13.773	4.80605	1.29132	3.72181	0.000197801	0.00264186	1.17861	0.757679	34.366	18.7896	UP
ENSG00000225399	RP11-3B7.1	7.09568	4.79563	1.73463	2.76464	0.00569855	0.0461232	1.17861	0	17.183	10.0211	UP
ENSG00000128253	HGNC:9979	6.86285	4.76633	1.73738	2.7434	0.0060806	0.0484621	1.17861	0	13.7464	12.5264	UP
ENSG00000175489	LRRC25	762.87	4.75187	0.312754	15.1936	3.9e-52	1.54e-49	64.8235	45.4608	1781.88	1159.32	UP
ENSG00000152377	SPOCK1	50.1765	4.74936	0.689503	6.88809	5.65e-12	2.58e-10	2.35722	4.54608	84.1967	109.606	UP
ENSG00000134955	SLC37A2	1579.41	4.74342	0.287952	16.473	5.74e-61	2.71e-58	147.326	82.587	3276.8	2810.93	UP
ENSG00000168874	ATOH8	136.489	4.74216	0.480716	9.86477	5.92e-23	6.75e-21	10.6075	9.09215	333.35	192.907	UP
ENSG00000099985	OSM	771.205	4.74158	0.377456	12.5619	3.42e-36	8.54e-34	49.5016	61.372	848.84	2125.1	UP
ENSG00000169442	CD52	318.125	4.73251	0.348525	13.5787	5.36e-42	1.6e-39	17.6791	27.2765	677.01	550.536	UP
ENSG00000156711	MAPK13	279.647	4.71493	0.395369	11.9254	8.73e-33	1.9e-30	25.9294	15.9113	682.165	394.582	UP
ENSG00000137331	IER3	159.929	4.70885	0.466835	10.0868	6.32e-24	8.08e-22	8.25026	14.3959	400.364	216.707	UP
ENSG00000115594	IL1R1	259.631	4.70565	0.403135	11.6726	1.76e-31	3.4e-29	11.7861	25.0034	620.306	381.429	UP
ENSG00000118515	SGK1	1624.75	4.68527	0.277005	16.914	3.55e-64	2.08e-61	95.4673	145.474	3544.85	2713.22	UP
ENSG00000042980	ADAM28	699.734	4.67968	0.28004	16.7108	1.09e-62	5.81e-60	44.7871	59.099	1386.67	1308.38	UP
ENSG00000137094	DNAJB5	75.8709	4.65699	0.577439	8.0649	7.33e-16	4.86e-14	9.42887	3.03072	156.365	134.659	UP
ENSG00000106366	SERPINE1	300.766	4.63109	0.841306	5.50464	3.7e-08	1.07e-06	29.4652	17.4266	864.305	291.865	UP
ENSG00000153071	DAB2	29.4649	4.63016	0.89056	5.19915	2e-07	5.08e-06	1.17861	3.03072	77.3235	36.3266	UP
ENSG00000205414	RP11-401P9.6	12.3206	4.58438	1.30494	3.5131	0.000442914	0.00531028	2.35722	0	20.6196	26.3055	UP
ENSG00000039560	RAI14	11.2026	4.5765	1.39895	3.27139	0.00107021	0.0114208	0	1.51536	32.6477	10.6474	UP
ENSG00000123836	PFKFB2	208.323	4.56777	0.397091	11.5031	1.27e-30	2.38e-28	24.7508	10.6075	395.209	402.724	UP
ENSG00000136026	CKAP4	29.1003	4.56742	0.886487	5.15226	2.57e-07	6.43e-06	2.35722	2.27304	77.3235	34.4476	UP
ENSG00000226448	RP11-93L14.1	10.741	4.56086	1.36775	3.33457	0.000854308	0.00943069	0	1.51536	18.9013	22.5475	UP
ENSG00000172243	CLEC7A	662.056	4.5152	0.290139	15.5622	1.32e-54	5.45e-52	42.4299	66.6758	1312.78	1226.34	UP
ENSG00000109436	TBC1D9	10.4279	4.51512	1.37534	3.2829	0.00102744	0.0110058	0	1.51536	18.9013	21.2949	UP
ENSG00000152078	TMEM56	10.3115	4.50623	1.38087	3.26333	0.00110112	0.0116991	0	1.51536	17.183	22.5475	UP
ENSG00000137693	YAP1	11.7705	4.49463	1.3147	3.41875	0.000629103	0.00723617	2.35722	0	24.0562	20.6686	UP
ENSG00000180815	MAP3K15	11.2688	4.45951	1.35377	3.29415	0.000987186	0.010662	2.35722	0	12.0281	30.6897	UP
ENSG00000035664	DAPK2	78.5577	4.44987	0.543513	8.18723	2.67e-16	1.82e-14	7.07165	6.81911	123.718	176.622	UP
ENSG00000116701	NCF2	2392.41	4.44521	0.26891	16.5305	2.21e-61	1.07e-58	232.186	188.662	5484.81	3663.97	UP
ENSG00000180113	TDRD6	59.3637	4.44469	0.607244	7.31945	2.49e-13	1.32e-11	7.07165	3.7884	121.999	104.595	UP
ENSG00000196730	DAPK1	51.5919	4.43884	0.638654	6.95031	3.64e-12	1.71e-10	3.53583	5.30375	97.9431	99.5849	UP
ENSG00000172985	SH3RF3	45.6324	4.43754	0.679247	6.53302	6.45e-11	2.63e-09	2.35722	5.30375	79.0418	95.827	UP
ENSG00000244242	IFITM10	52.2833	4.43612	0.633496	7.0026	2.51e-12	1.19e-10	4.71444	4.54608	99.6614	100.211	UP
ENSG00000158825	CDA	157.182	4.41205	0.406153	10.863	1.73e-27	2.77e-25	11.7861	15.9113	297.266	303.765	UP
ENSG00000251442	LINC01094	90.2803	4.4118	0.523411	8.42892	3.49e-17	2.51e-15	10.6075	6.06143	207.914	136.538	UP
ENSG00000114270	COL7A1	165.138	4.40118	0.437826	10.0523	8.97e-24	1.13e-21	15.3219	14.3959	407.237	223.596	UP
ENSG00000085265	FCN1	54.1371	4.3947	0.628171	6.99602	2.63e-12	1.25e-10	2.35722	6.81911	106.535	100.838	UP
ENSG00000183696	UPP1	140.348	4.37883	0.449294	9.74601	1.92e-22	2.06e-20	16.5005	9.84983	326.477	208.565	UP
ENSG00000227825	SLC9A7P1	127.226	4.37543	0.4413	9.91487	3.59e-23	4.32e-21	8.25026	14.3959	231.971	254.286	UP
ENSG00000159339	PADI4	264.398	4.37418	0.354187	12.3499	4.88e-35	1.18e-32	31.8224	18.1843	530.955	476.63	UP
ENSG00000128342	LIF	15.2842	4.34218	1.10875	3.91628	8.99e-05	0.00132275	2.35722	0.757679	29.2111	28.8107	UP
ENSG00000140465	CYP1A1	14.1302	4.33886	1.1812	3.67328	0.000239458	0.00310784	0	2.27304	36.0843	18.1633	UP
ENSG00000122877	EGR2	213.573	4.33209	0.419419	10.3288	5.22e-25	7.1e-23	14.1433	25.0034	532.673	282.47	UP
ENSG00000119508	NR4A3	982.675	4.32723	1.4966	2.89136	0.00383574	0.0335213	29.4652	156.84	486.279	3258.12	UP
ENSG00000102962	CCL22	106.244	4.3223	0.495501	8.72309	2.71e-18	2.13e-16	14.1433	6.81911	247.435	156.58	UP
ENSG00000203710	CR1	2130.21	4.31378	0.252407	17.0906	1.75e-65	1.06e-62	188.577	218.212	4648	3466.06	UP
ENSG00000259886	U82695.10	170.491	4.31078	0.396098	10.8831	1.39e-27	2.27e-25	12.9647	18.942	355.688	294.371	UP
ENSG00000106066	CPVL	46.4329	4.28396	0.651981	6.57068	5.01e-11	2.07e-09	3.53583	5.30375	84.1967	92.6954	UP
ENSG00000160791	CCR5	23.3262	4.27771	0.949029	4.50746	6.56e-06	0.000124541	1.17861	3.03072	65.2954	23.8002	UP
ENSG00000124875	CXCL6	8.9785	4.27297	1.42519	2.99817	0.00271603	0.0253531	0	1.51536	20.6196	13.779	UP
ENSG00000138670	RASGEF1B	333.061	4.27059	1.06841	3.99713	6.41e-05	0.000980964	12.9647	52.2799	348.815	918.186	UP
ENSG00000223552	RP11-24F11.2	9.62972	4.25908	1.37776	3.09131	0.00199275	0.0194234	1.17861	0.757679	24.0562	12.5264	UP
ENSG00000022267	FHL1	127.895	4.2576	0.429919	9.90328	4.03e-23	4.77e-21	10.6075	14.3959	228.534	258.044	UP
ENSG00000104870	FCGRT	847.244	4.23252	0.259869	16.2871	1.22e-59	5.6e-57	83.6812	87.1331	1726.89	1491.27	UP
ENSG00000108846	ABCC3	23.2388	4.22671	0.91779	4.60532	4.12e-06	8.17e-05	2.35722	2.27304	60.1405	28.1844	UP
ENSG00000224050	RP1-90G24.6	18.3642	4.20401	0.991354	4.24067	2.23e-05	0.000378221	2.35722	1.51536	39.5209	30.0634	UP
ENSG00000177469	PTRF	17.7852	4.19309	1.03167	4.06438	4.82e-05	0.000762528	1.17861	2.27304	46.3941	21.2949	UP
ENSG00000226091	LINC00937	22.7299	4.1856	0.89338	4.68513	2.8e-06	5.75e-05	3.53583	1.51536	39.5209	46.3477	UP
ENSG00000172159	FRMD3	634.773	4.18515	0.295691	14.1538	1.77e-45	6.01e-43	48.323	81.8294	1271.54	1137.4	UP
ENSG00000156414	TDRD9	71.445	4.18069	0.575192	7.26834	3.64e-13	1.88e-11	2.35722	11.3652	164.957	107.101	UP
ENSG00000251179	TMEM92-AS1	13.1836	4.17745	1.15037	3.63138	0.000281905	0.00356876	1.17861	1.51536	27.4928	22.5475	UP
ENSG00000184384	MAML2	313.783	4.17015	0.359513	11.5995	4.15e-31	7.83e-29	41.2513	25.7611	730.278	457.84	UP
ENSG00000117318	ID3	22.2282	4.16845	0.920851	4.52674	5.99e-06	0.00011525	3.53583	1.51536	27.4928	56.3688	UP
ENSG00000269019	AC005932.1	13.4484	4.16667	1.23614	3.37071	0.000749749	0.00845221	1.17861	1.51536	42.9575	8.14216	UP
ENSG00000198848	CES1	2481.34	4.16554	0.231838	17.9674	3.51e-72	2.38e-69	243.972	278.826	4967.61	4434.97	UP
ENSG00000073756	PTGS2	298.594	4.16149	0.806056	5.16278	2.43e-07	6.12e-06	18.8577	43.9454	343.66	787.911	UP
ENSG00000253535	RP11-624C23.1	12.0667	4.15853	1.21504	3.42254	0.000620387	0.00714829	0	2.27304	17.183	28.8107	UP
ENSG00000270120	RP11-327F22.6	12.9106	4.15026	1.15435	3.59534	0.000323971	0.00401748	1.17861	1.51536	25.7745	23.1739	UP
ENSG00000189350	FAM179A	74.9279	4.1342	0.526512	7.85206	4.09e-15	2.57e-13	10.6075	6.06143	154.647	128.396	UP
ENSG00000186594	MIR22HG	102.316	4.13322	0.476518	8.6738	4.18e-18	3.21e-16	5.89305	15.1536	175.267	212.949	UP
ENSG00000187116	LILRA5	18.5416	4.13136	1.02681	4.02347	5.73e-05	0.000892991	3.53583	0.757679	49.8307	20.0422	UP
ENSG00000154589	LY96	29.2545	4.11607	0.783559	5.25304	1.5e-07	3.9e-06	2.35722	3.7884	60.1405	50.7319	UP
ENSG00000088367	EPB41L1	24.6961	4.11566	0.858937	4.79157	1.65e-06	3.6e-05	1.17861	3.7884	54.9856	38.8319	UP
ENSG00000249992	TMEM158	22.1356	4.11466	0.908626	4.52844	5.94e-06	0.000114665	3.53583	1.51536	51.549	31.9423	UP
ENSG00000176641	RNF152	12.481	4.10236	1.16239	3.52925	0.000416736	0.00502836	1.17861	1.51536	24.0562	23.1739	UP
ENSG00000162407	PPAP2B	12.4408	4.08982	1.16456	3.51189	0.000444934	0.00533074	1.17861	1.51536	25.7745	21.2949	UP
ENSG00000120129	DUSP1	71.5964	4.07946	0.535337	7.62035	2.53e-14	1.51e-12	4.71444	10.6075	121.999	149.064	UP
ENSG00000105419	MEIS3	8.95614	4.06059	1.39152	2.9181	0.00352177	0.0311642	2.35722	0	17.183	16.2843	UP
ENSG00000134321	RSAD2	29.494	4.02538	0.784071	5.13394	2.84e-07	7.06e-06	5.89305	1.51536	56.7039	53.8635	UP
ENSG00000181409	AATK	29.529	4.0233	0.84324	4.77124	1.83e-06	3.94e-05	4.71444	2.27304	84.1967	26.9318	UP
ENSG00000142494	SLC47A1	84.4163	4.01335	0.496362	8.08552	6.19e-16	4.14e-14	7.07165	12.1229	137.464	181.007	UP
ENSG00000139832	RAB20	544.013	4.01258	0.373517	10.7427	6.41e-27	1e-24	61.2877	65.9181	594.532	1454.32	UP
ENSG00000214193	SH3D21	76.0706	3.98372	0.55519	7.17541	7.21e-13	3.61e-11	5.89305	11.3652	192.45	94.5744	UP
ENSG00000135709	KIAA0513	175.403	3.97524	0.900312	4.4154	1.01e-05	0.000184377	34.1797	8.33447	372.871	286.228	UP
ENSG00000251364	CTD-2516F10.2	32.1083	3.97496	0.740825	5.36559	8.07e-08	2.21e-06	5.89305	2.27304	60.1405	60.1267	UP
ENSG00000139289	PHLDA1	789.895	3.96508	0.268131	14.7879	1.75e-49	6.48e-47	81.324	107.59	1372.92	1597.74	UP
ENSG00000102445	KIAA0226L	51.2484	3.95707	0.644968	6.1353	8.5e-10	3.09e-08	2.35722	9.09215	127.154	66.39	UP
ENSG00000167703	SLC43A2	1156.93	3.95536	0.291532	13.5675	6.24e-42	1.83e-39	172.077	109.863	2555.11	1790.65	UP
ENSG00000110799	VWF	11.6899	3.95008	1.28069	3.08435	0.00204	0.019827	1.17861	1.51536	37.8026	6.2632	UP
ENSG00000235027	AC068580.6	316.37	3.94929	0.323684	12.2011	3.07e-34	7.3e-32	29.4652	46.2184	551.574	638.22	UP
ENSG00000160883	HK3	167.005	3.94631	0.379476	10.3994	2.5e-25	3.48e-23	20.0364	20.4573	348.815	278.713	UP
ENSG00000145685	LHFPL2	541.724	3.94414	0.713172	5.53042	3.19e-08	9.26e-07	77.7882	54.5529	1470.86	563.688	UP
ENSG00000170542	SERPINB9	10.7296	3.93287	1.26057	3.1199	0.00180911	0.0178484	0	2.27304	27.4928	13.1527	UP
ENSG00000156515	HK1	695.77	3.9318	0.260251	15.1077	1.44e-51	5.56e-49	81.324	89.4061	1266.39	1345.96	UP
ENSG00000168306	ACOX2	28.596	3.92628	0.781083	5.02671	4.99e-07	1.18e-05	1.17861	5.30375	58.4222	49.4793	UP
ENSG00000115008	IL1A	124.275	3.92337	0.418088	9.3841	6.35e-21	5.86e-19	11.7861	18.1843	242.28	224.849	UP
ENSG00000181634	TNFSF15	56.3042	3.91535	0.68322	5.73073	1e-08	3.11e-07	2.35722	10.6075	161.52	50.7319	UP
ENSG00000102760	RGCC	282.429	3.91161	0.883004	4.42989	9.43e-06	0.000173536	20.0364	50.0068	288.674	771	UP
ENSG00000231964	RP11-67C2.2	50.6025	3.90774	0.618302	6.32012	2.61e-10	1e-08	9.42887	3.7884	113.408	75.7848	UP
ENSG00000117984	CTSD	5557.78	3.89909	0.274706	14.1937	1e-45	3.47e-43	756.667	640.239	13059.1	7775.14	UP
ENSG00000132669	RIN2	58.777	3.88911	0.569731	6.82621	8.72e-12	3.88e-10	7.07165	7.57679	134.027	86.4322	UP
ENSG00000176170	SPHK1	118.151	3.88034	0.456145	8.50682	1.79e-17	1.32e-15	11.7861	17.4266	281.801	161.591	UP
ENSG00000136052	SLC41A2	11.5664	3.87785	1.18843	3.26299	0.00110243	0.0117057	2.35722	0.757679	27.4928	15.658	UP
ENSG00000141655	TNFRSF11A	36.1306	3.87316	0.735671	5.2648	1.4e-07	3.67e-06	3.53583	5.30375	96.2248	39.4582	UP
ENSG00000120875	DUSP4	378.314	3.8699	0.300372	12.8837	5.56e-38	1.45e-35	49.5016	47.7338	630.616	785.406	UP
ENSG00000241886	RP11-242C19.2	27.4237	3.8649	0.788289	4.9029	9.44e-07	2.14e-05	1.17861	5.30375	54.9856	48.2267	UP
ENSG00000140678	ITGAX	796.551	3.86083	0.275136	14.0325	9.87e-45	3.16e-42	102.539	102.287	1740.64	1240.74	UP
ENSG00000085831	TTC39A	24.4448	3.83948	0.817046	4.69922	2.61e-06	5.43e-05	2.35722	3.7884	51.549	40.0845	UP
ENSG00000115009	CCL20	81.2625	3.83931	0.505048	7.60188	2.92e-14	1.72e-12	9.42887	11.3652	189.013	115.243	UP
ENSG00000072694	FCGR2B	32.7984	3.83411	0.792323	4.83908	1.3e-06	2.89e-05	4.71444	3.7884	94.5065	28.1844	UP
ENSG00000182310	SPACA6P	66.4098	3.83126	0.567928	6.74603	1.52e-11	6.65e-10	11.7861	6.06143	163.239	84.5532	UP
ENSG00000142405	NLRP12	82.8669	3.82455	0.505608	7.56427	3.9e-14	2.27e-12	12.9647	9.09215	194.168	115.243	UP
ENSG00000142694	EVA1B	10.6381	3.81673	1.24189	3.07334	0.00211681	0.0204797	1.17861	1.51536	29.2111	10.6474	UP
ENSG00000036672	USP2	202.836	3.80096	0.414859	9.16204	5.09e-20	4.41e-18	14.1433	38.6416	293.829	464.73	UP
ENSG00000131981	LGALS3	394.897	3.79696	0.31884	11.9087	1.07e-32	2.24e-30	57.7518	48.4915	888.361	584.983	UP
ENSG00000244682	FCGR2C	77.4786	3.79688	0.565782	6.71084	1.94e-11	8.34e-10	7.07165	12.8805	207.914	82.048	UP
ENSG00000128918	ALDH1A2	30.98	3.78377	0.721691	5.24293	1.58e-07	4.1e-06	4.71444	3.7884	58.4222	56.9951	UP
ENSG00000114268	PFKFB4	378.242	3.77248	0.771632	4.88896	1.01e-06	2.28e-05	55.3946	47.7338	1058.47	351.366	UP
ENSG00000175294	CATSPER1	12.6414	3.76838	1.12614	3.34628	0.000819026	0.00911226	0	3.03072	27.4928	20.0422	UP
ENSG00000260078	RP11-44F14.1	40.8363	3.76117	0.64303	5.84914	4.94e-09	1.62e-07	7.07165	4.54608	65.2954	86.4322	UP
ENSG00000279138	KB-1742H10.3	14.5951	3.75281	1.07477	3.49173	0.000479901	0.00571742	3.53583	0.757679	37.8026	16.2843	UP
ENSG00000143842	SOX13	42.0172	3.74445	0.661055	5.66436	1.48e-08	4.47e-07	8.25026	3.7884	99.6614	56.3688	UP
ENSG00000146070	PLA2G7	157.142	3.74309	0.400706	9.34121	9.52e-21	8.56e-19	25.9294	18.1843	353.97	230.486	UP
ENSG00000184557	SOCS3	152.728	3.73452	1.27626	2.92614	0.00343197	0.0305266	17.6791	25.0034	65.2954	502.935	UP
ENSG00000064886	CHI3L2	19.4136	3.73411	0.890977	4.19103	2.78e-05	0.000462058	2.35722	3.03072	30.9294	41.3371	UP
ENSG00000041982	TNC	40.3223	3.73141	0.638993	5.83951	5.24e-09	1.7e-07	7.07165	4.54608	73.8869	75.7848	UP
ENSG00000135862	LAMC1	867.782	3.73044	0.258074	14.4549	2.33e-47	8.26e-45	107.253	134.867	1510.39	1718.62	UP
ENSG00000112182	BACH2	35.8823	3.7259	0.7862	4.73912	2.15e-06	4.56e-05	3.53583	6.06143	108.253	25.6791	UP
ENSG00000171049	FPR2	296.39	3.72578	0.331804	11.2289	2.94e-29	5.32e-27	41.2513	41.6724	659.827	442.808	UP
ENSG00000178718	RPP25	225.196	3.72333	0.362256	10.2782	8.84e-25	1.19e-22	36.5369	27.2765	506.899	330.071	UP
ENSG00000111729	CLEC4A	39.2014	3.7141	0.642344	5.78211	7.38e-09	2.34e-07	5.89305	5.30375	70.4503	75.1584	UP
ENSG00000215861	WI2-1896O14.1	24.1011	3.71328	0.846577	4.38623	1.15e-05	0.000208219	4.71444	2.27304	61.8588	27.5581	UP
ENSG00000130052	STARD8	9.89539	3.70278	1.26656	2.92349	0.00346132	0.0307555	1.17861	1.51536	27.4928	9.3948	UP
ENSG00000173421	CCDC36	25.9478	3.6901	0.78848	4.68002	2.87e-06	5.89e-05	3.53583	3.7884	60.1405	36.3266	UP
ENSG00000137198	GMPR	21.0636	3.68737	0.870243	4.23717	2.26e-05	0.000383778	1.17861	4.54608	30.9294	47.6003	UP
ENSG00000140807	NKD1	88.1192	3.686	0.459595	8.0201	1.06e-15	6.88e-14	15.3219	10.6075	164.957	161.591	UP
ENSG00000223401	RP11-211G3.2	12.7426	3.68014	1.12125	3.28218	0.00103006	0.0110269	1.17861	2.27304	34.366	13.1527	UP
ENSG00000249852	AC145676.2	46.1097	3.67544	0.623033	5.89927	3.65e-09	1.21e-07	8.25026	5.30375	108.253	62.632	UP
ENSG00000010310	GIPR	15.4373	3.66847	0.995273	3.68589	0.000227901	0.00299675	1.17861	3.03072	34.366	23.1739	UP
ENSG00000142552	RCN3	33.4032	3.66485	0.720216	5.08854	3.61e-07	8.83e-06	7.07165	3.03072	79.0418	44.4687	UP
ENSG00000196139	AKR1C3	19.1655	3.66025	0.88665	4.12818	3.66e-05	0.000590483	3.53583	2.27304	32.6477	38.2055	UP
ENSG00000177706	FAM20C	721.67	3.65919	0.351646	10.4059	2.33e-25	3.33e-23	143.79	69.7065	1694.24	978.939	UP
ENSG00000135929	CYP27A1	14.1945	3.64241	1.09603	3.32326	0.000889708	0.009777	4.71444	0	32.6477	19.4159	UP
ENSG00000233746	LINC00656	19.8582	3.6286	0.907174	3.99989	6.34e-05	0.000972542	0	5.30375	37.8026	36.3266	UP
ENSG00000134954	ETS1	117.343	3.62386	0.417015	8.69001	3.62e-18	2.81e-16	22.3936	13.6382	228.534	204.807	UP
ENSG00000240093	AC093627.12	14.1237	3.6203	1.04795	3.45464	0.000551028	0.00642072	0	3.7884	25.7745	26.9318	UP
ENSG00000178814	OPLAH	15.5024	3.60947	0.985691	3.66187	0.000250384	0.00322745	2.35722	2.27304	36.0843	21.2949	UP
ENSG00000119986	AVPI1	123.917	3.59271	0.475384	7.55749	4.11e-14	2.38e-12	17.6791	20.4573	130.591	326.939	UP
ENSG00000085514	PILRA	292.098	3.57702	0.31872	11.2231	3.14e-29	5.62e-27	50.6802	40.157	606.56	470.993	UP
ENSG00000003989	SLC7A2	471.862	3.57533	0.329572	10.8484	2.03e-27	3.22e-25	58.9305	86.3754	646.081	1096.06	UP
ENSG00000204161	C10orf128	11.9968	3.57524	1.09678	3.25975	0.00111512	0.0118257	2.35722	1.51536	17.183	26.9318	UP
ENSG00000226791	AC109826.1	28.4122	3.57203	0.749439	4.76627	1.88e-06	4.04e-05	7.07165	2.27304	56.7039	47.6003	UP
ENSG00000113108	APBB3	1268.62	3.56847	0.258093	13.8263	1.77e-43	5.39e-41	220.4	175.024	2641.03	2038.05	UP
ENSG00000139572	GPR84	92.7345	3.56443	0.473857	7.52215	5.39e-14	3.08e-12	7.07165	20.4573	185.576	157.833	UP
ENSG00000205846	CLEC6A	31.5195	3.53329	0.693231	5.09684	3.45e-07	8.48e-06	4.71444	5.30375	51.549	64.511	UP
ENSG00000181631	P2RY13	75.1599	3.53323	0.558286	6.3287	2.47e-10	9.52e-09	9.42887	14.3959	73.8869	202.928	UP
ENSG00000106952	TNFSF8	8.687	3.52878	1.27094	2.7765	0.00549474	0.0448152	1.17861	1.51536	18.9013	13.1527	UP
ENSG00000182885	GPR97	62.5642	3.51711	0.523258	6.72156	1.8e-11	7.8e-10	8.25026	11.3652	132.309	98.3323	UP
ENSG00000114757	PEX5L	122.434	3.50435	0.473071	7.40765	1.29e-13	7.07e-12	28.2866	12.8805	146.056	302.513	UP
ENSG00000005471	ABCB4	36.733	3.49971	0.642615	5.44605	5.15e-08	1.45e-06	5.89305	6.06143	63.5771	71.4005	UP
ENSG00000125538	IL1B	447.499	3.49574	0.279542	12.5053	6.99e-36	1.72e-33	63.6449	81.0717	817.911	827.369	UP
ENSG00000249138	SLED1	103.583	3.45951	0.440014	7.86227	3.77e-15	2.37e-13	11.7861	21.9727	163.239	217.333	UP
ENSG00000166523	CLEC4E	55.2632	3.4494	0.553685	6.22991	4.67e-10	1.73e-08	5.89305	12.1229	85.915	117.122	UP
ENSG00000164742	ADCY1	57.2867	3.44103	0.552338	6.22994	4.67e-10	1.73e-08	12.9647	6.81911	125.436	83.9269	UP
ENSG00000132170	PPARG	559.847	3.43858	0.354145	9.70954	2.75e-22	2.9e-20	64.8235	121.986	1331.68	720.895	UP
ENSG00000244482	LILRA6	10.7513	3.42789	1.1475	2.98728	0.00281475	0.0260741	1.17861	2.27304	25.7745	13.779	UP
ENSG00000227706	RP11-301G19.1	21.8447	3.42426	0.816367	4.19451	2.73e-05	0.000455917	3.53583	3.7884	48.1124	31.9423	UP
ENSG00000199047	MIR378A	12.0561	3.4187	1.12604	3.03604	0.00239709	0.0228788	0	3.7884	13.7464	30.6897	UP
ENSG00000137571	SLCO5A1	74.0028	3.40835	0.494296	6.89536	5.37e-12	2.47e-10	7.07165	17.4266	130.591	140.922	UP
ENSG00000151726	ACSL1	9275.01	3.40184	0.240657	14.1356	2.29e-45	7.63e-43	1349.51	1854.8	18167.6	15728.2	UP
ENSG00000113916	BCL6	1078.51	3.39429	0.331247	10.247	1.22e-24	1.61e-22	109.611	262.157	2027.59	1914.66	UP
ENSG00000173208	ABCD2	71.4191	3.39288	0.479143	7.08115	1.43e-12	7e-11	11.7861	12.8805	135.746	125.264	UP
ENSG00000173166	RAPH1	13.5472	3.39146	1.02574	3.30637	0.000945126	0.0102994	2.35722	2.27304	32.6477	16.9106	UP
ENSG00000198734	F5	44.705	3.39123	0.6248	5.4277	5.71e-08	1.6e-06	5.89305	9.09215	109.971	53.8635	UP
ENSG00000130775	THEMIS2	3049.48	3.38948	0.252229	13.4381	3.62e-41	1.01e-38	637.628	427.331	5678.98	5454	UP
ENSG00000185436	IFNLR1	20.9083	3.37915	0.935599	3.61175	0.000304135	0.00380763	2.35722	4.54608	63.5771	13.1527	UP
ENSG00000277632	CCL3	65.981	3.37806	0.560257	6.02949	1.64e-09	5.7e-08	3.53583	18.1843	142.619	99.5849	UP
ENSG00000196329	GIMAP5	68.335	3.3758	0.487497	6.92476	4.37e-12	2.03e-10	11.7861	12.1229	132.309	117.122	UP
ENSG00000172216	CEBPB	1174.42	3.3669	0.275966	12.2004	3.09e-34	7.3e-32	242.793	173.509	2500.13	1781.25	UP
ENSG00000169429	CXCL8	9393.57	3.35517	0.755286	4.44225	8.9e-06	0.000164573	865.099	2479.13	20600.7	13629.4	UP
ENSG00000078804	TP53INP2	289.57	3.35184	0.826043	4.0577	4.96e-05	0.000781742	22.3936	80.314	500.025	555.546	UP
ENSG00000115919	KYNU	62.6617	3.34644	0.5607	5.96833	2.4e-09	8.08e-08	7.07165	14.3959	154.647	74.5321	UP
ENSG00000130066	SAT1	7421.85	3.3409	0.279368	11.9588	5.84e-33	1.29e-30	958.209	1705.54	14457.8	12565.9	UP
ENSG00000101916	TLR8	295.106	3.33233	0.322474	10.3336	4.96e-25	6.8e-23	38.8941	65.9181	567.039	508.572	UP
ENSG00000278727	AC000403.4	12.8446	3.31332	1.03229	3.20969	0.00132878	0.0138156	2.35722	2.27304	29.2111	17.537	UP
ENSG00000147119	CHST7	63.4138	3.3127	0.526333	6.29393	3.1e-10	1.18e-08	15.3219	8.33447	139.182	90.8164	UP
ENSG00000129467	ADCY4	63.3747	3.30966	0.516457	6.40839	1.47e-10	5.8e-09	16.5005	7.57679	118.563	110.859	UP
ENSG00000185022	MAFF	101.658	3.30365	0.455818	7.24773	4.24e-13	2.17e-11	10.6075	25.7611	152.929	217.333	UP
ENSG00000136404	TM6SF1	47.6471	3.29642	0.572673	5.75619	8.6e-09	2.7e-07	8.25026	9.09215	103.098	70.1479	UP
ENSG00000186522	2010-09-01	10.9618	3.29635	1.13997	2.89162	0.00383265	0.0335116	3.53583	0.757679	25.7745	13.779	UP
ENSG00000115170	ACVR1	27.2854	3.2756	0.832719	3.93361	8.37e-05	0.00123942	8.25026	2.27304	77.3235	21.2949	UP
ENSG00000248905	FMN1	48.9714	3.26819	0.570942	5.7242	1.04e-08	3.22e-07	12.9647	6.06143	97.9431	78.9164	UP
ENSG00000260135	RP11-212I21.2	18.5817	3.26032	0.890247	3.66226	0.000249998	0.00322692	5.89305	1.51536	41.2392	25.6791	UP
ENSG00000004468	CD38	227.811	3.25309	0.39586	8.21778	2.07e-16	1.43e-14	58.9305	29.5495	290.393	532.372	UP
ENSG00000217648	RP1-95L4.4	9.26991	3.23514	1.17988	2.74192	0.00610818	0.0485596	1.17861	2.27304	15.4647	18.1633	UP
ENSG00000276070	CCL4L1	245.793	3.23511	1.02835	3.14594	0.00165556	0.0166329	18.8577	75.0102	623.743	265.56	UP
ENSG00000251230	RP11-701P16.5	17.9648	3.23229	0.882105	3.66429	0.000248025	0.00320678	1.17861	5.30375	30.9294	34.4476	UP
ENSG00000164821	DEFA4	65.4525	3.22746	0.55476	5.81775	5.96e-09	1.93e-07	8.25026	16.6689	72.1686	164.722	UP
ENSG00000167996	FTH1	461.398	3.22535	0.329899	9.77676	1.42e-22	1.53e-20	71.8952	104.56	1058.47	610.662	UP
ENSG00000185477	GPRIN3	59.5408	3.21279	0.541678	5.93119	3.01e-09	1.01e-07	10.6075	12.1229	140.901	74.5321	UP
ENSG00000140379	BCL2A1	576.833	3.20835	0.352924	9.09075	9.84e-20	8.31e-18	61.2877	161.386	1008.64	1076.02	UP
ENSG00000184371	CSF1	107.768	3.20744	0.497874	6.44229	1.18e-10	4.72e-09	11.7861	28.7918	271.491	119.001	UP
ENSG00000099250	NRP1	980.83	3.20577	0.332396	9.64443	5.19e-22	5.28e-20	246.329	138.655	2268.16	1270.18	UP
ENSG00000146416	AIG1	643.702	3.1972	0.306201	10.4415	1.6e-25	2.33e-23	111.968	140.928	862.587	1459.33	UP
ENSG00000182718	ANXA2	456.059	3.176	0.309043	10.2769	8.96e-25	1.2e-22	75.431	104.56	989.741	654.505	UP
ENSG00000151929	BAG3	127.641	3.17521	0.395244	8.03354	9.47e-16	6.21e-14	28.2866	22.7304	269.773	189.775	UP
ENSG00000179869	ABCA13	118.75	3.1712	0.399544	7.93704	2.07e-15	1.32e-13	18.8577	28.0341	190.731	237.375	UP
ENSG00000147872	PLIN2	1563.32	3.16255	0.266928	11.8479	2.21e-32	4.46e-30	252.222	373.536	3147.93	2479.6	UP
ENSG00000105835	NAMPT	11730.1	3.15282	0.289956	10.8734	1.54e-27	2.5e-25	1617.05	3122.4	20583.5	21597.4	UP
ENSG00000113140	SPARC	11.898	3.15102	1.04405	3.01808	0.00254385	0.0241035	3.53583	1.51536	20.6196	21.9212	UP
ENSG00000273038	RP11-479G22.8	13.0091	3.14472	1.00604	3.12584	0.00177297	0.0175632	1.17861	3.7884	25.7745	21.2949	UP
ENSG00000118985	ELL2	2128.35	3.13403	0.259552	12.0748	1.44e-33	3.21e-31	342.975	525.072	4013.95	3631.41	UP
ENSG00000279339	CTD-2373H9.3	18.2475	3.13281	0.860777	3.63951	0.000273159	0.0034632	3.53583	3.7884	41.2392	24.4265	UP
ENSG00000188060	RAB42	33.9279	3.13086	0.688561	4.54696	5.44e-06	0.000106159	5.89305	7.57679	85.915	36.3266	UP
ENSG00000177337	DLGAP1-AS1	47.499	3.12104	0.571758	5.45868	4.8e-08	1.36e-06	5.89305	12.8805	97.9431	73.2795	UP
ENSG00000229644	NAMPTL	38.2373	3.10655	0.615871	5.04417	4.56e-07	1.09e-05	4.71444	10.6075	68.732	68.8952	UP
ENSG00000057252	SOAT1	1287.39	3.09685	0.235358	13.1581	1.53e-39	4.12e-37	271.08	268.218	2144.44	2465.82	UP
ENSG00000106714	CNTNAP3	35.7853	3.09382	0.623487	4.96212	6.97e-07	1.62e-05	8.25026	6.81911	70.4503	57.6215	UP
ENSG00000136048	DRAM1	218.795	3.08925	0.334195	9.24386	2.38e-20	2.09e-18	36.5369	54.5529	355.688	428.403	UP
ENSG00000163694	RBM47	736.318	3.08427	0.322458	9.56486	1.12e-21	1.11e-19	179.149	131.836	1721.74	912.549	UP
ENSG00000074964	ARHGEF10L	251.016	3.07977	0.821715	3.74798	0.000178262	0.00242862	80.1454	26.5188	577.349	320.05	UP
ENSG00000173846	PLK3	385.542	3.07851	0.277356	11.0995	1.26e-28	2.14e-26	87.2171	76.5256	704.503	673.921	UP
ENSG00000275302	CCL4	350.632	3.07808	0.843639	3.64858	0.000263697	0.00335577	34.1797	113.652	781.827	472.872	UP
ENSG00000000938	FGR	1652.12	3.07803	0.280915	10.9572	6.14e-28	1.02e-25	434.907	266.703	3342.09	2564.78	UP
ENSG00000158517	NCF1	665.893	3.07563	0.280677	10.9579	6.09e-28	1.02e-25	157.934	125.017	1393.54	987.081	UP
ENSG00000135218	CD36	155.342	3.07081	0.466294	6.58555	4.53e-11	1.88e-09	16.5005	48.4915	178.703	377.671	UP
ENSG00000225026	AC091492.2	22.8909	3.06628	0.7642	4.01241	6.01e-05	0.000929941	3.53583	6.06143	34.366	47.6003	UP
ENSG00000135318	NT5E	113.623	3.0661	0.412989	7.42416	1.13e-13	6.26e-12	28.2866	20.4573	242.28	163.47	UP
ENSG00000204054	LINC00963	235.599	3.06606	0.336418	9.11385	7.95e-20	6.86e-18	61.2877	40.157	477.687	363.266	UP
ENSG00000039319	ZFYVE16	657.029	3.0578	0.289912	10.5473	5.23e-26	7.93e-24	168.541	114.41	1357.46	987.707	UP
ENSG00000197019	SERTAD1	83.7517	3.05393	0.440576	6.93168	4.16e-12	1.94e-10	14.1433	21.215	151.21	148.438	UP
ENSG00000108932	SLC16A6	225.99	3.05371	0.352791	8.65587	4.89e-18	3.74e-16	63.6449	34.8532	455.35	350.113	UP
ENSG00000133116	KL	32.5156	3.04735	0.656945	4.63867	3.51e-06	7.06e-05	7.07165	6.81911	70.4503	45.7214	UP
ENSG00000100379	KCTD17	58.9511	3.0444	0.532396	5.7183	1.08e-08	3.32e-07	12.9647	12.8805	72.1686	137.79	UP
ENSG00000147655	RSPO2	35.4912	3.04099	0.624307	4.87098	1.11e-06	2.48e-05	5.89305	9.09215	68.732	58.2478	UP
ENSG00000279164	RP4-737E23.5	42.8212	3.03688	0.581718	5.22054	1.78e-07	4.57e-06	5.89305	12.1229	75.6052	77.6637	UP
ENSG00000133048	CHI3L1	9156.33	3.03441	0.218598	13.8812	8.23e-44	2.59e-41	1917.6	2065.43	17512.9	15129.4	UP
ENSG00000187950	OVCH1	10.773	3.03044	1.08274	2.79887	0.00512815	0.0424159	2.35722	2.27304	24.0562	14.4054	UP
ENSG00000138639	ARHGAP24	46.2197	3.02776	0.56831	5.32766	9.95e-08	2.68e-06	14.1433	6.81911	75.6052	88.3112	UP
ENSG00000214076	CPSF1P1	114.792	3.02493	0.410651	7.36618	1.76e-13	9.56e-12	33.0011	18.1843	225.097	182.886	UP
ENSG00000073737	DHRS9	99.7387	3.02017	0.490944	6.15176	7.66e-10	2.81e-08	9.42887	32.5802	221.661	135.285	UP
ENSG00000165178	NCF1C	264.136	3.0083	0.305688	9.84111	7.49e-23	8.48e-21	62.4663	54.5529	508.617	430.908	UP
ENSG00000135838	NPL	274.089	3.00565	0.296579	10.1344	3.89e-24	5e-22	62.4663	59.099	493.152	481.64	UP
ENSG00000140598	EFTUD1	2016.64	2.97858	0.250434	11.8937	1.28e-32	2.61e-30	480.873	427.331	4165.16	2993.18	UP
ENSG00000162777	DENND2D	260.98	2.97696	0.328886	9.05165	1.41e-19	1.17e-17	61.2877	56.0683	560.166	366.397	UP
ENSG00000104447	TRPS1	205.834	2.96959	0.43405	6.84158	7.83e-12	3.51e-10	25.9294	65.1604	494.87	237.375	UP
ENSG00000278909	RP11-401P9.7	13.3218	2.96827	1.07021	2.77353	0.00554513	0.0451179	5.89305	0.757679	10.3098	36.3266	UP
ENSG00000136830	FAM129B	299.609	2.96643	0.769168	3.85667	0.00011494	0.00162321	88.3957	47.7338	762.925	299.381	UP
ENSG00000128512	DOCK4	386.596	2.95786	0.34903	8.47452	2.36e-17	1.72e-15	99.0032	77.2833	914.136	455.961	UP
ENSG00000135047	CTSL	260.779	2.95507	0.300516	9.83331	8.09e-23	9.04e-21	56.5732	62.1297	475.969	448.445	UP
ENSG00000160593	AMICA1	609.921	2.95329	0.252024	11.7183	1.03e-31	2.01e-29	135.54	143.201	1063.63	1097.31	UP
ENSG00000197355	UAP1L1	216.102	2.93771	0.323839	9.07151	1.17e-19	9.77e-18	41.2513	57.5836	372.871	392.703	UP
ENSG00000118257	NRP2	24.4968	2.93733	0.812727	3.61416	0.000301322	0.00378077	9.42887	2.27304	61.8588	24.4265	UP
ENSG00000095397	DFNB31	20.4802	2.93193	0.848908	3.45377	0.000552809	0.00643706	1.17861	7.57679	48.1124	25.0528	UP
ENSG00000260386	LINC01225	26.8601	2.92767	0.771938	3.79263	0.000149062	0.0020656	11.7861	1.51536	51.549	42.5898	UP
ENSG00000116991	SIPA1L2	250.014	2.92245	0.353661	8.26342	1.42e-16	9.86e-15	62.4663	53.7952	568.757	315.039	UP
ENSG00000067191	CACNB1	39.9654	2.91864	0.581569	5.01857	5.21e-07	1.22e-05	10.6075	8.33447	67.0137	73.9058	UP
ENSG00000207561	MIR635	14.5299	2.91609	0.931066	3.13198	0.00173629	0.0172805	4.71444	2.27304	29.2111	21.9212	UP
ENSG00000179388	EGR3	55.647	2.91007	0.574941	5.06152	4.16e-07	1.01e-05	4.71444	20.4573	79.0418	118.375	UP
ENSG00000120594	PLXDC2	130.965	2.90918	0.425243	6.84121	7.85e-12	3.51e-10	45.9658	17.4266	213.069	247.397	UP
ENSG00000146072	TNFRSF21	457.272	2.90799	0.27873	10.433	1.75e-25	2.52e-23	106.075	108.348	917.572	697.095	UP
ENSG00000108691	CCL2	500.295	2.90093	0.77407	3.74763	0.000178514	0.00243011	133.183	103.044	1326.53	438.424	UP
ENSG00000006118	TMEM132A	11.5124	2.89326	1.02063	2.83477	0.00458587	0.0387224	2.35722	3.03072	20.6196	20.0422	UP
ENSG00000261685	RP11-401P9.4	15.8225	2.89285	0.907825	3.18657	0.00143972	0.0147701	3.53583	3.7884	37.8026	18.1633	UP
ENSG00000183019	MCEMP1	340.555	2.89114	0.313021	9.23625	2.55e-20	2.24e-18	74.2524	86.3754	726.841	474.751	UP
ENSG00000077238	IL4R	654.397	2.88858	0.282395	10.2288	1.47e-24	1.92e-22	147.326	162.901	1386.67	920.691	UP
ENSG00000188483	IER5L	104.138	2.88614	0.540705	5.33774	9.41e-08	2.55e-06	30.6438	18.942	288.674	78.29	UP
ENSG00000196739	COL27A1	13.1873	2.88088	0.958656	3.00512	0.00265477	0.0249044	2.35722	3.7884	24.0562	22.5475	UP
ENSG00000198121	LPAR1	46.4344	2.87792	0.661058	4.3535	1.34e-05	0.000237598	16.5005	6.06143	123.718	39.4582	UP
ENSG00000101445	PPP1R16B	417.72	2.87381	0.277655	10.3503	4.17e-25	5.76e-23	91.9315	107.59	802.446	668.91	UP
ENSG00000101846	STS	377.465	2.87251	0.286911	10.0119	1.35e-23	1.68e-21	94.2887	87.8908	577.349	750.332	UP
ENSG00000165685	TMEM52B	395.878	2.86262	0.273347	10.4725	1.16e-25	1.69e-23	88.3957	102.287	704.503	688.326	UP
ENSG00000124145	SDC4	179.542	2.85814	0.335285	8.52451	1.53e-17	1.14e-15	37.7155	48.4915	328.195	303.765	UP
ENSG00000076706	MCAM	22.8571	2.85116	0.737899	3.86389	0.000111598	0.00158656	5.89305	5.30375	39.5209	40.7108	UP
ENSG00000115295	CLIP4	23.4682	2.85039	0.735917	3.87325	0.000107393	0.00153707	7.07165	4.54608	44.6758	37.5792	UP
ENSG00000198814	GK	973.704	2.84491	0.247704	11.4851	1.57e-30	2.89e-28	216.864	258.369	1568.81	1850.78	UP
ENSG00000251139	RP11-701P16.2	118.679	2.84045	0.385783	7.36283	1.8e-13	9.77e-12	27.108	31.0648	180.422	236.123	UP
ENSG00000196562	SULF2	890.733	2.83944	0.293559	9.67248	3.95e-22	4.11e-20	265.187	172.751	1859.2	1265.79	UP
ENSG00000164023	SGMS2	335.412	2.83303	0.303538	9.33335	1.03e-20	9.17e-19	64.8235	98.4983	634.053	544.272	UP
ENSG00000183625	CCR3	12.1123	2.832	1.01525	2.78945	0.00527972	0.0434249	4.71444	1.51536	24.0562	18.1633	UP
ENSG00000090339	ICAM1	170.227	2.83043	0.386739	7.3187	2.5e-13	1.33e-11	36.5369	46.2184	388.336	209.817	UP
ENSG00000175274	TP53I11	353.959	2.81658	0.289658	9.72381	2.39e-22	2.53e-20	94.2887	81.8294	694.193	545.525	UP
ENSG00000111144	LTA4H	3616.87	2.81208	0.220639	12.7452	3.32e-37	8.54e-35	880.421	922.853	5928.14	6736.07	UP
ENSG00000111961	SASH1	189.595	2.80954	0.347215	8.09163	5.89e-16	3.95e-14	41.2513	52.2799	391.772	273.076	UP
ENSG00000140479	PCSK6	246.953	2.79488	0.300971	9.28621	1.6e-20	1.41e-18	64.8235	59.8567	434.73	428.403	UP
ENSG00000169439	SDC2	149.281	2.79069	0.356751	7.82251	5.18e-15	3.22e-13	30.6438	43.9454	252.59	269.944	UP
ENSG00000111490	TBC1D30	42.0552	2.79003	0.560147	4.98089	6.33e-07	1.48e-05	10.6075	10.6075	75.6052	71.4005	UP
ENSG00000134780	DAGLA	33.5901	2.78965	0.757594	3.68225	0.000231187	0.00302288	15.3219	2.27304	84.1967	32.5687	UP
ENSG00000197249	SERPINA1	560.46	2.78881	0.284336	9.80814	1.04e-22	1.14e-20	127.29	154.567	1156.42	803.569	UP
ENSG00000035862	TIMP2	440.214	2.78624	0.298167	9.34457	9.23e-21	8.38e-19	135.54	88.6485	860.868	675.8	UP
ENSG00000114013	CD86	466.847	2.78611	0.290892	9.57782	9.91e-22	9.85e-20	116.682	118.956	975.994	655.757	UP
ENSG00000155465	SLC7A7	279.987	2.78589	0.291312	9.56323	1.14e-21	1.12e-19	73.0738	68.9488	493.152	484.772	UP
ENSG00000141664	ZCCHC2	2130.67	2.7856	0.25008	11.1388	8.12e-29	1.41e-26	583.411	496.28	4309.5	3133.48	UP
ENSG00000124215	CDH26	32.0821	2.78143	0.639086	4.3522	1.35e-05	0.00023876	10.6075	6.06143	58.4222	53.2372	UP
ENSG00000225101	OR52K3P	54.956	2.77751	0.525971	5.28073	1.29e-07	3.38e-06	17.6791	10.6075	115.126	76.4111	UP
ENSG00000225313	RP11-415J8.3	17.8836	2.76876	0.839285	3.29895	0.000970479	0.0105248	3.53583	5.30375	39.5209	23.1739	UP
ENSG00000110628	SLC22A18	27.6988	2.76657	0.676901	4.08712	4.37e-05	0.00069738	8.25026	6.06143	53.2673	43.2161	UP
ENSG00000182487	NCF1B	212.3	2.76605	0.350546	7.89068	3.01e-15	1.91e-13	67.1807	42.43	436.448	303.139	UP
ENSG00000213523	SRA1	1177.08	2.7647	0.23407	11.8114	3.41e-32	6.81e-30	307.617	296.253	2168.49	1935.96	UP
ENSG00000123095	BHLHE41	28.1114	2.76308	0.668867	4.13099	3.61e-05	0.000584417	5.89305	8.33447	48.1124	50.1056	UP
ENSG00000242082	RP1-90G24.10	16.4344	2.75988	0.854167	3.23108	0.00123322	0.0129089	4.71444	3.7884	30.9294	26.3055	UP
ENSG00000167995	BEST1	128.589	2.74775	0.388971	7.06417	1.62e-12	7.81e-11	23.5722	41.6724	247.435	201.675	UP
ENSG00000081041	CXCL2	28.9069	2.74409	0.711796	3.85516	0.000115652	0.0016319	7.07165	7.57679	72.1686	28.8107	UP
ENSG00000126759	CFP	392.803	2.73344	0.309788	8.82358	1.11e-18	8.84e-17	117.861	87.8908	823.066	542.393	UP
ENSG00000178104	PDE4DIP	250.412	2.73305	0.342358	7.98302	1.43e-15	9.22e-14	68.3593	62.1297	549.856	321.302	UP
ENSG00000102032	RENBP	174.511	2.72787	0.330804	8.24617	1.64e-16	1.13e-14	45.9658	45.4608	317.886	288.734	UP
ENSG00000276085	CCL3L3	122.557	2.72652	0.98859	2.75799	0.00581585	0.0468495	15.3219	48.4915	309.294	117.122	UP
ENSG00000131370	SH3BP5	46.3859	2.72552	0.5914	4.60859	4.05e-06	8.06e-05	11.7861	12.1229	113.408	48.2267	UP
ENSG00000168779	SHOX2	99.6437	2.71903	0.407123	6.67865	2.41e-11	1.03e-09	28.2866	24.2457	197.605	148.438	UP
ENSG00000118520	ARG1	91.8449	2.71539	0.445537	6.09464	1.1e-09	3.93e-08	15.3219	31.8225	185.576	134.659	UP
ENSG00000135077	HAVCR2	99.8974	2.70933	0.478332	5.66413	1.48e-08	4.47e-07	22.3936	29.5495	247.435	100.211	UP
ENSG00000100191	SLC5A4	43.8698	2.70612	0.573082	4.72205	2.33e-06	4.92e-05	15.3219	8.33447	91.0699	60.7531	UP
ENSG00000158869	FCER1G	971.301	2.70267	0.242791	11.1317	8.8e-29	1.51e-26	261.651	255.338	1836.86	1531.35	UP
ENSG00000138463	DIRC2	384.578	2.70111	0.322927	8.36446	6.04e-17	4.29e-15	93.1101	112.137	486.279	846.785	UP
ENSG00000248323	LUCAT1	49.537	2.70048	0.600423	4.49762	6.87e-06	0.000130151	7.07165	18.1843	120.281	52.6109	UP
ENSG00000070961	ATP2B1	8494.24	2.69708	0.325927	8.27512	1.28e-16	9.01e-15	1360.11	3176.19	16024.9	13415.8	UP
ENSG00000115165	CYTIP	494.279	2.69253	0.924495	2.91243	0.00358628	0.0316177	53.0374	211.392	652.954	1059.73	UP
ENSG00000277443	MARCKS	506.468	2.69097	0.27248	9.87583	5.3e-23	6.08e-21	114.325	156.082	838.53	916.933	UP
ENSG00000268734	CTB-61M7.2	281.929	2.68324	0.315621	8.50145	1.87e-17	1.38e-15	66.0021	85.6177	405.519	570.578	UP
ENSG00000164125	FAM198B	59.4013	2.6747	0.491163	5.44564	5.16e-08	1.45e-06	11.7861	19.6997	106.535	99.5849	UP
ENSG00000186431	FCAR	1020.45	2.67401	0.276747	9.66229	4.36e-22	4.46e-20	215.685	335.652	1568.81	1961.64	UP
ENSG00000181790	BAI1	209.811	2.67152	0.362902	7.36154	1.82e-13	9.84e-12	76.6096	38.6416	408.955	315.039	UP
ENSG00000110446	SLC15A3	146.63	2.66421	0.351655	7.5762	3.56e-14	2.08e-12	37.7155	41.6724	276.646	230.486	UP
ENSG00000273033	RP11-67L2.2	187.025	2.66221	0.325663	8.17476	2.96e-16	2.01e-14	56.5732	46.2184	312.731	332.576	UP
ENSG00000104972	LILRB1	47.0901	2.65729	0.535579	4.96153	6.99e-07	1.62e-05	11.7861	13.6382	92.7882	70.1479	UP
ENSG00000225697	SLC26A6	1091.54	2.65359	0.267174	9.93207	3.02e-23	3.69e-21	282.866	314.437	2254.41	1514.44	UP
ENSG00000170921	TANC2	1136.72	2.65321	0.236812	11.2039	3.9e-29	6.91e-27	287.581	334.894	2031.03	1893.37	UP
ENSG00000197555	SIPA1L1	280.245	2.65286	0.848067	3.12813	0.00175923	0.0174883	95.4673	58.3413	735.432	231.739	UP
ENSG00000069011	PITX1	277.177	2.65247	0.292162	9.07875	1.1e-19	9.19e-18	81.324	71.2218	491.434	464.73	UP
ENSG00000183486	MX2	98.0609	2.65083	0.405656	6.53467	6.38e-11	2.6e-09	22.3936	31.0648	154.647	184.138	UP
ENSG00000171298	GAA	83.3512	2.65078	0.43581	6.08241	1.18e-09	4.23e-08	23.5722	21.9727	170.112	117.748	UP
ENSG00000152766	ANKRD22	396.176	2.648	0.272223	9.72732	2.31e-22	2.46e-20	99.0032	118.198	687.32	680.184	UP
ENSG00000112394	SLC16A10	96.6107	2.64329	0.458166	5.76929	7.96e-09	2.51e-07	15.3219	36.3686	204.478	130.275	UP
ENSG00000278017	RP11-120K19.4	42.2813	2.62955	0.557779	4.71432	2.43e-06	5.07e-05	9.42887	13.6382	79.0418	67.0163	UP
ENSG00000124762	CDKN1A	188.508	2.62892	0.34562	7.6064	2.82e-14	1.67e-12	49.5016	54.5529	390.054	259.923	UP
ENSG00000093072	CECR1	311.741	2.62888	0.3028	8.68191	3.89e-18	3.01e-16	84.8599	87.8908	628.898	445.314	UP
ENSG00000105612	DNASE2	160.593	2.61672	0.357306	7.32348	2.42e-13	1.29e-11	44.7871	44.7031	329.914	222.97	UP
ENSG00000279123	RP11-424M24.3	13.7339	2.61638	0.94922	2.75635	0.00584501	0.0470406	1.17861	6.06143	25.7745	21.9212	UP
ENSG00000258302	RP11-981P6.1	62.1234	2.60366	0.515744	5.04836	4.46e-07	1.07e-05	12.9647	21.9727	73.8869	139.669	UP
ENSG00000129422	MTUS1	21.284	2.59841	0.748742	3.47037	0.000519738	0.00610638	5.89305	6.06143	41.2392	31.9423	UP
ENSG00000115604	IL18R1	26.4459	2.59676	0.719834	3.60744	0.000309234	0.00385725	7.07165	7.57679	63.5771	27.5581	UP
ENSG00000225217	HSPA7	28.4646	2.59087	0.765792	3.38325	0.000716327	0.00811312	11.7861	4.54608	75.6052	21.9212	UP
ENSG00000164120	HPGD	56.6258	2.58696	0.486294	5.31974	1.04e-07	2.78e-06	16.5005	15.9113	94.5065	99.5849	UP
ENSG00000173239	LIPM	33.1031	2.58134	0.613553	4.20719	2.59e-05	0.000433519	8.25026	10.6075	51.549	62.0057	UP
ENSG00000149418	ST14	219.591	2.57924	0.307903	8.3768	5.44e-17	3.88e-15	67.1807	59.099	383.181	368.903	UP
ENSG00000134531	EMP1	275.19	2.57788	0.293788	8.77464	1.71e-18	1.36e-16	70.7165	86.3754	477.687	465.982	UP
ENSG00000129353	SLC44A2	267.79	2.57602	0.311223	8.27709	1.26e-16	8.9e-15	81.324	73.4949	381.463	534.878	UP
ENSG00000138061	CYP1B1	4814.06	2.5691	0.71415	3.59742	0.000321384	0.00399122	1886.95	890.273	11053.8	5425.19	UP
ENSG00000122694	GLIPR2	407.318	2.56868	0.269853	9.51882	1.75e-21	1.7e-19	109.611	125.017	664.982	729.663	UP
ENSG00000166503	HDGFRP3	63.4398	2.56482	0.601525	4.26385	2.01e-05	0.00034551	21.215	15.1536	173.548	43.8424	UP
ENSG00000026751	SLAMF7	15.848	2.55361	0.901106	2.83386	0.00459895	0.0388135	3.53583	5.30375	39.5209	15.0317	UP
ENSG00000136040	PLXNC1	1043.54	2.54988	0.259955	9.80894	1.03e-22	1.14e-20	363.012	247.761	1812.81	1750.57	UP
ENSG00000099377	HSD3B7	13.8682	2.53928	0.903568	2.81028	0.00494984	0.0412422	3.53583	4.54608	22.3379	25.0528	UP
ENSG00000237161	RP11-32B5.1	18.1559	2.53511	0.813085	3.11789	0.00182151	0.0179604	7.07165	3.7884	36.0843	25.6791	UP
ENSG00000223907	LINC01226	16.5613	2.5301	0.847418	2.98565	0.00282973	0.0261571	7.07165	3.03072	29.2111	26.9318	UP
ENSG00000243055	GK-AS1	37.9929	2.52472	0.576128	4.38222	1.17e-05	0.00021142	9.42887	12.8805	60.1405	69.5216	UP
ENSG00000130821	SLC6A8	73.8096	2.52396	0.527621	4.78366	1.72e-06	3.73e-05	23.5722	19.6997	185.576	66.39	UP
ENSG00000198324	FAM109A	16.5643	2.52362	0.918144	2.74861	0.00598488	0.0478706	5.89305	3.7884	44.6758	11.9001	UP
ENSG00000222009	BTBD19	60.2397	2.51886	0.477612	5.27387	1.34e-07	3.51e-06	20.0364	15.9113	111.69	93.3217	UP
ENSG00000167105	TMEM92	30.5476	2.5133	0.687489	3.65576	0.000256417	0.00328527	14.1433	4.54608	65.2954	38.2055	UP
ENSG00000223855	FLJ44511	16.1661	2.50866	0.855382	2.93279	0.00335927	0.0299899	3.53583	6.06143	20.6196	34.4476	UP
ENSG00000011422	PLAUR	2686	2.50576	0.305333	8.20662	2.27e-16	1.56e-14	689.486	919.065	3122.15	6013.3	UP
ENSG00000179163	FUCA1	1325.78	2.50208	0.238233	10.5026	8.4e-26	1.26e-23	443.157	353.836	2287.06	2219.05	UP
ENSG00000180316	PNPLA1	93.648	2.50204	0.439199	5.69684	1.22e-08	3.75e-07	35.3583	21.215	195.886	122.132	UP
ENSG00000185304	RGPD2	41.528	2.49043	0.557384	4.46808	7.89e-06	0.000147672	9.42887	15.1536	73.8869	67.6426	UP
ENSG00000164713	BRI3	689.863	2.48926	0.25197	9.87919	5.12e-23	5.96e-21	231.007	187.147	1204.53	1136.77	UP
ENSG00000131398	KCNC3	39.308	2.48553	0.607411	4.09201	4.28e-05	0.000683477	12.9647	10.6075	91.0699	42.5898	UP
ENSG00000113742	CPEB4	1329.09	2.48519	0.235306	10.5615	4.49e-26	6.94e-24	411.335	393.993	2455.45	2055.58	UP
ENSG00000224596	ZMIZ1-AS1	38.5141	2.48239	0.595231	4.17046	3.04e-05	0.000499941	15.3219	8.33447	79.0418	51.3583	UP
ENSG00000275202	RP11-156K23.3	31.0588	2.47851	0.685549	3.61537	0.000299922	0.00377154	5.89305	12.8805	30.9294	74.5321	UP
ENSG00000103196	CRISPLD2	19.9207	2.4705	0.818184	3.01949	0.002532	0.024018	9.42887	3.03072	44.6758	22.5475	UP
ENSG00000144711	IQSEC1	94.1993	2.46766	0.48657	5.07155	3.95e-07	9.56e-06	36.5369	21.215	225.097	93.948	UP
ENSG00000143382	ADAMTSL4	75.3323	2.46416	0.461367	5.34099	9.24e-08	2.51e-06	28.2866	18.1843	154.647	100.211	UP
ENSG00000101160	CTSZ	1081.47	2.46187	0.248602	9.90289	4.04e-23	4.77e-21	357.119	307.618	2046.5	1614.65	UP
ENSG00000180891	CUEDC1	188.285	2.45677	0.350478	7.00979	2.39e-12	1.14e-10	73.0738	43.9454	357.406	278.713	UP
ENSG00000168421	RHOH	199.341	2.45365	0.315457	7.77808	7.36e-15	4.57e-13	58.9305	63.6451	359.125	315.665	UP
ENSG00000171101	SIGLEC17P	32.2785	2.45101	0.617587	3.96868	7.23e-05	0.0010885	11.7861	8.33447	60.1405	48.853	UP
ENSG00000241839	PLEKHO2	2180.62	2.45093	0.24457	10.0214	1.23e-23	1.53e-21	598.733	747.829	4129.08	3246.84	UP
ENSG00000099860	GADD45B	1299.4	2.45039	0.249939	9.80395	1.08e-22	1.18e-20	344.154	457.638	2374.69	2021.14	UP
ENSG00000127220	ABHD8	43.7031	2.44922	0.567098	4.31885	1.57e-05	0.000274134	12.9647	13.6382	96.2248	51.9846	UP
ENSG00000143384	MCL1	8101.22	2.44381	0.325955	7.4974	6.51e-14	3.69e-12	1839.81	3190.59	9345.83	18028.6	UP
ENSG00000134830	C5AR2	45.1741	2.44354	0.544364	4.48879	7.16e-06	0.000135512	14.1433	13.6382	92.7882	60.1267	UP
ENSG00000079263	SP140	186.713	2.4373	0.342713	7.11179	1.15e-12	5.66e-11	68.3593	48.4915	362.561	267.439	UP
ENSG00000123684	LPGAT1	2444.6	2.43227	0.241463	10.0731	7.27e-24	9.21e-22	802.633	727.372	3525.95	4722.46	UP
ENSG00000206503	HLA-A	431.786	2.42969	0.28974	8.38574	5.04e-17	3.61e-15	115.504	153.051	838.53	620.057	UP
ENSG00000243335	KCTD7	315.264	2.40578	0.299349	8.0367	9.23e-16	6.08e-14	114.325	86.3754	596.25	464.103	UP
ENSG00000172059	KLF11	74.2635	2.40441	0.521679	4.609	4.05e-06	8.05e-05	29.4652	18.942	67.0137	181.633	UP
ENSG00000203804	ADAMTSL4-AS1	37.3341	2.40312	0.594671	4.0411	5.32e-05	0.000832253	7.07165	15.9113	68.732	57.6215	UP
ENSG00000196074	SYCP2	83.0193	2.40165	0.423456	5.67154	1.42e-08	4.31e-07	29.4652	23.4881	156.365	122.759	UP
ENSG00000159164	SV2A	24.9832	2.40095	0.688172	3.48889	0.000485037	0.00577456	9.42887	6.81911	36.0843	47.6003	UP
ENSG00000164674	SYTL3	28.991	2.39204	0.671252	3.56355	0.000365878	0.00445265	8.25026	9.84983	65.2954	32.5687	UP
ENSG00000158473	CD1D	81.9484	2.389	0.428694	5.57275	2.51e-08	7.4e-07	31.8224	21.215	149.492	125.264	UP
ENSG00000070540	WIPI1	200.072	2.38478	0.350193	6.80992	9.77e-12	4.31e-10	83.6812	46.2184	365.998	304.392	UP
ENSG00000106617	PRKAG2	810.621	2.38372	0.681842	3.496	0.000472297	0.00563869	322.939	198.512	1919.34	801.69	UP
ENSG00000131669	NINJ1	2170.03	2.38261	0.250473	9.51244	1.86e-21	1.8e-19	767.275	629.631	4202.96	3080.24	UP
ENSG00000188549	C15orf52	31.9529	2.38136	0.683616	3.48348	0.000494947	0.00587197	17.6791	3.7884	54.9856	51.3583	UP
ENSG00000214846	RP11-115L11.1	16.9625	2.37153	0.816967	2.90284	0.0036979	0.0324579	4.71444	6.06143	32.6477	24.4265	UP
ENSG00000271614	LINC00936	55.3722	2.36601	0.537838	4.3991	1.09e-05	0.000197296	8.25026	26.5188	99.6614	87.0585	UP
ENSG00000170425	ADORA2B	143.93	2.36053	0.351934	6.70732	1.98e-11	8.53e-10	55.3946	39.3993	235.407	245.518	UP
ENSG00000109099	PMP22	30.132	2.35738	0.635416	3.70999	0.000207271	0.00274888	7.07165	12.1229	54.9856	46.3477	UP
ENSG00000135924	DNAJB2	168.979	2.35678	0.374345	6.29573	3.06e-10	1.17e-08	71.8952	39.3993	331.632	232.991	UP
ENSG00000182957	SPATA13	223.326	2.3504	0.402471	5.83992	5.22e-09	1.7e-07	66.0021	81.0717	211.351	534.878	UP
ENSG00000179630	LACC1	529.271	2.34799	0.334397	7.02157	2.19e-12	1.05e-10	193.292	153.809	1185.63	584.357	UP
ENSG00000136826	KLF4	77.6411	2.34618	0.571005	4.10887	3.98e-05	0.000638459	15.3219	35.6109	56.7039	202.928	UP
ENSG00000169047	IRS1	146.14	2.34358	0.404523	5.79344	6.9e-09	2.19e-07	28.2866	66.6758	209.633	279.965	UP
ENSG00000155252	PI4K2A	280.955	2.33413	0.327345	7.13048	1e-12	4.97e-11	67.1807	116.683	524.082	415.877	UP
ENSG00000133639	BTG1	2565.32	2.33171	0.655898	3.555	0.000377982	0.00459667	504.445	1195.62	3402.23	5159	UP
ENSG00000173221	GLRX	673.758	2.33045	0.248008	9.39669	5.63e-21	5.23e-19	223.936	223.515	1041.29	1206.29	UP
ENSG00000173320	STOX2	206.609	2.32948	0.313052	7.44117	9.98e-14	5.54e-12	75.431	62.1297	362.561	326.313	UP
ENSG00000124104	SNX21	38.7202	2.32691	0.559557	4.15849	3.2e-05	0.000523827	12.9647	12.8805	60.1405	68.8952	UP
ENSG00000109743	BST1	686.478	2.3256	0.247901	9.38118	6.52e-21	5.99e-19	222.757	234.123	1060.19	1228.84	UP
ENSG00000185215	TNFAIP2	6174.75	2.32489	0.310105	7.49711	6.52e-14	3.69e-12	2293.57	1815.4	13882.1	6707.89	UP
ENSG00000257207	LIMS3	39.2639	2.31781	0.588794	3.93653	8.27e-05	0.00123089	16.5005	9.84983	82.4784	48.2267	UP
ENSG00000139112	GABARAPL1	621.326	2.31678	0.254815	9.09199	9.72e-20	8.26e-18	183.863	230.334	1046.44	1024.66	UP
ENSG00000188056	TREML4	17.0637	2.31633	0.841553	2.75245	0.00591509	0.0475137	5.89305	5.30375	39.5209	17.537	UP
ENSG00000136828	RALGPS1	16.9803	2.3101	0.81104	2.84832	0.00439504	0.0376348	7.07165	4.54608	27.4928	28.8107	UP
ENSG00000165731	RET	867.369	2.30573	0.246104	9.36889	7.33e-21	6.7e-19	293.474	290.949	1290.44	1594.61	UP
ENSG00000091106	NLRC4	193.292	2.30545	0.371072	6.21296	5.2e-10	1.92e-08	75.431	54.5529	415.829	227.354	UP
ENSG00000258227	CLEC5A	4143.64	2.30353	0.219775	10.4813	1.05e-25	1.55e-23	1345.97	1444.89	7331.99	6451.73	UP
ENSG00000095303	PTGS1	1275.65	2.30115	0.244625	9.40685	5.11e-21	4.8e-19	492.659	369.747	2110.07	2130.12	UP
ENSG00000144802	NFKBIZ	182.591	2.29924	0.42449	5.41648	6.08e-08	1.7e-06	28.2866	93.1945	286.956	321.929	UP
ENSG00000255571	LINC00925	23.5512	2.29725	0.766675	2.99638	0.00273206	0.0254887	3.53583	12.1229	24.0562	54.4899	UP
ENSG00000134070	IRAK2	94.7177	2.29428	0.503991	4.55223	5.31e-06	0.000103891	15.3219	46.9761	211.351	105.222	UP
ENSG00000279236	RP11-120K19.3	73.3576	2.29078	0.481916	4.75347	2e-06	4.26e-05	31.8224	18.1843	156.365	87.0585	UP
ENSG00000104228	TRIM35	1195	2.28243	0.236125	9.66621	4.2e-22	4.33e-20	444.336	372.02	1919.34	2044.31	UP
ENSG00000151689	INPP1	51.1544	2.28143	0.519458	4.39195	1.12e-05	0.000203466	22.3936	12.8805	97.9431	71.4005	UP
ENSG00000178719	GRINA	904.126	2.27951	0.254994	8.93947	3.91e-19	3.21e-17	328.832	288.676	1706.27	1292.73	UP
ENSG00000150540	HNMT	22.4713	2.27764	0.718543	3.1698	0.00152543	0.0154786	5.89305	9.09215	42.9575	31.9423	UP
ENSG00000065833	ME1	197.097	2.27438	0.385304	5.90282	3.57e-09	1.19e-07	89.5743	46.2184	408.955	243.639	UP
ENSG00000158186	MRAS	19.6052	2.26694	0.771719	2.93752	0.00330852	0.0296146	9.42887	4.54608	27.4928	36.9529	UP
ENSG00000165071	TMEM71	301.684	2.26481	0.302788	7.47984	7.44e-14	4.16e-12	84.8599	121.229	551.574	449.072	UP
ENSG00000188641	DPYD	356.532	2.26124	0.293837	7.69556	1.41e-14	8.61e-13	97.8246	146.99	561.884	619.431	UP
ENSG00000108582	CPD	15456.3	2.25909	0.209785	10.7686	4.84e-27	7.62e-25	5240.1	5443.17	25846.7	25295.2	UP
ENSG00000163686	ABHD6	42.1776	2.25032	0.542712	4.14644	3.38e-05	0.000548985	16.5005	12.8805	77.3235	62.0057	UP
ENSG00000111674	ENO2	27.5053	2.24384	0.750064	2.99153	0.00277588	0.0258266	7.07165	11.3652	72.1686	19.4159	UP
ENSG00000140526	ABHD2	4621.6	2.24326	0.226462	9.90566	3.93e-23	4.71e-21	1749.06	1475.2	8185.98	7076.17	UP
ENSG00000167705	RILP	17.5894	2.24225	0.806825	2.7791	0.00545092	0.0445434	3.53583	8.33447	30.9294	27.5581	UP
ENSG00000197747	S100A10	96.5398	2.24119	0.43109	5.1989	2e-07	5.08e-06	34.1797	32.5802	207.914	111.485	UP
ENSG00000176871	WSB2	149.916	2.2402	0.338233	6.62323	3.51e-11	1.47e-09	53.0374	51.5222	264.618	230.486	UP
ENSG00000162882	HAAO	69.135	2.23945	0.44035	5.08562	3.66e-07	8.93e-06	25.9294	22.7304	108.253	119.627	UP
ENSG00000130598	TNNI2	49.4473	2.23825	0.517721	4.32326	1.54e-05	0.000269265	21.215	13.6382	92.7882	70.1479	UP
ENSG00000270640	RP11-373D23.2	30.4734	2.23156	0.617701	3.61268	0.000303049	0.00379683	11.7861	9.84983	46.3941	53.8635	UP
ENSG00000164733	CTSB	3555.02	2.23131	0.244979	9.10818	8.38e-20	7.17e-18	1331.83	1164.55	6816.5	4907.22	UP
ENSG00000138678	AGPAT9	143.217	2.23039	0.355876	6.26733	3.67e-10	1.38e-08	57.7518	43.1877	264.618	207.312	UP
ENSG00000186818	LILRB4	543.365	2.2262	0.306733	7.25777	3.94e-13	2.03e-11	194.47	187.147	1146.11	645.736	UP
ENSG00000116990	MYCL	65.4888	2.21627	0.523306	4.23514	2.28e-05	0.000386502	10.6075	34.8532	89.3516	127.143	UP
ENSG00000206337	HCP5	45.5903	2.21106	0.551427	4.00971	6.08e-05	0.000939666	11.7861	19.6997	94.5065	56.3688	UP
ENSG00000021355	SERPINB1	2635.27	2.20321	0.227405	9.68848	3.38e-22	3.54e-20	893.386	987.256	3962.4	4698.03	UP
ENSG00000257335	MGAM	785.641	2.20216	0.286751	7.67972	1.59e-14	9.71e-13	245.151	313.679	1579.12	1004.62	UP
ENSG00000142303	ADAMTS10	65.8069	2.20083	0.493422	4.46033	8.18e-06	0.000152607	30.6438	16.6689	135.746	80.169	UP
ENSG00000160255	ITGB2	9470.62	2.20079	0.21153	10.4041	2.37e-25	3.36e-23	3273	3494.42	15646.8	15468.2	UP
ENSG00000006453	BAIAP2L1	58.1348	2.19964	0.474347	4.63721	3.53e-06	7.09e-05	23.5722	18.1843	103.098	87.6848	UP
ENSG00000075426	FOSL2	5057.6	2.19147	0.259265	8.45265	2.85e-17	2.06e-15	1459.12	2173.02	7326.83	9271.42	UP
ENSG00000204577	LILRB3	25.3124	2.18976	0.715412	3.06084	0.0022072	0.0212777	14.1433	4.54608	48.1124	34.4476	UP
ENSG00000183023	SLC8A1	632.827	2.18835	0.247902	8.82749	1.07e-18	8.58e-17	233.365	222.758	975.994	1099.19	UP
ENSG00000157227	MMP14	38.2184	2.17906	0.596872	3.6508	0.000261423	0.00333187	18.8577	9.09215	77.3235	47.6003	UP
ENSG00000005238	FAM214B	298.263	2.17725	0.349584	6.22811	4.72e-10	1.75e-08	127.29	88.6485	635.771	341.345	UP
ENSG00000071073	MGAT4A	2786.32	2.17624	0.297871	7.30599	2.75e-13	1.45e-11	1329.47	691.761	5019.15	4104.9	UP
ENSG00000173548	SNX33	113.149	2.17515	0.416628	5.22086	1.78e-07	4.57e-06	56.5732	26.5188	207.914	161.591	UP
ENSG00000255438	CTD-2653D5.1	24.2788	2.16513	0.710891	3.04565	0.00232178	0.0222349	11.7861	6.06143	49.8307	29.4371	UP
ENSG00000135048	TMEM2	40.1059	2.16214	0.550316	3.92891	8.53e-05	0.00125952	16.5005	12.8805	72.1686	58.8741	UP
ENSG00000235609	AF127936.7	53.7154	2.15857	0.484396	4.45621	8.34e-06	0.000155056	21.215	18.1843	92.7882	82.6743	UP
ENSG00000042062	FAM65C	55.322	2.15845	0.476085	4.53374	5.79e-06	0.000112126	20.0364	20.4573	89.3516	91.4428	UP
ENSG00000163823	CCR1	935.247	2.15708	0.25003	8.62729	6.28e-18	4.74e-16	305.26	378.082	1668.47	1389.18	UP
ENSG00000100024	UPB1	42.3107	2.15198	0.628126	3.42603	0.000612479	0.00706409	7.07165	22.7304	96.2248	43.2161	UP
ENSG00000090382	LYZ	62608.2	2.15093	0.250626	8.58225	9.3e-18	6.99e-16	18209.5	27813.6	105093	99316.9	UP
ENSG00000134256	CD101	288.628	2.14558	0.293361	7.31379	2.6e-13	1.37e-11	120.218	93.1945	505.18	435.919	UP
ENSG00000120049	KCNIP2	62.2906	2.13958	0.455529	4.69692	2.64e-06	5.48e-05	23.5722	22.7304	94.5065	108.353	UP
ENSG00000095794	CREM	153.737	2.13592	0.351426	6.07787	1.22e-09	4.32e-08	63.6449	51.5222	207.914	291.865	UP
ENSG00000154127	UBASH3B	1467.61	2.13175	0.249368	8.5486	1.25e-17	9.28e-16	638.806	453.85	2355.79	2421.98	UP
ENSG00000250479	CHCHD10	229.885	2.13121	0.30004	7.10309	1.22e-12	6.01e-11	84.8599	85.6177	402.082	346.981	UP
ENSG00000043462	LCP2	3795.24	2.12735	0.214301	9.92692	3.18e-23	3.86e-21	1421.4	1406.25	6098.25	6255.06	UP
ENSG00000100906	NFKBIA	2628.11	2.12402	0.321513	6.60634	3.94e-11	1.65e-09	602.269	1357	3970.99	4582.16	UP
ENSG00000006459	KDM7A	136.328	2.12219	0.400891	5.29368	1.2e-07	3.18e-06	66.0021	36.3686	273.21	169.733	UP
ENSG00000237135	DDX10P1	51.2519	2.12007	0.490931	4.31848	1.57e-05	0.000274315	17.6791	20.4573	84.1967	82.6743	UP
ENSG00000186340	THBS2	26.6597	2.11406	0.68725	3.07611	0.00209718	0.020313	15.3219	5.30375	44.6758	41.3371	UP
ENSG00000165424	ZCCHC24	116.443	2.11297	0.387574	5.45179	4.99e-08	1.41e-06	49.5016	37.884	226.816	151.57	UP
ENSG00000262001	DLGAP1-AS2	58.9583	2.10195	0.528241	3.97915	6.92e-05	0.00104818	10.6075	32.5802	109.971	82.6743	UP
ENSG00000165233	C9orf89	712.061	2.09858	0.263343	7.96902	1.6e-15	1.03e-13	269.901	268.218	1343.71	966.412	UP
ENSG00000180530	NRIP1	2962.49	2.09594	0.251988	8.3176	8.98e-17	6.35e-15	1020.68	1225.92	3965.84	5637.51	UP
ENSG00000155011	DKK2	135.387	2.09311	0.364225	5.74676	9.1e-09	2.85e-07	42.4299	59.099	250.872	189.149	UP
ENSG00000159388	BTG2	690.383	2.09264	0.289827	7.2203	5.19e-13	2.64e-11	209.792	312.164	1314.5	925.075	UP
ENSG00000137474	MYO7A	74.7344	2.08928	0.43219	4.83416	1.34e-06	2.96e-05	31.8224	25.7611	104.816	136.538	UP
ENSG00000197461	PDGFA	70.9096	2.08398	0.435437	4.78595	1.7e-06	3.69e-05	23.5722	30.3072	108.253	121.506	UP
ENSG00000146376	ARHGAP18	649.584	2.08088	0.302989	6.86783	6.52e-12	2.95e-10	275.795	220.485	1331.68	770.374	UP
ENSG00000239948	RN7SL368P	21.6627	2.08033	0.708875	2.93469	0.00333877	0.0298382	8.25026	8.33447	34.366	35.7003	UP
ENSG00000104763	ASAH1	3398.88	2.07838	0.216606	9.59519	8.38e-22	8.47e-20	1271.72	1330.48	5678.98	5314.33	UP
ENSG00000136802	LRRC8A	784.976	2.07747	0.245779	8.4526	2.85e-17	2.06e-15	275.795	324.287	1345.43	1194.39	UP
ENSG00000135426	TESPA1	30.2317	2.06949	0.626656	3.30244	0.000958483	0.0104182	15.3219	8.33447	51.549	45.7214	UP
ENSG00000009790	TRAF3IP3	1073.58	2.06839	0.231928	8.91822	4.74e-19	3.83e-17	434.907	392.478	1738.92	1728.02	UP
ENSG00000168961	LGALS9	1757.52	2.06833	0.222355	9.30194	1.38e-20	1.23e-18	667.093	686.457	2757.87	2918.65	UP
ENSG00000197081	IGF2R	7575.92	2.06491	0.219109	9.42415	4.34e-21	4.14e-19	2904.09	2940.55	13263.6	11195.5	UP
ENSG00000157873	TNFRSF14	587.722	2.05966	0.255154	8.07222	6.9e-16	4.6e-14	242.793	212.15	1024.11	871.838	UP
ENSG00000168758	SEMA4C	89.5462	2.05858	0.419165	4.91114	9.06e-07	2.06e-05	44.7871	25.7611	132.309	155.327	UP
ENSG00000250510	GPR162	21.7248	2.05791	0.752427	2.73502	0.00623759	0.0493344	10.6075	6.81911	20.6196	48.853	UP
ENSG00000166387	PPFIBP2	152.729	2.05043	0.360328	5.69045	1.27e-08	3.87e-07	67.1807	51.5222	295.548	196.665	UP
ENSG00000027697	IFNGR1	2172.7	2.04558	0.226586	9.02784	1.75e-19	1.44e-17	780.239	913.003	3634.2	3363.34	UP
ENSG00000171867	PRNP	1174.89	2.04355	0.236137	8.65409	4.97e-18	3.79e-16	424.299	491.734	2003.54	1780	UP
ENSG00000006327	TNFRSF12A	161.289	2.04186	0.335539	6.08533	1.16e-09	4.16e-08	53.0374	71.9795	271.491	248.649	UP
ENSG00000232973	CYP1B1-AS1	169.174	2.03854	0.422454	4.82547	1.4e-06	3.07e-05	87.2171	45.4608	371.153	172.864	UP
ENSG00000137177	KIF13A	136.749	2.03846	0.423992	4.80778	1.53e-06	3.34e-05	78.9668	29.5495	240.562	197.917	UP
ENSG00000177311	ZBTB38	24.4382	2.02917	0.688695	2.9464	0.00321494	0.028969	5.89305	12.8805	39.5209	39.4582	UP
ENSG00000176845	METRNL	308.828	2.02828	0.301752	6.72168	1.8e-11	7.8e-10	96.6459	144.717	536.11	457.84	UP
ENSG00000183621	ZNF438	573.413	2.02784	0.322652	6.2849	3.28e-10	1.24e-08	274.616	177.297	1168.44	673.294	UP
ENSG00000064393	HIPK2	2701.62	2.02254	0.646862	3.1267	0.00176782	0.0175381	1475.62	659.181	5355.94	3315.74	UP
ENSG00000213073	RP11-288H12.3	139.181	2.02186	0.401329	5.03792	4.71e-07	1.12e-05	56.5732	54.5529	144.337	301.26	UP
ENSG00000102755	FLT1	33.273	2.01767	0.723915	2.78716	0.0053172	0.0436396	7.07165	18.1843	85.915	21.9212	UP
ENSG00000100644	HIF1A	1810.32	2.01629	0.294436	6.84796	7.49e-12	3.38e-10	513.874	919.823	2494.97	3312.61	UP
ENSG00000135503	ACVR1B	1503.48	2.00951	0.2493	8.0606	7.59e-16	5.02e-14	552.768	641.754	2768.18	2051.2	UP
ENSG00000132965	ALOX5AP	1159.02	2.00804	0.252886	7.94049	2.01e-15	1.29e-13	417.228	503.857	2113.51	1601.5	UP
ENSG00000125812	GZF1	901.892	2.00446	0.276233	7.25639	3.98e-13	2.05e-11	375.976	345.502	1118.61	1767.48	UP
ENSG00000260062	GOLGA2P11	25.0741	2.00063	0.674765	2.96492	0.00302757	0.0276535	8.25026	11.3652	48.1124	32.5687	UP
ENSG00000214212	C19orf38	441.737	2.0004	0.274849	7.27817	3.38e-13	1.77e-11	186.22	166.689	805.883	608.157	UP
ENSG00000108219	TSPAN14	2331.49	1.99728	0.25013	7.98496	1.41e-15	9.11e-14	1110.25	759.952	3670.29	3785.48	UP
ENSG00000152767	FARP1	49.4998	1.99058	0.493775	4.03134	5.55e-05	0.00086598	20.0364	19.6997	82.4784	75.7848	UP
ENSG00000182118	FAM89A	44.1498	1.98564	0.527877	3.76156	0.000168857	0.00231347	14.1433	21.215	63.5771	77.6637	UP
ENSG00000214353	VAC14-AS1	91.6839	1.98371	0.394764	5.02506	5.03e-07	1.19e-05	31.8224	41.6724	146.056	147.185	UP
ENSG00000090924	PLEKHG2	235.644	1.9821	0.322749	6.1413	8.18e-10	2.98e-08	111.968	78.7986	433.012	318.797	UP
ENSG00000227039	ITGB2-AS1	127.922	1.98137	0.388674	5.09777	3.44e-07	8.45e-06	36.5369	65.1604	237.125	172.864	UP
ENSG00000140090	SLC24A4	154.659	1.98013	0.330188	5.99697	2.01e-09	6.86e-08	67.1807	58.3413	245.717	247.397	UP
ENSG00000111266	DUSP16	469.601	1.97839	0.260042	7.60798	2.78e-14	1.66e-12	183.863	195.481	807.601	691.458	UP
ENSG00000106003	LFNG	702.913	1.9775	0.296647	6.66617	2.63e-11	1.12e-09	344.154	225.788	1338.56	903.154	UP
ENSG00000115107	STEAP3	233.97	1.97476	0.358972	5.50115	3.77e-08	1.08e-06	88.3957	102.287	249.154	496.046	UP
ENSG00000143067	ZNF697	200.336	1.97422	0.338415	5.83371	5.42e-09	1.76e-07	101.36	62.1297	352.252	285.602	UP
ENSG00000205730	ITPRIPL2	28.2215	1.97362	0.720193	2.74041	0.00613625	0.0487103	11.7861	10.6075	70.4503	20.0422	UP
ENSG00000166886	NAB2	546.187	1.97067	0.343154	5.74283	9.31e-09	2.91e-07	135.54	306.86	757.77	984.576	UP
ENSG00000270949	RP11-288H12.4	102.654	1.96936	0.384474	5.12222	3.02e-07	7.47e-06	34.1797	48.4915	170.112	157.833	UP
ENSG00000169756	LIMS1	2043.98	1.96719	0.222188	8.85373	8.46e-19	6.81e-17	825.026	839.509	3421.14	3090.26	UP
ENSG00000197632	SERPINB2	752.99	1.96228	0.256826	7.64052	2.16e-14	1.3e-12	276.973	337.925	1063.63	1333.44	UP
ENSG00000168056	LTBP3	38.1883	1.95891	0.548333	3.57248	0.000353619	0.00432204	15.3219	15.9113	60.1405	61.3794	UP
ENSG00000166527	CLEC4D	68.0527	1.9585	0.479267	4.08646	4.38e-05	0.000698707	16.5005	37.884	121.999	95.827	UP
ENSG00000278991	RP11-797A18.5	67.5937	1.95806	0.437795	4.47256	7.73e-06	0.00014477	30.6438	25.0034	108.253	106.474	UP
ENSG00000092529	CAPN3	48.4718	1.95787	0.531315	3.68495	0.000228751	0.00300329	27.108	13.6382	63.5771	89.5638	UP
ENSG00000169122	FAM110B	63.3322	1.95362	0.499784	3.90894	9.27e-05	0.00135652	27.108	24.2457	137.464	64.511	UP
ENSG00000080200	CRYBG3	787.078	1.95343	0.239463	8.15755	3.42e-16	2.3e-14	334.725	311.406	1305.91	1196.27	UP
ENSG00000237945	LINC00649	215.728	1.95227	0.334096	5.84345	5.11e-09	1.67e-07	107.253	70.4642	395.209	289.986	UP
ENSG00000124107	SLPI	80.1879	1.95141	0.488173	3.99737	6.41e-05	0.000980964	16.5005	48.4915	104.816	150.943	UP
ENSG00000231201	AF127577.11	26.6641	1.95	0.648562	3.00665	0.00264147	0.0247933	12.9647	9.09215	46.3941	38.2055	UP
ENSG00000178803	ADORA2A-AS1	24.2248	1.93963	0.676975	2.86514	0.00416819	0.0359459	11.7861	8.33447	42.9575	33.8213	UP
ENSG00000137312	FLOT1	432.905	1.93605	0.322996	5.99402	2.05e-09	6.97e-08	215.685	143.201	859.15	513.583	UP
ENSG00000173068	BNC2	46.6854	1.93458	0.575094	3.36393	0.000768398	0.0086281	30.6438	9.09215	75.6052	71.4005	UP
ENSG00000112343	TRIM38	1204.93	1.93204	0.254116	7.60299	2.89e-14	1.71e-12	410.156	588.717	1919.34	1901.51	UP
ENSG00000197956	S100A6	211.898	1.9297	0.326423	5.91167	3.39e-09	1.13e-07	82.5026	92.4369	402.082	270.57	UP
ENSG00000011600	TYROBP	1246.28	1.92669	0.248706	7.74687	9.42e-15	5.8e-13	528.017	509.16	2275.03	1672.9	UP
ENSG00000140332	TLE3	2309.23	1.92453	0.260904	7.37639	1.63e-13	8.91e-12	1171.54	756.164	3857.58	3451.65	UP
ENSG00000164056	SPRY1	199.077	1.92255	0.363669	5.28654	1.25e-07	3.3e-06	82.5026	84.8601	213.069	415.877	UP
ENSG00000253982	CTD-2336O2.1	47.4847	1.92186	0.527421	3.64389	0.000268547	0.00340982	12.9647	25.7611	84.1967	67.0163	UP
ENSG00000163697	APBB2	80.5095	1.91816	0.535405	3.58264	0.000340137	0.0041801	21.215	46.2184	63.5771	191.028	UP
ENSG00000165795	NDRG2	119.639	1.91781	0.379757	5.05009	4.42e-07	1.06e-05	43.6085	55.3106	226.816	152.822	UP
ENSG00000128016	ZFP36	1022.68	1.91098	0.253409	7.54109	4.66e-14	2.69e-12	359.476	497.795	1683.93	1549.52	UP
ENSG00000181982	CCDC149	83.062	1.91086	0.477792	3.99935	6.35e-05	0.000973923	53.0374	18.1843	128.873	132.154	UP
ENSG00000106780	MEGF9	1583.43	1.9086	0.231889	8.23063	1.86e-16	1.29e-14	726.023	606.901	2603.22	2397.55	UP
ENSG00000151718	WWC2	38.3835	1.90718	0.552898	3.44943	0.000561781	0.0065192	18.8577	13.6382	65.2954	55.7425	UP
ENSG00000261662	RP5-1042I8.7	37.6693	1.90675	0.567258	3.36134	0.000775656	0.00869236	11.7861	19.6997	51.549	67.6426	UP
ENSG00000152689	RASGRP3	73.1651	1.90163	0.444675	4.27646	1.9e-05	0.000327842	25.9294	34.8532	139.182	92.6954	UP
ENSG00000204282	TNRC6C-AS1	96.3722	1.89773	0.38366	4.94637	7.56e-07	1.75e-05	40.0727	41.6724	140.901	162.843	UP
ENSG00000133121	STARD13	59.9311	1.89709	0.514779	3.68525	0.000228474	0.00300197	28.2866	21.9727	130.591	58.8741	UP
ENSG00000160213	CSTB	222.928	1.89684	0.308833	6.14195	8.15e-10	2.97e-08	86.0385	101.529	393.491	310.655	UP
ENSG00000127084	FGD3	1152.05	1.89267	0.294292	6.43126	1.27e-10	5.04e-09	564.554	412.935	2278.47	1352.23	UP
ENSG00000096070	BRPF3	686.991	1.89183	0.326126	5.80091	6.6e-09	2.1e-07	319.403	262.915	1455.4	710.247	UP
ENSG00000239998	LILRA2	558.915	1.89097	0.272961	6.92763	4.28e-12	1.99e-10	216.864	256.096	1022.39	740.311	UP
ENSG00000112367	FIG4	632.799	1.89043	0.257381	7.34487	2.06e-13	1.1e-11	247.508	290.191	891.798	1101.7	UP
ENSG00000132718	SYT11	181.823	1.88906	0.312331	6.04826	1.46e-09	5.16e-08	78.9668	75.7679	286.956	285.602	UP
ENSG00000164050	PLXNB1	45.4281	1.88165	0.521309	3.60948	0.000306817	0.00383273	21.215	17.4266	84.1967	58.8741	UP
ENSG00000149639	SOGA1	668.188	1.88142	0.327232	5.74948	8.95e-09	2.81e-07	386.584	185.631	1180.47	920.065	UP
ENSG00000137801	THBS1	834.495	1.87933	0.333863	5.62904	1.81e-08	5.42e-07	231.007	481.126	1055.04	1570.81	UP
ENSG00000204217	BMPR2	205.936	1.87789	0.309311	6.07122	1.27e-09	4.49e-08	97.8246	78.7986	340.223	306.897	UP
ENSG00000123358	NR4A1	95.4149	1.87625	0.422679	4.43894	9.04e-06	0.000166576	34.1797	47.7338	109.971	189.775	UP
ENSG00000175505	CLCF1	231.575	1.8752	0.310082	6.04744	1.47e-09	5.17e-08	116.682	82.587	383.181	343.85	UP
ENSG00000156804	FBXO32	126.646	1.87499	0.411167	4.56017	5.11e-06	0.00010027	47.1444	59.8567	268.055	131.527	UP
ENSG00000233452	STXBP5-AS1	27.2799	1.87094	0.632909	2.95609	0.00311563	0.0283056	12.9647	10.6075	42.9575	42.5898	UP
ENSG00000144668	ITGA9	53.6205	1.86653	0.483758	3.85839	0.000114134	0.00161451	27.108	19.6997	75.6052	92.0691	UP
ENSG00000135677	GNS	3119.21	1.86537	0.218128	8.55171	1.21e-17	9.08e-16	1275.26	1410.8	4948.7	4842.08	UP
ENSG00000099992	TBC1D10A	27.7936	1.86355	0.626006	2.97689	0.00291191	0.0268223	11.7861	12.1229	44.6758	42.5898	UP
ENSG00000199347	RNU5E-1	30.9514	1.86153	0.605494	3.07439	0.00210933	0.0204191	10.6075	15.9113	44.6758	52.6109	UP
ENSG00000162599	NFIA	134.716	1.86058	0.388234	4.79242	1.65e-06	3.59e-05	69.5379	48.4915	154.647	266.186	UP
ENSG00000104324	CPQ	107.28	1.86031	0.373656	4.97868	6.4e-07	1.49e-05	53.0374	40.157	171.83	164.096	UP
ENSG00000205213	LGR4	177.351	1.85141	0.396171	4.67326	2.96e-06	6.06e-05	42.4299	109.863	264.618	292.492	UP
ENSG00000270194	RP11-259K5.2	79.3585	1.84701	0.437807	4.21878	2.46e-05	0.000413989	23.5722	44.7031	115.126	134.033	UP
ENSG00000137575	SDCBP	4678.42	1.8463	0.217653	8.48279	2.2e-17	1.61e-15	1934.1	2136.66	7641.28	7001.63	UP
ENSG00000174791	RIN1	119.374	1.84393	0.394824	4.67026	3.01e-06	6.14e-05	69.5379	35.6109	197.605	174.743	UP
ENSG00000196914	ARHGEF12	65.3055	1.84266	0.457812	4.02493	5.7e-05	0.000888289	36.5369	21.215	101.38	102.09	UP
ENSG00000105501	SIGLEC5	51.8625	1.84028	0.481304	3.82353	0.000131553	0.00183946	22.3936	22.7304	85.915	76.4111	UP
ENSG00000139354	GAS2L3	369.175	1.83862	0.306243	6.00381	1.93e-09	6.6e-08	117.861	203.058	567.039	588.741	UP
ENSG00000124251	TP53TG5	25.6523	1.82934	0.654871	2.79343	0.00521521	0.0430443	11.7861	10.6075	46.3941	33.8213	UP
ENSG00000136868	SLC31A1	857.769	1.8293	0.258779	7.06896	1.56e-12	7.58e-11	331.189	422.027	1175.32	1502.54	UP
ENSG00000099331	MYO9B	3707.48	1.82917	0.244115	7.49308	6.73e-14	3.8e-12	1872.81	1385.04	6328.5	5243.55	UP
ENSG00000065618	COL17A1	120.37	1.82572	0.387049	4.71702	2.39e-06	5.02e-05	37.7155	67.4334	168.393	207.938	UP
ENSG00000163191	S100A11	1375.04	1.81857	0.267839	6.78979	1.12e-11	4.93e-10	720.13	495.522	2433.11	1851.4	UP
ENSG00000052795	FNIP2	1038.74	1.81071	0.240555	7.52721	5.18e-14	2.98e-12	408.977	511.433	1611.77	1622.8	UP
ENSG00000155846	PPARGC1B	2191.43	1.80998	0.250004	7.23981	4.49e-13	2.29e-11	1020.68	923.611	4010.51	2810.93	UP
ENSG00000189067	LITAF	1906.27	1.80644	0.236547	7.63671	2.23e-14	1.34e-12	942.887	753.133	3165.11	2763.95	UP
ENSG00000280035	RP11-10J21.2	44.8163	1.80047	0.516507	3.48585	0.000490577	0.00582826	23.5722	16.6689	73.8869	65.1373	UP
ENSG00000102265	TIMP1	555.705	1.79993	0.285428	6.30608	2.86e-10	1.09e-08	264.008	231.092	1048.16	679.558	UP
ENSG00000112096	SOD2	2701.41	1.79837	0.254108	7.0772	1.47e-12	7.16e-11	1031.28	1378.98	4800.93	3594.45	UP
ENSG00000227028	SLC8A1-AS1	36.4195	1.798	0.624667	2.87833	0.00399788	0.0347062	9.42887	21.9727	77.3235	36.9529	UP
ENSG00000077585	GPR137B	149.669	1.79711	0.360188	4.98938	6.06e-07	1.42e-05	63.6449	68.9488	286.956	179.128	UP
ENSG00000134107	BHLHE40	1323.93	1.79463	0.238309	7.5307	5.05e-14	2.91e-12	535.089	649.331	1914.19	2197.13	UP
ENSG00000158062	UBXN11	760.955	1.79201	0.243022	7.37387	1.66e-13	9.05e-12	339.439	343.229	1085.97	1275.19	UP
ENSG00000100767	PAPLN	77.3517	1.78947	0.463376	3.86182	0.000112545	0.00159735	27.108	40.9147	158.084	83.3006	UP
ENSG00000107338	SHB	28.1596	1.78674	0.653206	2.73534	0.00623162	0.0493333	9.42887	15.9113	30.9294	56.3688	UP
ENSG00000253307	RP11-10J21.4	58.5626	1.78617	0.458517	3.89553	9.8e-05	0.00142276	23.5722	28.7918	91.0699	90.8164	UP
ENSG00000182287	AP1S2	1647.42	1.78188	0.227601	7.82896	4.92e-15	3.07e-13	685.95	797.836	2510.44	2595.47	UP
ENSG00000147650	LRP12	865.02	1.77486	0.330844	5.36464	8.11e-08	2.22e-06	238.079	541.741	1417.6	1262.66	UP
ENSG00000158156	XKR8	60.8801	1.77422	0.450272	3.94033	8.14e-05	0.00121371	29.4652	25.7611	96.2248	92.0691	UP
ENSG00000104894	CD37	192.835	1.76964	0.362318	4.88423	1.04e-06	2.33e-05	84.8599	88.6485	391.772	206.059	UP
ENSG00000254521	SIGLEC12	203.887	1.7691	0.322054	5.49318	3.95e-08	1.13e-06	111.968	74.2526	316.167	313.16	UP
ENSG00000144655	CSRNP1	435.016	1.76887	0.310666	5.69382	1.24e-08	3.8e-07	166.184	228.819	512.053	833.006	UP
ENSG00000125730	C3	162.55	1.76085	0.415197	4.241	2.23e-05	0.000378045	83.6812	63.6451	355.688	147.185	UP
ENSG00000149289	ZC3H12C	309.196	1.76013	0.383813	4.5859	4.52e-06	8.95e-05	76.6096	203.816	408.955	547.404	UP
ENSG00000091490	SEL1L3	760.47	1.75932	0.244373	7.19931	6.05e-13	3.05e-11	322.939	370.505	1101.43	1247	UP
ENSG00000139722	VPS37B	370.345	1.75626	0.27522	6.3813	1.76e-10	6.89e-09	161.469	177.297	506.899	635.715	UP
ENSG00000132825	PPP1R3D	396.593	1.75603	0.264417	6.64112	3.11e-11	1.31e-09	179.149	182.601	654.672	569.951	UP
ENSG00000111752	PHC1	114.04	1.75572	0.359774	4.88005	1.06e-06	2.38e-05	53.0374	51.5222	164.957	186.643	UP
ENSG00000109756	RAPGEF2	577.278	1.75451	0.313459	5.59725	2.18e-08	6.47e-07	347.69	181.843	969.121	810.458	UP
ENSG00000163162	RNF149	1021.62	1.75016	0.245991	7.11472	1.12e-12	5.55e-11	423.121	511.433	1725.17	1426.76	UP
ENSG00000245532	NEAT1	13805.3	1.74681	0.221969	7.86959	3.56e-15	2.25e-13	6947.9	5729.57	22234.8	20309.1	UP
ENSG00000151690	MFSD6	203.633	1.73677	0.333206	5.21231	1.87e-07	4.76e-06	114.325	74.2526	352.252	273.702	UP
ENSG00000279713	CTD-3035K23.3	29.0591	1.72372	0.625363	2.75635	0.00584511	0.0470406	16.5005	10.6075	51.549	37.5792	UP
ENSG00000132915	PDE6A	33.7849	1.72242	0.585709	2.94074	0.00327432	0.0293859	17.6791	13.6382	61.8588	41.9635	UP
ENSG00000115738	ID2	526.971	1.72185	0.28321	6.07977	1.2e-09	4.28e-08	232.186	259.126	642.644	973.928	UP
ENSG00000003402	CFLAR	3082.46	1.71924	0.222339	7.73251	1.05e-14	6.47e-13	1349.51	1521.42	4988.23	4470.67	UP
ENSG00000196743	GM2A	3165.15	1.71924	0.229178	7.50178	6.3e-14	3.59e-12	1374.26	1575.22	4400.57	5310.57	UP
ENSG00000124570	SERPINB6	406.839	1.71814	0.263308	6.52518	6.79e-11	2.75e-09	205.078	175.024	620.306	626.947	UP
ENSG00000154654	NCAM2	49.639	1.71771	0.488073	3.51936	0.000432587	0.00519747	21.215	25.0034	72.1686	80.169	UP
ENSG00000179862	CITED4	216.94	1.71458	0.38775	4.42186	9.79e-06	0.000179531	55.3946	145.474	323.04	343.85	UP
ENSG00000197321	SVIL	654.775	1.7132	0.266466	6.42935	1.28e-10	5.09e-09	363.012	250.792	1000.05	1005.24	UP
ENSG00000131242	RAB11FIP4	107.301	1.7091	0.420111	4.06822	4.74e-05	0.000751478	60.1091	40.157	213.069	115.869	UP
ENSG00000196358	NTNG2	841.833	1.69998	0.24209	7.02207	2.19e-12	1.05e-10	430.192	363.686	1226.87	1346.59	UP
ENSG00000187098	MITF	202.878	1.69685	0.342683	4.95166	7.36e-07	1.7e-05	100.182	90.1638	390.054	231.112	UP
ENSG00000171659	GPR34	79.4556	1.693	0.453407	3.73396	0.000188493	0.00253548	23.5722	50.0068	140.901	103.343	UP
ENSG00000135604	STX11	227.65	1.69147	0.315515	5.361	8.28e-08	2.26e-06	90.7529	124.259	304.139	391.45	UP
ENSG00000119900	OGFRL1	2030.71	1.68704	0.225162	7.49257	6.75e-14	3.8e-12	903.993	1020.59	2952.04	3246.22	UP
ENSG00000087086	FTL	61339.5	1.68404	0.209851	8.02495	1.02e-15	6.64e-14	29856.5	28378.1	96417.3	90706.2	UP
ENSG00000111817	DSE	149.123	1.68172	0.441774	3.80673	0.000140814	0.0019625	93.1101	48.4915	319.604	135.285	UP
ENSG00000175556	LONRF3	606.904	1.68082	0.302737	5.55209	2.82e-08	8.28e-07	215.685	360.655	778.39	1072.89	UP
ENSG00000165475	CRYL1	34.9376	1.67724	0.565484	2.96602	0.00301677	0.0275924	14.1433	18.942	51.549	55.1162	UP
ENSG00000123360	PDE1B	103.711	1.67613	0.417172	4.01783	5.87e-05	0.000912152	68.3593	31.8225	158.084	156.58	UP
ENSG00000197746	PSAP	9458.64	1.67284	0.220225	7.59605	3.05e-14	1.79e-12	4264.21	4767.32	15502.5	13300.5	UP
ENSG00000166046	TCP11L2	87.2287	1.67169	0.435516	3.83841	0.000123834	0.00173725	44.7871	37.884	173.548	92.6954	UP
ENSG00000129450	SIGLEC9	72.8717	1.66995	0.557748	2.9941	0.00275257	0.025626	37.7155	31.0648	176.985	45.7214	UP
ENSG00000171223	JUNB	1315.49	1.66534	0.24427	6.81763	9.26e-12	4.11e-10	572.804	686.457	2225.2	1777.5	UP
ENSG00000100055	CYTH4	2389.04	1.65999	0.253924	6.53735	6.26e-11	2.56e-09	1077.25	1217.59	4316.37	2944.96	UP
ENSG00000149177	PTPRJ	2397.92	1.65968	0.251677	6.59449	4.27e-11	1.78e-09	1292.93	1013.02	4189.22	3096.53	UP
ENSG00000280138	RP11-463O12.5	286.827	1.65936	0.297294	5.58155	2.38e-08	7.06e-07	123.754	152.294	374.589	496.672	UP
ENSG00000112561	TFEB	176.008	1.65601	0.389434	4.25235	2.12e-05	0.000361586	102.539	66.6758	355.688	179.128	UP
ENSG00000232043	RP4-530I15.9	93.2468	1.65306	0.395879	4.17566	2.97e-05	0.000489154	36.5369	53.0375	130.591	152.822	UP
ENSG00000134686	PHC2	924.739	1.64742	0.28174	5.84729	5e-09	1.63e-07	495.016	399.297	1721.74	1082.91	UP
ENSG00000108669	CYTH1	1068.32	1.64737	0.258518	6.37235	1.86e-10	7.29e-09	427.835	603.87	1750.95	1490.64	UP
ENSG00000099785	2002-03-01	48.9327	1.64515	0.507871	3.23931	0.00119819	0.012581	29.4652	18.1843	84.1967	63.8847	UP
ENSG00000198853	RUSC2	41.1737	1.64116	0.570317	2.87763	0.00400676	0.0347536	29.4652	11.3652	61.8588	62.0057	UP
ENSG00000118564	FBXL5	2208.11	1.63994	0.235612	6.96031	3.4e-12	1.6e-10	967.638	1175.92	3646.23	3042.66	UP
ENSG00000266412	NCOA4	20619.1	1.63944	0.223108	7.34818	2.01e-13	1.08e-11	9465.41	10575.7	28133.7	34301.7	UP
ENSG00000116574	RHOU	811.885	1.63796	0.250739	6.53254	6.47e-11	2.63e-09	427.835	363.686	1096.28	1359.74	UP
ENSG00000140391	TSPAN3	1396.8	1.63653	0.227182	7.20364	5.86e-13	2.97e-11	720.13	640.239	2125.54	2101.3	UP
ENSG00000266208	CTD-2267D19.3	38.5382	1.63515	0.569041	2.87352	0.00405929	0.0351137	20.0364	18.1843	39.5209	76.4111	UP
ENSG00000196935	SRGAP1	52.9418	1.63448	0.56469	2.89448	0.00379788	0.0332589	36.5369	15.1536	109.971	50.1056	UP
ENSG00000141524	TMC6	1286.19	1.63372	0.232239	7.03462	2e-12	9.59e-11	681.236	573.563	1964.02	1925.93	UP
ENSG00000130340	SNX9	376.567	1.6288	0.327016	4.9808	6.33e-07	1.48e-05	126.111	239.427	640.926	499.804	UP
ENSG00000166104	RP11-299H22.3	33.339	1.6286	0.574345	2.83558	0.00457425	0.0386819	14.1433	18.1843	51.549	49.4793	UP
ENSG00000166128	RAB8B	1298.96	1.62734	0.273526	5.94951	2.69e-09	9.05e-08	548.053	719.795	2360.94	1567.05	UP
ENSG00000148737	TCF7L2	87.2744	1.62612	0.501102	3.24509	0.00117412	0.0123895	25.9294	57.5836	187.295	78.29	UP
ENSG00000006652	IFRD1	1833.63	1.62383	0.269727	6.02027	1.74e-09	5.99e-08	697.737	1097.88	2488.1	3050.81	UP
ENSG00000160408	ST6GALNAC6	107.714	1.62343	0.38982	4.16457	3.12e-05	0.000512023	48.323	56.0683	199.323	127.143	UP
ENSG00000142669	SH3BGRL3	1517.08	1.61906	0.249165	6.49792	8.14e-11	3.29e-09	777.882	711.461	2659.93	1919.05	UP
ENSG00000105352	CEACAM4	57.0194	1.61842	0.468073	3.45762	0.000544973	0.00635453	31.8224	24.2457	96.2248	75.7848	UP
ENSG00000119729	RHOQ	991.602	1.61456	0.246146	6.55935	5.4e-11	2.23e-09	427.835	547.802	1412.44	1578.33	UP
ENSG00000170909	OSCAR	139.364	1.61162	0.348951	4.61846	3.87e-06	7.71e-05	74.2524	62.8874	240.562	179.754	UP
ENSG00000022567	SLC45A4	1166.29	1.60558	0.24137	6.65194	2.89e-11	1.23e-09	650.592	504.614	1761.26	1748.69	UP
ENSG00000160271	RALGDS	1943.08	1.59722	0.28952	5.51678	3.45e-08	9.98e-07	1223.4	708.43	3342.09	2498.39	UP
ENSG00000156381	ANKRD9	37.984	1.59108	0.544562	2.92176	0.0034806	0.030886	20.0364	18.1843	49.8307	63.8847	UP
ENSG00000181444	ZNF467	95.058	1.5909	0.465807	3.41535	0.000636994	0.00731208	67.1807	28.0341	180.422	104.595	UP
ENSG00000173598	NUDT4	3994.45	1.59067	0.263504	6.03661	1.57e-09	5.49e-08	1582.87	2398.81	5256.28	6739.83	UP
ENSG00000164715	LMTK2	1001.31	1.59061	0.253268	6.28034	3.38e-10	1.28e-08	421.942	574.321	1599.74	1409.22	UP
ENSG00000166927	MS4A7	168.105	1.58966	0.327211	4.85822	1.18e-06	2.64e-05	70.7165	96.2253	247.435	258.044	UP
ENSG00000197324	LRP10	855.475	1.58962	0.242666	6.55066	5.73e-11	2.36e-09	401.906	450.061	1391.82	1178.11	UP
ENSG00000197892	KIF13B	372.035	1.58678	0.294426	5.3894	7.07e-08	1.96e-06	190.935	179.57	673.574	444.061	UP
ENSG00000166484	MAPK7	93.698	1.58604	0.389982	4.06695	4.76e-05	0.000754864	43.6085	49.2491	159.802	122.132	UP
ENSG00000059377	TBXAS1	291.14	1.5831	0.296693	5.33582	9.51e-08	2.57e-06	165.005	126.532	489.716	383.308	UP
ENSG00000269951	RP11-797A18.6	90.2989	1.58082	0.411098	3.84537	0.000120372	0.00169288	33.0011	56.8259	125.436	145.933	UP
ENSG00000182372	CLN8	570.913	1.57886	0.271553	5.81418	6.09e-09	1.96e-07	300.545	271.249	1003.49	708.368	UP
ENSG00000095321	CRAT	103.739	1.57882	0.370435	4.26206	2.03e-05	0.000347946	55.3946	49.2491	144.337	165.975	UP
ENSG00000157827	FMNL2	107.81	1.5751	0.374116	4.2102	2.55e-05	0.000428323	45.9658	62.1297	147.774	175.37	UP
ENSG00000107249	GLIS3	55.819	1.5722	0.462354	3.40043	0.000672799	0.00768158	30.6438	25.7611	84.1967	82.6743	UP
ENSG00000154153	FAM134B	107.319	1.57217	0.393473	3.99563	6.45e-05	0.000985782	60.1091	49.2491	121.999	197.917	UP
ENSG00000147894	C9orf72	177.945	1.56573	0.325728	4.80686	1.53e-06	3.35e-05	87.2171	93.1945	225.097	306.271	UP
ENSG00000148841	ITPRIP	1301.57	1.565	0.246563	6.34725	2.19e-10	8.46e-09	570.447	744.041	1790.47	2101.3	UP
ENSG00000273270	RP11-212P7.2	54	1.55952	0.4698	3.31954	0.000901672	0.00988929	24.7508	29.5495	85.915	75.7848	UP
ENSG00000187775	DNAH17	160.344	1.55765	0.324595	4.79873	1.6e-06	3.48e-05	88.3957	75.0102	226.816	251.154	UP
ENSG00000136295	TTYH3	533.191	1.55541	0.315548	4.92923	8.26e-07	1.89e-05	311.153	229.577	1018.95	573.083	UP
ENSG00000135678	CPM	275.599	1.55413	0.298484	5.20673	1.92e-07	4.89e-06	119.04	160.628	371.153	451.577	UP
ENSG00000165168	CYBB	9389.42	1.55337	0.214287	7.24904	4.2e-13	2.15e-11	4484.61	5059.02	13973.2	14040.8	UP
ENSG00000235568	NFAM1	1181.2	1.54639	0.227225	6.80557	1.01e-11	4.43e-10	617.591	587.959	1728.61	1790.65	UP
ENSG00000132334	PTPRE	3096.99	1.54577	0.307347	5.02941	4.92e-07	1.17e-05	1077.25	2082.1	3847.27	5381.34	UP
ENSG00000120738	EGR1	86.869	1.54544	0.519771	2.9733	0.00294613	0.0270714	16.5005	70.4642	147.774	112.738	UP
ENSG00000167850	CD300C	69.7709	1.5435	0.422018	3.65743	0.000254755	0.00326891	36.5369	34.8532	103.098	104.595	UP
ENSG00000213839	TMX2P1	258.419	1.54331	0.301239	5.12321	3e-07	7.44e-06	152.041	113.652	347.097	420.887	UP
ENSG00000141506	PIK3R5	985.004	1.54243	0.278557	5.53721	3.07e-08	8.92e-07	539.803	465.973	1809.37	1124.87	UP
ENSG00000185033	SEMA4B	112.174	1.541	0.420797	3.6621	0.000250154	0.00322692	73.0738	41.6724	213.069	120.88	UP
ENSG00000161011	SQSTM1	4058.37	1.54032	0.27178	5.66751	1.45e-08	4.4e-07	1969.46	2181.36	7586.3	4496.35	UP
ENSG00000127511	SIN3B	565.835	1.54011	0.295798	5.20663	1.92e-07	4.89e-06	357.119	222.758	958.811	724.653	UP
ENSG00000165886	UBTD1	44.1291	1.53708	0.516964	2.97328	0.00294632	0.0270714	21.215	23.4881	77.3235	54.4899	UP
ENSG00000203644	RP11-332M2.1	121.483	1.5341	0.349468	4.38981	1.13e-05	0.000205044	64.8235	59.8567	189.013	172.238	UP
ENSG00000279117	CTD-2562J17.6	276.093	1.52962	0.28324	5.40043	6.65e-08	1.85e-06	133.183	150.02	434.73	386.44	UP
ENSG00000122696	SLC25A51	494.602	1.52793	0.259587	5.88602	3.96e-09	1.31e-07	246.329	263.672	659.827	808.58	UP
ENSG00000196639	HRH1	69.8297	1.52705	0.442488	3.45105	0.000558406	0.00649333	42.4299	29.5495	120.281	87.0585	UP
ENSG00000140199	SLC12A6	1566.09	1.52598	0.253783	6.01294	1.82e-09	6.25e-08	914.601	700.096	2634.15	2015.5	UP
ENSG00000184602	SNN	335.476	1.52394	0.269759	5.64926	1.61e-08	4.85e-07	183.863	162.901	496.589	498.551	UP
ENSG00000135404	CD63	2146.29	1.51836	0.22642	6.70596	2e-11	8.58e-10	1012.43	1207.74	3232.12	3132.85	UP
ENSG00000162702	ZNF281	1587.8	1.51777	0.228452	6.64372	3.06e-11	1.29e-09	755.488	887.242	2393.59	2314.88	UP
ENSG00000112419	PHACTR2	399.289	1.51749	0.279814	5.4232	5.85e-08	1.64e-06	196.828	217.454	498.307	684.568	UP
ENSG00000186862	PDZD7	439.975	1.51732	0.260548	5.82358	5.76e-09	1.86e-07	239.258	217.454	604.842	698.347	UP
ENSG00000186529	CYP4F3	43.6454	1.51436	0.552186	2.74248	0.00609764	0.0485431	17.6791	26.5188	85.915	44.4687	UP
ENSG00000010404	IDS	383.366	1.5123	0.312978	4.83198	1.35e-06	2.99e-05	248.687	150.02	651.236	483.519	UP
ENSG00000167604	NFKBID	620.463	1.51138	0.27194	5.55775	2.73e-08	8.05e-07	279.33	365.201	786.981	1050.34	UP
ENSG00000123130	ACOT9	401.043	1.51132	0.268104	5.63706	1.73e-08	5.19e-07	183.863	231.85	585.94	602.52	UP
ENSG00000164626	KCNK5	406.304	1.511	0.329882	4.58044	4.64e-06	9.17e-05	268.723	153.809	728.559	474.124	UP
ENSG00000262202	SNORD3D	84.4385	1.5109	0.501148	3.01488	0.00257078	0.0243044	21.215	65.9181	92.7882	157.833	UP
ENSG00000234511	C5orf58	82.7653	1.50998	0.409841	3.68432	0.000229318	0.00300608	45.9658	40.9147	101.38	142.801	UP
ENSG00000167315	ACAA2	268.713	1.50834	0.294867	5.11532	3.13e-07	7.73e-06	119.04	159.87	376.308	419.635	UP
ENSG00000136156	ITM2B	2435.51	1.50806	0.2186	6.89869	5.25e-12	2.42e-10	1246.97	1286.54	3735.58	3472.95	UP
ENSG00000198018	ENTPD7	900.274	1.50234	0.23811	6.30946	2.8e-10	1.07e-08	438.443	500.826	1266.39	1395.44	UP
ENSG00000146243	IRAK1BP1	96.2251	-1.50229	0.42609	-3.52576	0.000422268	0.00508319	160.291	127.29	30.9294	66.39	DOWN
ENSG00000184221	OLIG1	99.6219	-1.50819	0.521865	-2.89001	0.00385228	0.0336312	100.182	190.935	84.1967	23.1739	DOWN
ENSG00000225345	SNX18P3	108.064	-1.50864	0.367244	-4.10801	3.99e-05	0.000640203	150.862	169.72	51.549	60.1267	DOWN
ENSG00000185187	SIGIRR	132.138	-1.51449	0.362616	-4.17657	2.96e-05	0.000489076	193.292	195.481	85.915	53.8635	DOWN
ENSG00000152582	SPEF2	140.501	-1.51777	0.357112	-4.25013	2.14e-05	0.000364789	221.579	197.754	54.9856	87.6848	DOWN
ENSG00000188227	ZNF793	48.4544	-1.52327	0.516537	-2.94899	0.0031881	0.0287926	90.7529	53.7952	22.3379	26.9318	DOWN
ENSG00000174206	C12orf66	166.505	-1.52402	0.333858	-4.56486	5e-06	9.83e-05	286.402	208.362	84.1967	87.0585	DOWN
ENSG00000206077	ZDHHC11B	96.3162	-1.52418	0.387299	-3.9354	8.31e-05	0.00123346	154.398	130.321	56.7039	43.8424	DOWN
ENSG00000092621	PHGDH	361.805	-1.52506	0.301876	-5.05195	4.37e-07	1.05e-05	657.664	417.481	180.422	191.654	DOWN
ENSG00000080709	KCNN2	149.014	-1.52544	0.347929	-4.38433	1.16e-05	0.000209825	195.649	248.519	63.5771	88.3112	DOWN
ENSG00000100321	SYNGR1	260.841	-1.52826	0.296122	-5.1609	2.46e-07	6.18e-06	411.335	365.959	115.126	150.943	DOWN
ENSG00000141068	KSR1	324.433	-1.53044	0.284714	-5.37536	7.64e-08	2.1e-06	523.302	438.696	187.295	148.438	DOWN
ENSG00000156966	B3GNT7	361.068	-1.53638	0.338202	-4.54278	5.55e-06	0.000107917	662.378	415.966	132.309	233.617	DOWN
ENSG00000204839	MROH6	293.016	-1.53921	0.278929	-5.51831	3.42e-08	9.91e-07	460.836	411.42	149.492	150.317	DOWN
ENSG00000279662	RP11-609N14.4	52.1187	-1.54032	0.519494	-2.96504	0.00302644	0.0276535	87.2171	65.9181	37.8026	17.537	DOWN
ENSG00000101695	RNF125	447.472	-1.54672	0.290601	-5.32247	1.02e-07	2.75e-06	530.374	803.898	211.351	244.265	DOWN
ENSG00000188452	CERKL	642.036	-1.55105	0.289017	-5.36665	8.02e-08	2.2e-06	1053.68	866.027	245.717	402.724	DOWN
ENSG00000186187	ZNRF1	212.631	-1.55116	0.304928	-5.08696	3.64e-07	8.89e-06	347.69	287.16	104.816	110.859	DOWN
ENSG00000126970	ZC4H2	38.2317	-1.55276	0.547697	-2.83506	0.00458168	0.0387212	56.5732	58.3413	15.4647	22.5475	DOWN
ENSG00000148814	LRRC27	38.1462	-1.55888	0.567514	-2.74685	0.00601699	0.0480369	62.4663	53.0375	12.0281	25.0528	DOWN
ENSG00000159433	STARD9	158.508	-1.55989	0.345839	-4.51045	6.47e-06	0.000123133	280.509	192.451	85.915	75.1584	DOWN
ENSG00000173930	SLCO4C1	107.82	-1.56035	0.416093	-3.75	0.000176835	0.00241112	108.432	212.908	56.7039	53.2372	DOWN
ENSG00000180549	FUT7	164.998	-1.56418	0.327451	-4.77684	1.78e-06	3.84e-05	274.616	218.969	82.4784	83.9269	DOWN
ENSG00000134986	NREP	352.004	-1.57353	0.294191	-5.34867	8.86e-08	2.41e-06	486.766	570.532	140.901	209.817	DOWN
ENSG00000112773	FAM46A	2858.62	-1.57679	0.239312	-6.58885	4.43e-11	1.84e-09	4096.85	4471.06	1219.99	1646.6	DOWN
ENSG00000060558	GNA15	963.573	-1.57711	0.234037	-6.73874	1.6e-11	6.98e-10	1408.44	1479.75	458.786	507.319	DOWN
ENSG00000257883	RP11-497G19.1	402.355	-1.57744	0.260832	-6.04774	1.47e-09	5.17e-08	615.234	590.99	195.886	207.312	DOWN
ENSG00000100285	NEFH	144.177	-1.57943	0.33893	-4.66007	3.16e-06	6.42e-05	238.079	193.966	73.8869	70.7742	DOWN
ENSG00000019582	CD74	1267.97	-1.58381	0.23167	-6.8365	8.12e-12	3.62e-10	1882.24	1918.44	685.602	585.609	DOWN
ENSG00000247572	CKMT2-AS1	34.0405	-1.59742	0.582776	-2.74105	0.00612437	0.0486656	54.216	49.2491	12.0281	20.6686	DOWN
ENSG00000106415	GLCCI1	179.85	-1.59821	0.314929	-5.07483	3.88e-07	9.41e-06	287.581	253.065	91.0699	87.6848	DOWN
ENSG00000263264	CTB-133G6.1	294.759	-1.60304	0.288531	-5.55589	2.76e-08	8.12e-07	493.837	394.751	135.746	154.701	DOWN
ENSG00000205746	RP11-1212A22.1	48.1398	-1.60576	0.552509	-2.90631	0.00365719	0.0321595	81.324	61.372	36.0843	13.779	DOWN
ENSG00000121743	GJA3	177.361	-1.6158	0.355653	-4.5432	5.54e-06	0.000107826	327.653	209.877	70.4503	101.464	DOWN
ENSG00000067113	PPAP2A	59.7471	-1.62383	0.472739	-3.43495	0.000592657	0.00684942	106.075	73.4949	34.366	25.0528	DOWN
ENSG00000184584	TMEM173	271.9	-1.63755	0.284354	-5.75885	8.47e-09	2.66e-07	387.762	434.908	134.027	130.901	DOWN
ENSG00000103485	QPRT	277.61	-1.64313	0.286207	-5.74107	9.41e-09	2.93e-07	393.655	448.546	125.436	142.801	DOWN
ENSG00000266074	BAHCC1	1392.38	-1.64395	0.269314	-6.1042	1.03e-09	3.72e-08	2572.9	1648.71	628.898	719.016	DOWN
ENSG00000168268	NT5DC2	260.137	-1.64543	0.298384	-5.51447	3.5e-08	1.01e-06	445.514	342.471	132.309	120.253	DOWN
ENSG00000167775	CD320	30.6596	-1.65333	0.602264	-2.74518	0.00604771	0.0482596	45.9658	47.7338	12.0281	16.9106	DOWN
ENSG00000110237	ARHGEF17	44.6532	-1.65466	0.540223	-3.06292	0.00219189	0.02117	78.9668	58.3413	13.7464	27.5581	DOWN
ENSG00000123500	COL10A1	37.0601	-1.66295	0.556759	-2.98683	0.00281882	0.0260975	63.6449	49.2491	17.183	18.1633	DOWN
ENSG00000149571	KIRREL3	44.3762	-1.66359	0.551471	-3.01663	0.00255599	0.0242049	87.2171	46.9761	25.7745	17.537	DOWN
ENSG00000101187	SLCO4A1	253.857	-1.67406	0.349656	-4.78775	1.69e-06	3.66e-05	506.802	268.218	108.253	132.154	DOWN
ENSG00000173801	JUP	781.732	-1.67753	0.28008	-5.98947	2.11e-09	7.14e-08	1158.57	1218.35	465.659	284.349	DOWN
ENSG00000237943	PRKCQ-AS1	31.3653	-1.68213	0.609584	-2.75947	0.0057896	0.0467267	58.9305	37.1263	13.7464	15.658	DOWN
ENSG00000247982	LINC00926	988.298	-1.68344	0.281084	-5.98908	2.11e-09	7.14e-08	1173.89	1842.68	412.392	524.23	DOWN
ENSG00000181619	GPR135	49.7953	-1.68905	0.531045	-3.18061	0.00146966	0.0150229	101.36	51.5222	20.6196	25.6791	DOWN
ENSG00000159307	SCUBE1	32.5347	-1.69151	0.608243	-2.78097	0.00541971	0.044331	56.5732	41.6724	20.6196	11.2738	DOWN
ENSG00000137834	SMAD6	78.0429	-1.69508	0.460068	-3.68441	0.000229235	0.00300608	159.112	79.5563	37.8026	35.7003	DOWN
ENSG00000133874	RNF122	50.2189	-1.70054	0.491526	-3.45972	0.000540744	0.00630954	75.431	77.2833	27.4928	20.6686	DOWN
ENSG00000172819	RARG	48.2791	-1.71983	0.536356	-3.20651	0.00134357	0.0139352	80.1454	65.9181	32.6477	14.4054	DOWN
ENSG00000072422	RHOBTB1	58.7255	-1.72305	0.485642	-3.54799	0.000388184	0.00471397	104.896	77.2833	18.9013	33.8213	DOWN
ENSG00000204860	FAM201A	56.0465	-1.74046	0.488393	-3.56364	0.000365746	0.00445265	89.5743	84.8601	17.183	32.5687	DOWN
ENSG00000276600	RAB7B	785.011	-1.74333	0.295706	-5.89547	3.74e-09	1.24e-07	1246.97	1165.31	469.096	258.67	DOWN
ENSG00000115232	ITGA4	3660.47	-1.75101	0.262214	-6.67779	2.43e-11	1.03e-09	5955.51	5338.61	1292.16	2055.58	DOWN
ENSG00000233844	KCNQ5-IT1	94.8844	-1.7537	0.400218	-4.38188	1.18e-05	0.000211531	153.219	141.686	32.6477	51.9846	DOWN
ENSG00000213731	RAB5CP1	29.3177	-1.76226	0.61816	-2.85082	0.00436073	0.0373975	40.0727	50.7645	12.0281	14.4054	DOWN
ENSG00000182557	SPNS3	509.445	-1.77169	0.257449	-6.88174	5.91e-12	2.69e-10	763.739	814.505	209.633	249.902	DOWN
ENSG00000138794	CASP6	68.687	-1.78159	0.47848	-3.72344	0.000196525	0.00262687	117.861	97.7406	17.183	41.9635	DOWN
ENSG00000136997	MYC	5761.66	-1.79269	0.645775	-2.77603	0.00550276	0.0448161	11478.5	6407.69	1685.65	3474.83	DOWN
ENSG00000159674	SPON2	79.2332	-1.8067	0.430251	-4.19918	2.68e-05	0.000447503	100.182	146.99	30.9294	38.8319	DOWN
ENSG00000158104	HPD	41.4773	-1.81031	0.535755	-3.37898	0.000727551	0.00822926	56.5732	72.7372	17.183	19.4159	DOWN
ENSG00000198157	HMGN5	45.6376	-1.81258	0.51971	-3.48768	0.000487239	0.00579265	76.6096	66.6758	15.4647	23.8002	DOWN
ENSG00000179583	CIITA	89.2116	-1.81371	0.490149	-3.70032	0.000215329	0.00284466	173.256	101.529	60.1405	21.9212	DOWN
ENSG00000150938	CRIM1	151.092	-1.81394	0.392096	-4.62627	3.72e-06	7.44e-05	308.796	160.628	77.3235	57.6215	DOWN
ENSG00000229989	MIR181A1HG	549.702	-1.81474	0.2836	-6.39894	1.56e-10	6.15e-09	682.415	1030.44	228.534	257.418	DOWN
ENSG00000151917	BEND6	27.9949	-1.82087	0.643528	-2.82952	0.00466182	0.0392078	53.0374	34.8532	10.3098	13.779	DOWN
ENSG00000178199	ZC3H12D	134.561	-1.83074	0.356441	-5.13616	2.8e-07	6.99e-06	188.577	229.577	68.732	51.3583	DOWN
ENSG00000108798	ABI3	48.7623	-1.85725	0.66901	-2.77611	0.00550131	0.0448161	104.896	45.4608	37.8026	6.88952	DOWN
ENSG00000064201	TSPAN32	544.872	-1.86297	0.273559	-6.81011	9.75e-12	4.31e-10	990.032	718.28	252.59	218.586	DOWN
ENSG00000213160	KLHL23	132.353	-1.86451	0.394014	-4.7321	2.22e-06	4.71e-05	251.044	167.447	39.5209	71.4005	DOWN
ENSG00000127364	TAS2R4	38.2129	-1.86459	0.592908	-3.14482	0.00166191	0.0166869	80.1454	39.3993	18.9013	14.4054	DOWN
ENSG00000124813	RUNX2	630.833	-1.87084	0.291624	-6.41523	1.41e-10	5.56e-09	1025.39	950.887	345.378	201.675	DOWN
ENSG00000183496	MEX3B	63.4557	-1.87499	0.448977	-4.17615	2.96e-05	0.000489154	96.6459	102.287	29.2111	25.6791	DOWN
ENSG00000254837	AP001372.2	28.2928	-1.88653	0.653139	-2.8884	0.00387211	0.033787	54.216	34.0956	15.4647	9.3948	DOWN
ENSG00000185252	ZNF74	161.72	-1.88969	0.348317	-5.42522	5.79e-08	1.62e-06	304.081	205.331	70.4503	67.0163	DOWN
ENSG00000235109	ZSCAN31	89.8483	-1.892	0.430515	-4.39472	1.11e-05	0.0002011	120.218	165.174	25.7745	48.2267	DOWN
ENSG00000099204	ABLIM1	76.6954	-1.8937	0.42482	-4.45764	8.29e-06	0.000154364	130.826	112.137	27.4928	36.3266	DOWN
ENSG00000170629	DPY19L2P2	77.1294	-1.91412	0.460417	-4.15736	3.22e-05	0.000525925	160.291	84.1024	30.9294	33.195	DOWN
ENSG00000258274	RP11-887P2.5	28.5776	-1.91594	0.650281	-2.94633	0.00321572	0.028969	41.2513	47.7338	17.183	8.14216	DOWN
ENSG00000073605	GSDMB	49.8798	-1.92562	0.523102	-3.68116	0.000232176	0.0030272	100.182	57.5836	22.3379	19.4159	DOWN
ENSG00000179348	GATA2	422.837	-1.93119	0.268902	-7.18178	6.88e-13	3.46e-11	723.666	618.266	161.52	187.896	DOWN
ENSG00000119866	BCL11A	257.601	-1.93363	0.348965	-5.54105	3.01e-08	8.76e-07	480.873	340.198	72.1686	137.164	DOWN
ENSG00000110092	CCND1	109.456	-1.94733	0.37598	-5.17936	2.23e-07	5.63e-06	180.327	168.962	37.8026	50.7319	DOWN
ENSG00000164066	INTU	112.443	-1.94866	0.36671	-5.3139	1.07e-07	2.86e-06	179.149	178.812	42.9575	48.853	DOWN
ENSG00000005187	ACSM3	272.732	-1.95105	0.291736	-6.68774	2.27e-11	9.7e-10	432.55	436.423	97.9431	124.011	DOWN
ENSG00000136213	CHST12	142.821	-1.95573	0.345812	-5.65547	1.55e-08	4.68e-07	249.865	203.816	61.8588	55.7425	DOWN
ENSG00000140876	NUDT7	43.3938	-1.95895	0.53661	-3.6506	0.000261623	0.00333187	77.7882	61.372	13.7464	20.6686	DOWN
ENSG00000116962	NID1	55.3442	-1.96453	0.589193	-3.33427	0.00085524	0.00943485	94.2887	78.7986	39.5209	8.76848	DOWN
ENSG00000142875	PRKACB	720.376	-1.9658	0.263685	-7.45508	8.98e-14	5e-12	1071.36	1226.68	243.999	339.466	DOWN
ENSG00000257654	RP11-497G19.2	77.7831	-1.97621	0.450166	-4.38996	1.13e-05	0.000205044	156.755	92.4369	27.4928	34.4476	DOWN
ENSG00000069966	GNB5	93.611	-1.98036	0.400769	-4.94139	7.76e-07	1.78e-05	129.647	169.72	34.366	40.7108	DOWN
ENSG00000227507	LTB	98.0185	-1.98678	0.392344	-5.06388	4.11e-07	9.94e-06	137.897	174.266	42.9575	36.9529	DOWN
ENSG00000160284	SPATC1L	35.197	-2.00002	0.587051	-3.40689	0.000657074	0.00751719	50.6802	62.8874	10.3098	16.9106	DOWN
ENSG00000180884	ZNF792	34.1077	-2.02774	0.597065	-3.39618	0.000683331	0.00778091	60.1091	48.4915	17.183	10.6474	DOWN
ENSG00000138336	TET1	114.258	-2.02862	0.38539	-5.26382	1.41e-07	3.69e-06	219.221	148.505	42.9575	46.3477	DOWN
ENSG00000124613	ZNF391	49.8073	-2.03005	0.529279	-3.8355	0.000125308	0.00175649	101.36	59.8567	15.4647	22.5475	DOWN
ENSG00000153064	BANK1	31.3709	-2.04126	0.649725	-3.14173	0.00167954	0.0168241	56.5732	46.2184	5.1549	17.537	DOWN
ENSG00000183242	WT1-AS	83.304	-2.04553	0.413866	-4.94249	7.71e-07	1.78e-05	128.468	140.928	27.4928	36.3266	DOWN
ENSG00000048052	HDAC9	407.399	-2.0495	0.298086	-6.87552	6.18e-12	2.81e-10	789.668	525.072	142.619	172.238	DOWN
ENSG00000197965	MPZL1	268.835	-2.08554	0.299738	-6.95789	3.45e-12	1.62e-10	416.049	456.881	85.915	116.496	DOWN
ENSG00000106624	AEBP1	30.4276	-2.08924	0.625469	-3.34028	0.000836948	0.00928734	44.7871	54.5529	8.5915	13.779	DOWN
ENSG00000135916	ITM2C	1138.72	-2.10313	0.235546	-8.92873	4.31e-19	3.52e-17	1962.38	1734.33	407.237	450.951	DOWN
ENSG00000121690	DEPDC7	102.11	-2.10526	0.395056	-5.32902	9.87e-08	2.66e-06	149.683	183.358	30.9294	44.4687	DOWN
ENSG00000162739	SLAMF6	31.899	-2.11309	0.626307	-3.37389	0.000741133	0.00836063	56.5732	48.4915	6.8732	15.658	DOWN
ENSG00000187210	GCNT1	1003.49	-2.14909	0.271402	-7.91847	2.4e-15	1.53e-13	1468.55	1801.76	446.758	296.876	DOWN
ENSG00000135776	ABCB10	1639.47	-2.15236	0.289496	-7.43487	1.05e-13	5.79e-12	2200.46	3158.01	455.35	744.069	DOWN
ENSG00000164989	CCDC171	25.8149	-2.15264	0.679511	-3.16793	0.00153527	0.015546	49.5016	35.6109	6.8732	11.2738	DOWN
ENSG00000226686	AC012309.5	22.8643	-2.15383	0.771504	-2.79173	0.00524265	0.0432366	48.323	25.0034	13.7464	4.38424	DOWN
ENSG00000086289	EPDR1	48.6147	-2.1556	0.521948	-4.12991	3.63e-05	0.000586631	95.4673	63.6451	17.183	18.1633	DOWN
ENSG00000139880	CDH24	108.865	-2.15941	0.373917	-5.7751	7.69e-09	2.43e-07	173.256	182.601	39.5209	40.0845	DOWN
ENSG00000260855	RP11-439E19.10	23.051	-2.16704	0.718898	-3.0144	0.00257492	0.0243165	47.1444	28.7918	6.8732	9.3948	DOWN
ENSG00000133101	CCNA1	135.368	-2.18095	0.36936	-5.90469	3.53e-09	1.18e-07	180.327	262.157	53.2673	45.7214	DOWN
ENSG00000107331	ABCA2	437.211	-2.18435	0.264097	-8.27099	1.33e-16	9.29e-15	742.524	689.488	168.393	148.438	DOWN
ENSG00000127362	TAS2R3	31.5253	-2.19186	0.664956	-3.29625	0.00097986	0.0105896	71.8952	31.0648	13.7464	9.3948	DOWN
ENSG00000122025	FLT3	460.895	-2.19264	0.310401	-7.0639	1.62e-12	7.81e-11	676.522	841.024	116.844	209.191	DOWN
ENSG00000197536	C5orf56	51.9921	-2.20297	0.517301	-4.25859	2.06e-05	0.000352679	102.539	67.4334	22.3379	15.658	DOWN
ENSG00000003393	ALS2	2396.66	-2.24358	0.228216	-9.83094	8.28e-23	9.2e-21	4329.03	3586.1	845.404	826.116	DOWN
ENSG00000184937	WT1	270.995	-2.2548	0.349707	-6.44768	1.14e-10	4.56e-09	459.658	441.727	56.7039	125.89	DOWN
ENSG00000172986	GXYLT2	243.678	-2.27445	0.29749	-7.64546	2.08e-14	1.26e-12	397.191	411.42	79.0418	87.0585	DOWN
ENSG00000179627	ZBTB42	33.6188	-2.3071	0.638424	-3.61375	0.0003018	0.00378397	75.431	36.3686	12.0281	10.6474	DOWN
ENSG00000262823	RP13-580F15.2	40.2408	-2.31211	0.582588	-3.96869	7.23e-05	0.0010885	86.0385	48.4915	12.0281	14.4054	DOWN
ENSG00000169397	RNASE3	20.8758	-2.32266	0.794134	-2.92477	0.00344714	0.0306454	40.0727	31.0648	1.7183	10.6474	DOWN
ENSG00000271856	LINC01215	130.453	-2.32293	0.46239	-5.02376	5.07e-07	1.2e-05	117.861	318.225	34.366	51.3583	DOWN
ENSG00000170476	MZB1	33.6708	-2.32876	0.621685	-3.74589	0.000179756	0.00244505	41.2513	71.2218	10.3098	11.9001	DOWN
ENSG00000232342	RP11-46O21.2	27.9004	-2.3592	0.660075	-3.57414	0.000351385	0.00430092	54.216	39.3993	8.5915	9.3948	DOWN
ENSG00000238121	LINC00426	26.7658	-2.37238	0.670701	-3.53716	0.000404459	0.00489762	48.323	40.9147	10.3098	7.51584	DOWN
ENSG00000228915	OR7E128P	21.6249	-2.3851	0.78988	-3.01957	0.00253132	0.024018	53.0374	19.6997	6.8732	6.88952	DOWN
ENSG00000002726	AOC1	22.7385	-2.38898	0.724579	-3.29706	0.000977022	0.0105724	35.3583	41.6724	5.1549	8.76848	DOWN
ENSG00000121858	TNFSF10	53.0061	-2.39514	0.518863	-4.61613	3.91e-06	7.79e-05	68.3593	109.106	18.9013	15.658	DOWN
ENSG00000166743	ACSM1	35.8063	-2.4121	0.601765	-4.00837	6.11e-05	0.000943401	70.7165	50.7645	8.5915	13.1527	DOWN
ENSG00000205018	RP11-830F9.6	32.9801	-2.41214	0.619559	-3.89332	9.89e-05	0.00143217	57.7518	52.2799	13.7464	8.14216	DOWN
ENSG00000235111	RP1-29C18.8	28.3667	-2.44651	0.777269	-3.14757	0.00164635	0.0165699	74.2524	20.4573	13.7464	5.01056	DOWN
ENSG00000046604	DSG2	19.0282	-2.45434	0.792814	-3.09573	0.00196327	0.019191	31.8224	33.3379	3.4366	7.51584	DOWN
ENSG00000088882	CPXM1	17.5371	-2.4745	0.846942	-2.92168	0.00348147	0.030886	34.1797	24.2457	8.5915	3.1316	DOWN
ENSG00000230799	AC007279.2	45.596	-2.48769	0.535283	-4.64743	3.36e-06	6.8e-05	74.2524	81.0717	12.0281	15.0317	DOWN
ENSG00000166963	MAP1A	19.4393	-2.4942	0.802758	-3.10704	0.0018897	0.0185038	43.6085	22.7304	5.1549	6.2632	DOWN
ENSG00000246859	STARD4-AS1	49.76	-2.50441	0.519001	-4.82544	1.4e-06	3.07e-05	93.1101	76.5256	13.7464	15.658	DOWN
ENSG00000107731	UNC5B	23.1094	-2.50716	0.786415	-3.18809	0.00143215	0.0147013	57.7518	20.4573	8.5915	5.63688	DOWN
ENSG00000175873	AC004840.9	46.8042	-2.52099	0.562479	-4.48193	7.4e-06	0.00013948	89.5743	71.9795	6.8732	18.7896	DOWN
ENSG00000153721	CNKSR3	33.2312	-2.53424	0.681759	-3.71721	0.000201433	0.00268614	40.0727	75.0102	3.4366	14.4054	DOWN
ENSG00000229855	CTC-546K23.1	13.7624	-2.54353	0.924931	-2.74997	0.00596008	0.0477171	28.2866	18.942	3.4366	4.38424	DOWN
ENSG00000164362	TERT	40.213	-2.55025	0.599202	-4.25608	2.08e-05	0.000356293	74.2524	65.1604	5.1549	16.2843	DOWN
ENSG00000241666	RP3-455J7.4	19.4175	-2.60417	0.885723	-2.94016	0.00328041	0.029425	23.5722	44.7031	0	9.3948	DOWN
ENSG00000204287	HLA-DRA	85.9784	-2.66058	0.4403	-6.04264	1.52e-09	5.3e-08	161.469	133.352	30.9294	18.1633	DOWN
ENSG00000155792	DEPTOR	65.9558	-2.67285	0.474255	-5.63589	1.74e-08	5.22e-07	122.575	106.833	13.7464	20.6686	DOWN
ENSG00000279184	RP3-323A16.1	61.9798	-2.67294	0.507605	-5.26579	1.4e-07	3.66e-06	108.432	108.348	8.5915	22.5475	DOWN
ENSG00000069667	RORA	53.5194	-2.67631	0.531028	-5.03986	4.66e-07	1.11e-05	113.146	71.2218	17.183	12.5264	DOWN
ENSG00000186652	PRG2	122.642	-2.67667	0.44398	-6.02882	1.65e-09	5.7e-08	215.685	212.908	13.7464	48.2267	DOWN
ENSG00000277734	TRAC	48.1366	-2.68261	0.557736	-4.80982	1.51e-06	3.31e-05	100.182	65.1604	17.183	10.0211	DOWN
ENSG00000147145	LPAR4	20.6185	-2.68299	0.802092	-3.34499	0.000822865	0.00914899	47.1444	25.0034	3.4366	6.88952	DOWN
ENSG00000183691	NOG	39.8176	-2.69264	0.593391	-4.53771	5.69e-06	0.000110164	80.1454	59.099	6.8732	13.1527	DOWN
ENSG00000121104	FAM117A	255.774	-2.69579	0.302106	-8.92332	4.52e-19	3.68e-17	463.193	424.3	63.5771	72.0268	DOWN
ENSG00000171502	COL24A1	19.2734	-2.70681	0.854214	-3.16878	0.00153081	0.0155173	49.5016	17.4266	5.1549	5.01056	DOWN
ENSG00000108984	MAP2K6	23.7308	-2.71043	0.736183	-3.68174	0.000231651	0.003025	42.4299	40.9147	3.4366	8.14216	DOWN
ENSG00000100427	MLC1	1515.62	-2.711	0.284543	-9.52754	1.61e-21	1.57e-19	2466.83	2798.87	286.956	509.825	DOWN
ENSG00000142949	PTPRF	40.2287	-2.72791	0.583491	-4.67516	2.94e-06	6.01e-05	60.1091	80.314	8.5915	11.9001	DOWN
ENSG00000271857	RP1-244F24.1	12.7336	-2.77336	0.971275	-2.85538	0.00429854	0.0369014	22.3936	21.9727	3.4366	3.1316	DOWN
ENSG00000261226	RP11-830F9.7	61.0398	-2.78013	0.486056	-5.71977	1.07e-08	3.3e-07	107.253	105.317	17.183	14.4054	DOWN
ENSG00000233410	LINC01222	24.9838	-2.81627	0.715561	-3.93575	8.29e-05	0.00123276	42.4299	45.4608	5.1549	6.88952	DOWN
ENSG00000135362	PRR5L	14.3957	-2.83464	0.941265	-3.01152	0.00259941	0.0244797	29.4652	20.4573	5.1549	2.50528	DOWN
ENSG00000131797	CLUHP3	13.859	-2.88388	0.999648	-2.88489	0.00391545	0.0340777	12.9647	36.3686	1.7183	4.38424	DOWN
ENSG00000232677	LINC00665	32.3141	-2.88945	0.656556	-4.40092	1.08e-05	0.00019607	69.5379	44.7031	6.8732	8.14216	DOWN
ENSG00000143333	RGS16	21.7668	-2.89471	0.774804	-3.73605	0.000186933	0.00251911	34.1797	43.1877	3.4366	6.2632	DOWN
ENSG00000106772	PRUNE2	40.3495	-2.9421	0.596629	-4.9312	8.17e-07	1.87e-05	78.9668	62.8874	12.0281	7.51584	DOWN
ENSG00000161681	SHANK1	26.2051	-2.96276	0.720783	-4.11048	3.95e-05	0.000635224	50.6802	43.1877	3.4366	7.51584	DOWN
ENSG00000196684	HSH2D	832.614	-2.96954	0.282929	-10.4957	9.04e-26	1.35e-23	1600.55	1358.52	140.901	230.486	DOWN
ENSG00000183508	FAM46C	678.525	-2.9846	1.00332	-2.97471	0.00293261	0.0269892	1018.32	1392.61	53.2673	249.902	DOWN
ENSG00000109906	ZBTB16	281.855	-3.03134	0.332826	-9.10788	8.4e-20	7.17e-18	538.624	470.519	41.2392	77.0374	DOWN
ENSG00000266733	TBC1D29	15.9643	-3.06214	0.959089	-3.19276	0.00140921	0.0145009	33.0011	22.7304	6.8732	1.25264	DOWN
ENSG00000104921	FCER2	99.6248	-3.10037	0.445251	-6.96319	3.33e-12	1.57e-10	202.721	151.536	29.2111	15.0317	DOWN
ENSG00000134489	HRH4	25.2928	-3.16868	0.737669	-4.29554	1.74e-05	0.00030211	44.7871	46.2184	5.1549	5.01056	DOWN
ENSG00000186810	CXCR3	45.5283	-3.17049	0.613548	-5.16747	2.37e-07	5.99e-06	91.9315	69.7065	15.4647	5.01056	DOWN
ENSG00000091129	NRCAM	13.0939	-3.25391	1.0627	-3.06192	0.00219924	0.0212168	34.1797	12.8805	3.4366	1.87896	DOWN
ENSG00000129993	CBFA2T3	128.028	-3.28253	0.429452	-7.64352	2.11e-14	1.28e-12	294.652	168.205	29.2111	20.0422	DOWN
ENSG00000266907	AC006116.22	30.3631	-3.30537	0.704945	-4.68883	2.75e-06	5.66e-05	45.9658	65.1604	3.4366	6.88952	DOWN
ENSG00000135919	SERPINE2	16.5437	-3.31577	0.922356	-3.59489	0.000324535	0.0040186	34.1797	26.5188	1.7183	3.75792	DOWN
ENSG00000240891	PLCXD2	12.1054	-3.31762	1.06613	-3.11184	0.00185927	0.0182585	17.6791	26.5188	1.7183	2.50528	DOWN
ENSG00000184574	LPAR5	20.3617	-3.343	0.837731	-3.99054	6.59e-05	0.00100354	42.4299	31.8225	3.4366	3.75792	DOWN
ENSG00000168329	CX3CR1	13.8306	-3.35456	1.02172	-3.28325	0.00102619	0.0109993	31.8224	18.1843	3.4366	1.87896	DOWN
ENSG00000151136	BTBD11	102.828	-3.37604	0.470554	-7.17461	7.25e-13	3.62e-11	236.9	140.928	10.3098	23.1739	DOWN
ENSG00000131773	KHDRBS3	11.4325	-3.38801	1.13335	-2.98938	0.00279545	0.0259676	25.9294	16.6689	0	3.1316	DOWN
ENSG00000197457	STMN3	30.3229	-3.44365	0.749689	-4.59343	4.36e-06	8.64e-05	77.7882	33.3379	5.1549	5.01056	DOWN
ENSG00000178538	CA8	280.516	-3.47435	0.351529	-9.88351	4.91e-23	5.75e-21	586.947	447.031	29.2111	58.8741	DOWN
ENSG00000124491	F13A1	79.7782	-3.48631	0.484141	-7.20101	5.98e-13	3.02e-11	119.04	174.266	12.0281	13.779	DOWN
ENSG00000114948	ADAM23	18.7115	-3.50935	0.889306	-3.94616	7.94e-05	0.00118659	33.0011	36.3686	1.7183	3.75792	DOWN
ENSG00000162591	MEGF6	51.7277	-3.51767	0.561512	-6.26465	3.74e-10	1.4e-08	95.4673	94.7099	8.5915	8.14216	DOWN
ENSG00000260918	RP11-731J8.2	12.5059	-3.51775	1.10831	-3.17397	0.0015037	0.0153156	29.4652	17.4266	0	3.1316	DOWN
ENSG00000227948	AC003989.4	10.0973	-3.52798	1.21012	-2.91539	0.00355239	0.031375	21.215	16.6689	0	2.50528	DOWN
ENSG00000147434	CHRNA6	17.6288	-3.62924	0.928697	-3.90788	9.31e-05	0.00135967	35.3583	30.3072	1.7183	3.1316	DOWN
ENSG00000179588	ZFPM1	9.89801	-3.67602	1.28448	-2.86188	0.00421132	0.0362626	28.2866	8.33447	1.7183	1.25264	DOWN
ENSG00000182580	EPHB3	18.4286	-3.69394	0.923235	-4.00108	6.31e-05	0.000969424	40.0727	28.7918	1.7183	3.1316	DOWN
ENSG00000101333	PLCB4	19.7855	-3.70775	0.913	-4.06106	4.88e-05	0.0007722	35.3583	39.3993	0	4.38424	DOWN
ENSG00000180730	SHISA2	15.3887	-3.71492	1.18991	-3.12201	0.00179622	0.0177418	3.53583	53.7952	1.7183	2.50528	DOWN
ENSG00000185198	PRSS57	21.3535	-3.81702	0.871594	-4.37935	1.19e-05	0.000213769	40.0727	39.3993	3.4366	2.50528	DOWN
ENSG00000114805	PLCH1	21.7217	-3.84017	0.889606	-4.31671	1.58e-05	0.000276241	40.0727	42.43	0	4.38424	DOWN
ENSG00000030419	IKZF2	188.867	-3.85663	0.405593	-9.50862	1.93e-21	1.85e-19	407.799	303.072	12.0281	32.5687	DOWN
ENSG00000069188	SDK2	230.242	-3.9268	0.372146	-10.5518	4.99e-26	7.63e-24	452.586	415.966	15.4647	36.9529	DOWN
ENSG00000115602	IL1RL1	16.5574	-3.9638	1.01939	-3.88839	0.000100912	0.00145781	25.9294	35.6109	3.4366	1.25264	DOWN
ENSG00000259042	AE000661.50	13.6016	-4.00294	1.14563	-3.49408	0.00047569	0.00567122	30.6438	19.6997	3.4366	0.62632	DOWN
ENSG00000164604	GPR85	281.287	-4.00654	0.357958	-11.1928	4.42e-29	7.75e-27	460.836	602.355	20.6196	41.3371	DOWN
ENSG00000138395	CDK15	10.3301	-4.04153	1.3433	-3.00865	0.00262413	0.0246442	21.215	16.6689	3.4366	0	DOWN
ENSG00000267287	RP11-567M16.1	24.2059	-4.14705	0.889781	-4.66075	3.15e-06	6.41e-05	49.5016	40.9147	5.1549	1.25264	DOWN
ENSG00000263961	C1orf186	233.591	-4.34676	0.364886	-11.9126	1.02e-32	2.16e-30	464.372	428.846	15.4647	25.6791	DOWN
ENSG00000105205	CLC	120.385	-4.42738	0.4739	-9.34242	9.42e-21	8.51e-19	202.721	259.884	5.1549	13.779	DOWN
ENSG00000104369	JPH1	10.1419	-4.52006	1.40407	-3.21925	0.00128524	0.0134039	18.8577	20.4573	0	1.25264	DOWN
ENSG00000211829	TRDC	24.8708	-4.60003	0.94308	-4.87767	1.07e-06	2.4e-05	55.3946	39.3993	3.4366	1.25264	DOWN
ENSG00000158321	AUTS2	6.44952	-4.70354	1.70007	-2.76667	0.00566319	0.0458588	15.3219	9.84983	0	0.62632	DOWN
ENSG00000251002	AE000661.37	39.3694	-4.7545	0.77741	-6.11582	9.61e-10	3.46e-08	84.8599	66.6758	3.4366	2.50528	DOWN
ENSG00000156575	PRG3	6.72312	-4.76933	1.68089	-2.83738	0.00454849	0.0385024	14.1433	12.1229	0	0.62632	DOWN
ENSG00000085733	CTTN	6.87045	-4.78797	1.70616	-2.80629	0.00501162	0.0416141	20.0364	6.81911	0	0.62632	DOWN
ENSG00000253522	MIR146A	36.2873	-4.88874	0.860501	-5.68127	1.34e-08	4.08e-07	43.6085	96.2253	3.4366	1.87896	DOWN
ENSG00000105426	PTPRS	37.9711	-4.95554	0.819996	-6.04337	1.51e-09	5.29e-08	73.0738	73.4949	3.4366	1.87896	DOWN
ENSG00000078596	ITM2A	201.337	-5.03096	0.413893	-12.1552	5.38e-34	1.25e-31	410.156	371.263	12.0281	11.9001	DOWN
ENSG00000157404	KIT	93.8002	-5.04942	1.08824	-4.63998	3.48e-06	7.02e-05	235.722	127.29	10.3098	1.87896	DOWN
ENSG00000163751	CPA3	17.676	-5.16574	1.2414	-4.16121	3.17e-05	0.000518136	25.9294	42.43	1.7183	0.62632	DOWN
ENSG00000128268	MGAT3	88.8344	-5.33017	0.613346	-8.69032	3.61e-18	2.81e-16	154.398	190.935	6.8732	3.1316	DOWN
ENSG00000245164	LINC00861	33.828	-5.57647	0.995158	-5.6036	2.1e-08	6.25e-07	56.5732	75.7679	1.7183	1.25264	DOWN
ENSG00000264985	RP11-449L23.2	5.93514	-5.94217	1.89012	-3.14381	0.00166764	0.0167345	17.6791	6.06143	0	0	DOWN
ENSG00000121053	EPX	610.01	-6.02448	0.359114	-16.776	3.66e-63	2e-60	1202.18	1205.47	8.5915	23.8002	DOWN
ENSG00000159618	GPR114	277.022	-6.09915	0.4508	-13.5296	1.05e-41	3.01e-39	525.66	565.229	10.3098	6.88952	DOWN
ENSG00000128322	IGLL1	67.6388	-6.24052	0.848867	-7.35159	1.96e-13	1.06e-11	122.575	145.474	0	2.50528	DOWN
ENSG00000055118	KCNH2	18.9091	-6.27765	1.44943	-4.33112	1.48e-05	0.000260634	31.8224	43.1877	0	0.62632	DOWN
ENSG00000132744	ACY3	7.82934	-6.35392	1.77168	-3.58639	0.000335294	0.00413675	17.6791	13.6382	0	0	DOWN
ENSG00000279288	RP11-736E3.3	8.58702	-6.49079	1.74424	-3.72127	0.000198222	0.0026454	17.6791	16.6689	0	0	DOWN

## Sheet: HL60-ATRA
gene	Symbol	baseMean	log2FoldChange	lfcSE	stat	pvalue	padj	WT1	WT2	AT1	AT2	UP_DOWN
ENSG00000233038	AC011899.9	1524.59	12.5342	1.38941	9.02128	1.86e-19	1.31e-17	1.28225	0	3125.15	2971.93	UP
ENSG00000148344	PTGES	2272.06	12.1357	1.0522	11.5336	8.93e-31	1.36e-28	0	1.67831	4884.91	4201.66	UP
ENSG00000182985	CADM1	2852.56	11.8734	0.867427	13.6881	1.2e-42	3.47e-40	1.28225	1.67831	5485.81	5921.48	UP
ENSG00000182022	CHST15	1139.04	11.1293	1.07935	10.3111	6.28e-25	6.9e-23	1.28225	0.839154	3125.15	1428.9	UP
ENSG00000178038	ALS2CL	1120.87	11.0985	1.04684	10.6018	2.92e-26	3.42e-24	2.5645	0	2226.23	2254.68	UP
ENSG00000198959	TGM2	1653.27	11.0751	0.879972	12.5857	2.53e-36	5.47e-34	2.5645	0.839154	2582.56	4027.1	UP
ENSG00000256315	AP000462.1	145.824	10.5747	1.50313	7.03507	1.99e-12	7.18e-11	0	0	183.832	399.465	UP
ENSG00000255580	AP000462.2	144.738	10.5665	1.83954	5.74413	9.24e-09	1.98e-07	0	0	157.108	421.844	UP
ENSG00000181585	TMIE	117.19	10.2654	1.49442	6.86916	6.46e-12	2.17e-10	0	0	287.491	181.27	UP
ENSG00000095596	CYP26A1	99.4518	10.0253	2.37341	4.22401	2.4e-05	0.00026042	0	0	68.8358	328.971	UP
ENSG00000079385	CEACAM1	798.564	10.022	0.890952	11.2486	2.35e-29	3.29e-27	2.5645	0.839154	1144.29	2046.56	UP
ENSG00000187116	LILRA5	978.285	9.8974	0.767537	12.895	4.8e-38	1.14e-35	3.84675	0.839154	1697.41	2211.05	UP
ENSG00000256972	AP000462.3	61.7166	9.33167	1.54328	6.04664	1.48e-09	3.57e-08	0	0	65.5965	181.27	UP
ENSG00000262580	RP11-334C17.5	56.4431	9.20891	1.5117	6.09176	1.12e-09	2.76e-08	0	0	114.996	110.776	UP
ENSG00000272839	RP11-452C13.1	52.6104	9.10158	1.53685	5.92224	3.18e-09	7.39e-08	0	0	67.2161	143.226	UP
ENSG00000168062	BATF2	141.348	9.09955	1.41628	6.42496	1.32e-10	3.71e-09	1.28225	0	342.559	221.552	UP
ENSG00000162496	DHRS3	1253.14	8.95965	0.937952	9.55236	1.27e-21	1.08e-19	8.97576	1.67831	2986.66	2015.23	UP
ENSG00000106178	CCL24	615.355	8.91928	0.69612	12.8129	1.39e-37	3.18e-35	2.5645	2.51746	1180.74	1275.6	UP
ENSG00000137507	LRRC32	36.9515	8.59639	2.61488	3.28749	0.00101085	0.00668341	0	0	20.2458	127.56	UP
ENSG00000183625	CCR3	562.409	8.50685	0.662006	12.8501	8.59e-38	2.01e-35	5.12901	1.67831	1367.81	875.019	UP
ENSG00000279384	RP11-635L1.2	32.3256	8.40287	1.54944	5.42316	5.86e-08	1.09e-06	0	0	59.9277	69.3749	UP
ENSG00000146122	DAAM2	31.261	8.35501	2.71338	3.07919	0.00207561	0.0122045	0	0	15.3868	109.657	UP
ENSG00000158270	COLEC12	173.033	8.23174	1.68415	4.88776	1.02e-06	1.51e-05	2.5645	0	523.962	165.605	UP
ENSG00000131355	EMR3	814.123	8.20391	0.509492	16.1021	2.47e-58	1.71e-55	2.5645	7.55238	1711.18	1535.2	UP
ENSG00000276107	CTD-2033D15.2	134.987	8.04808	1.0761	7.47893	7.49e-14	3.16e-12	1.28225	0.839154	288.301	249.526	UP
ENSG00000131042	LILRB2	580.568	7.97158	0.554404	14.3786	7.05e-47	2.37e-44	6.41126	3.35661	1305.45	1007.05	UP
ENSG00000054598	FOXC1	129.704	7.96903	1.07517	7.41186	1.25e-13	5.11e-12	2.5645	0	227.563	288.689	UP
ENSG00000272482	RP11-474O21.5	63.47	7.95171	1.43655	5.53529	3.11e-08	6.06e-07	0	0.839154	134.432	118.609	UP
ENSG00000009950	MLXIPL	251.728	7.94491	0.781217	10.1699	2.7e-24	2.78e-22	2.5645	1.67831	545.018	457.651	UP
ENSG00000141527	CARD14	23.0279	7.91791	1.58547	4.99405	5.91e-07	9.23e-06	0	0	51.8293	40.2822	UP
ENSG00000123689	G0S2	248.332	7.91744	0.839764	9.42817	4.17e-21	3.38e-19	2.5645	1.67831	264.006	725.08	UP
ENSG00000141497	ZMYND15	22.5489	7.87724	1.61019	4.89213	9.98e-07	1.48e-05	0	0	27.5343	62.6612	UP
ENSG00000177098	SCN4B	58.8393	7.82305	1.43964	5.43403	5.51e-08	1.03e-06	1.28225	0	102.039	132.036	UP
ENSG00000187912	CLEC17A	21.5334	7.82037	1.59245	4.91092	9.07e-07	1.36e-05	0	0	46.9703	39.1632	UP
ENSG00000153208	MERTK	611.329	7.73992	0.531137	14.5724	4.21e-48	1.61e-45	8.97576	3.35661	1485.23	947.751	UP
ENSG00000108688	CCL7	19.8256	7.70478	1.61337	4.77557	1.79e-06	2.53e-05	0	0	50.2097	29.0927	UP
ENSG00000181045	SLC26A11	790.201	7.66564	0.458344	16.7246	8.67e-63	7.03e-60	11.5403	5.03492	1735.47	1408.76	UP
ENSG00000127954	STEAP4	51.723	7.65122	1.49308	5.12444	2.98e-07	4.94e-06	0	0.839154	49.3998	156.653	UP
ENSG00000100344	PNPLA3	18.6881	7.61813	1.61613	4.71381	2.43e-06	3.33e-05	0	0	44.5408	30.2116	UP
ENSG00000275210	AC008984.2	50.2339	7.59717	1.44695	5.25047	1.52e-07	2.65e-06	1.28225	0	110.137	89.516	UP
ENSG00000206549	PRSS50	17.8598	7.54841	1.61687	4.66852	3.03e-06	4.07e-05	0	0	35.6327	35.8064	UP
ENSG00000258928	RP11-463J10.2	47.738	7.52047	1.44818	5.19306	2.07e-07	3.52e-06	1.28225	0	92.321	97.3486	UP
ENSG00000161640	SIGLEC11	17.2415	7.50254	1.63009	4.60253	4.17e-06	5.39e-05	0	0	42.1113	26.8548	UP
ENSG00000135709	KIAA0513	2045.86	7.46812	1.08341	6.89317	5.46e-12	1.86e-10	37.1853	9.23069	5983.05	2153.98	UP
ENSG00000108691	CCL2	11513.3	7.46548	0.360366	20.7164	2.47e-95	1.6e-91	144.894	114.964	13698.3	32094.8	UP
ENSG00000121068	TBX2	15.4226	7.32579	1.7097	4.28485	1.83e-05	0.000203885	0	0	11.3377	50.3527	UP
ENSG00000163501	IHH	15.0547	7.29535	1.65899	4.39746	1.1e-05	0.000128762	0	0	21.0557	39.1632	UP
ENSG00000181523	SGSH	643.432	7.29453	0.442276	16.4932	4.11e-61	2.96e-58	8.97576	7.55238	1253.62	1303.58	UP
ENSG00000085563	ABCB1	89.6621	7.29029	1.60871	4.53177	5.85e-06	7.32e-05	2.5645	0	93.1308	262.953	UP
ENSG00000259477	RP11-86K22.1	14.4474	7.23489	1.67217	4.32664	1.51e-05	0.000172265	0	0	18.6262	39.1632	UP
ENSG00000128918	ALDH1A2	341.828	7.2128	0.579392	12.4489	1.42e-35	2.96e-33	5.12901	4.19577	836.558	521.431	UP
ENSG00000130513	GDF15	38.697	7.20254	1.4992	4.80425	1.55e-06	2.22e-05	1.28225	0	40.4917	113.014	UP
ENSG00000129219	PLD2	12.979	7.09477	1.68779	4.20358	2.63e-05	0.000281313	0	0	34.013	17.9032	UP
ENSG00000188389	PDCD1	12.9235	7.0742	1.69189	4.18124	2.9e-05	0.000307397	0	0	17.0065	34.6874	UP
ENSG00000182175	RGMA	34.5926	7.06799	1.50154	4.70716	2.51e-06	3.44e-05	0	0.839154	41.3015	96.2297	UP
ENSG00000162747	FCGR3B	12.4304	7.02586	1.68148	4.17839	2.94e-05	0.000310257	0	0	25.1048	24.6169	UP
ENSG00000172985	SH3RF3	294.853	7.01912	0.564544	12.4333	1.72e-35	3.57e-33	2.5645	5.87408	617.093	553.88	UP
ENSG00000136052	SLC41A2	106.021	7.01803	1.56661	4.47975	7.47e-06	9.14e-05	2.5645	0.839154	363.615	57.0664	UP
ENSG00000264934	MIR4265	12.3455	7.005	1.73126	4.04618	5.21e-05	0.000520478	0	0	11.3377	38.0443	UP
ENSG00000274719	RP11-86K22.2	12.2574	7.00208	1.6874	4.14962	3.33e-05	0.000347597	0	0	21.0557	27.9737	UP
ENSG00000161921	CXCL16	159.24	6.96068	0.722777	9.63047	5.95e-22	5.3e-20	2.5645	2.51746	317.455	314.425	UP
ENSG00000134460	IL2RA	11.65	6.9274	1.70152	4.0713	4.68e-05	0.000472092	0	0	18.6262	27.9737	UP
ENSG00000137801	THBS1	22723.1	6.83533	0.341271	20.029	3.08e-89	1.5e-85	252.604	533.702	35879.7	54226.6	UP
ENSG00000178401	DNAJC22	28.583	6.77432	1.50714	4.4948	6.96e-06	8.58e-05	1.28225	0	76.1243	36.9253	UP
ENSG00000221340	RNU6ATAC18P	10.2513	6.74537	1.72665	3.90661	9.36e-05	0.000869579	0	0	18.6262	22.379	UP
ENSG00000162444	RBP7	10.174	6.73557	1.72761	3.89879	9.67e-05	0.000895601	0	0	19.436	21.26	UP
ENSG00000100362	PVALB	10.1555	6.72666	1.74374	3.8576	0.000114505	0.00103899	0	0	13.7672	26.8548	UP
ENSG00000171916	LGALS9C	10.137	6.71947	1.78878	3.75645	0.00017234	0.00148152	0	0	8.09833	32.4495	UP
ENSG00000135218	CD36	1955.14	6.704	0.370079	18.115	2.42e-73	2.95e-70	17.9515	53.7058	3303.31	4445.59	UP
ENSG00000186469	GNG2	2222.95	6.70025	0.319301	20.9841	9.16e-98	8.9e-94	57.7013	29.3704	4063.74	4740.99	UP
ENSG00000229512	AC068580.5	211.767	6.69356	0.594311	11.2627	2e-29	2.83e-27	3.84675	4.19577	413.825	425.201	UP
ENSG00000261222	CTD-2006K23.1	9.73972	6.67564	1.73948	3.83771	0.000124185	0.00111313	0	0	21.0557	17.9032	UP
ENSG00000135929	CYP27A1	123.952	6.66655	1.67764	3.97376	7.07e-05	0.000683387	5.12901	0	215.416	275.262	UP
ENSG00000177374	HIC1	1256.59	6.62295	0.347549	19.0561	5.84e-81	1.42e-77	29.4918	21.818	2007.58	2967.46	UP
ENSG00000232334	RP11-47G11.2	9.22814	6.60214	1.76422	3.74224	0.000182389	0.00155649	0	0	23.4852	13.4274	UP
ENSG00000259351	RP11-111E14.1	9.01482	6.5754	1.86109	3.53309	0.000410737	0.00309329	0	0	31.5835	4.4758	UP
ENSG00000100181	TPTEP1	24.7874	6.55546	1.50797	4.3472	1.38e-05	0.000158749	1.28225	0	39.6818	58.1854	UP
ENSG00000162512	SDC3	47.3155	6.5257	1.16023	5.62451	1.86e-08	3.77e-07	1.28225	0.839154	131.193	55.9475	UP
ENSG00000160683	CXCR5	8.65014	6.50327	1.77105	3.67198	0.000240675	0.00197382	0	0	17.8163	16.7842	UP
ENSG00000160791	CCR5	112.777	6.48008	0.756871	8.56167	1.11e-17	6.78e-16	1.28225	3.35661	269.674	176.794	UP
ENSG00000170956	CEACAM3	154.26	6.4789	1.22527	5.28776	1.24e-07	2.19e-06	6.41126	0.839154	425.162	184.627	UP
ENSG00000169116	PARM1	8.47707	6.46891	1.78189	3.63035	0.000283032	0.00226019	0	0	13.7672	20.1411	UP
ENSG00000177679	SRRM3	8.41831	6.46812	1.78503	3.62354	0.000290601	0.00231398	0	0	20.2458	13.4274	UP
ENSG00000182885	GPR97	491.891	6.4588	0.414689	15.5751	1.08e-54	5.36e-52	8.97576	12.5873	867.331	1078.67	UP
ENSG00000260146	CTD-2258A20.3	8.30399	6.43429	1.80935	3.55613	0.000376356	0.00287102	0	0	9.718	23.4979	UP
ENSG00000185897	FFAR3	8.24523	6.43295	1.78501	3.60387	0.000313513	0.00246413	0	0	16.1967	16.7842	UP
ENSG00000183696	UPP1	607.419	6.42577	0.405232	15.857	1.26e-56	7.41e-54	17.9515	10.909	968.56	1432.26	UP
ENSG00000142910	TINAGL1	8.06129	6.40787	1.80607	3.54796	0.000388231	0.00294778	0	0	21.0557	11.1895	UP
ENSG00000129116	PALLD	1815.45	6.39661	0.331938	19.2705	9.5e-83	3.08e-79	55.1368	31.8878	4262.15	2912.63	UP
ENSG00000168081	PNOC	21.6885	6.36795	1.53721	4.14253	3.43e-05	0.000357176	1.28225	0	57.4982	27.9737	UP
ENSG00000111181	SLC6A12	42.0809	6.35398	1.15292	5.5112	3.56e-08	6.89e-07	1.28225	0.839154	106.898	59.3043	UP
ENSG00000228551	SNRPGP9	7.85117	6.34976	1.86879	3.39779	0.000679325	0.00478084	0	0	5.66883	25.7358	UP
ENSG00000232325	AC093627.7	7.60847	6.32025	1.81203	3.48794	0.000486761	0.00359342	0	0	17.0065	13.4274	UP
ENSG00000227292	AC009229.5	7.40602	6.28077	1.82002	3.45093	0.000558654	0.00404431	0	0	16.1967	13.4274	UP
ENSG00000128274	A4GALT	7.34726	6.27851	1.86807	3.36097	0.000776704	0.00536138	0	0	22.6753	6.7137	UP
ENSG00000004468	CD38	1880.25	6.26784	0.761457	8.23137	1.85e-16	1.01e-14	64.1126	32.727	2122.57	5301.58	UP
ENSG00000146285	SCML4	7.32874	6.26721	1.826	3.43221	0.000598691	0.00429736	0	0	17.0065	12.3084	UP
ENSG00000009694	TENM1	7.28084	6.25395	1.82435	3.42805	0.000607937	0.0043589	0	0	14.577	14.5463	UP
ENSG00000158315	RHBDL2	7.17418	6.23956	1.84265	3.38618	0.000708724	0.00495724	0	0	18.6262	10.0705	UP
ENSG00000079819	EPB41L2	19.4421	6.23196	1.59988	3.89527	9.81e-05	0.000905229	0	0.839154	15.3868	61.5422	UP
ENSG00000240093	AC093627.12	91.6104	6.1941	0.762156	8.12707	4.4e-16	2.29e-14	0	4.19577	185.452	176.794	UP
ENSG00000101197	BIRC7	38.2307	6.17045	1.14032	5.41115	6.26e-08	1.17e-06	2.5645	0	80.9833	69.3749	UP
ENSG00000140067	FAM181A	6.87592	6.16998	1.84426	3.34551	0.000821326	0.0056157	0	0	12.9573	14.5463	UP
ENSG00000177469	PTRF	72.5633	6.16433	0.891627	6.91357	4.73e-12	1.64e-10	1.28225	2.51746	208.127	78.3265	UP
ENSG00000184557	SOCS3	844.873	6.12415	0.388912	15.7469	7.22e-56	4.01e-53	19.2338	27.6921	1162.92	2169.64	UP
ENSG00000119514	GALNT12	176.529	6.09746	0.572858	10.6439	1.86e-26	2.23e-24	5.12901	5.03492	278.583	417.368	UP
ENSG00000035664	DAPK2	262.018	6.08599	0.584691	10.4089	2.26e-25	2.57e-23	7.69351	7.55238	785.538	247.288	UP
ENSG00000249852	AC145676.2	243.625	6.06069	0.500597	12.1069	9.71e-34	1.76e-31	8.97576	5.87408	396.818	562.832	UP
ENSG00000223552	RP11-24F11.2	34.3952	6.05867	1.17816	5.14246	2.71e-07	4.51e-06	1.28225	0.839154	90.7013	44.758	UP
ENSG00000120645	IQSEC3	17.1748	6.0515	1.58932	3.8076	0.000140319	0.00123239	0	0.839154	18.6262	49.2338	UP
ENSG00000258769	RAP1AP	6.28707	6.04896	1.88863	3.20282	0.00136089	0.00859731	0	0	16.1967	8.9516	UP
ENSG00000004799	PDK4	16.7743	6.04008	1.63561	3.69286	0.000221742	0.00184264	0	0.839154	55.0687	11.1895	UP
ENSG00000101198	NKAIN4	6.29792	6.035	1.90214	3.17274	0.00151009	0.0093754	0	0	7.2885	17.9032	UP
ENSG00000279515	FLJ20019	6.25002	6.02062	1.93919	3.1047	0.00190473	0.0113891	0	0	4.859	20.1411	UP
ENSG00000235257	ITGA9-AS1	6.14337	6.0023	1.89578	3.16614	0.00154475	0.00955395	0	0	8.90816	15.6653	UP
ENSG00000196878	LAMB3	395.648	5.99678	0.412204	14.5481	6.01e-48	2.25e-45	12.8225	11.7482	890.007	668.013	UP
ENSG00000205730	ITPRIPL2	395.213	5.99451	0.45951	13.0454	6.75e-39	1.73e-36	12.8225	11.7482	1038.21	518.074	UP
ENSG00000133321	RARRES3	16.4607	5.99028	1.58547	3.77822	0.000157951	0.00136687	0	0.839154	20.2458	44.758	UP
ENSG00000246100	LINC00900	82.4904	5.98156	0.757161	7.89999	2.79e-15	1.34e-13	3.84675	1.67831	178.973	145.463	UP
ENSG00000171657	GPR82	207.153	5.954	0.520357	11.4421	2.57e-30	3.85e-28	6.41126	6.71323	484.28	331.209	UP
ENSG00000163545	NUAK2	63.286	5.95339	0.843553	7.05751	1.7e-12	6.18e-11	1.28225	2.51746	120.665	128.679	UP
ENSG00000276830	MIR6730	5.91153	5.95236	1.90022	3.13245	0.00173355	0.0105274	0	0	11.3377	12.3084	UP
ENSG00000184916	JAG2	5.88215	5.95184	1.91037	3.11553	0.00183612	0.0110674	0	0	14.577	8.9516	UP
ENSG00000235678	OR5AN2P	5.89301	5.9372	1.9427	3.05616	0.00224193	0.0129938	0	0	5.66883	17.9032	UP
ENSG00000085276	MECOM	5.81573	5.91959	1.93574	3.05805	0.00222781	0.012939	0	0	6.47866	16.7842	UP
ENSG00000196730	DAPK1	153.153	5.90688	0.570371	10.3562	3.92e-25	4.38e-23	3.84675	5.87408	337.7	265.191	UP
ENSG00000012223	LTF	5.65031	5.89931	1.95713	3.01427	0.00257598	0.0145865	0	0	17.0065	5.59475	UP
ENSG00000127955	GNAI1	5.66117	5.88412	1.9288	3.05066	0.0022834	0.0131758	0	0	8.09833	14.5463	UP
ENSG00000103569	AQP9	138.792	5.88056	0.6124	9.60248	7.8e-22	6.87e-20	6.41126	3.35661	341.75	203.649	UP
ENSG00000251179	TMEM92-AS1	45.0293	5.87436	0.98655	5.95445	2.61e-09	6.11e-08	1.28225	1.67831	113.377	63.7801	UP
ENSG00000054654	SYNE2	438.213	5.86536	0.453151	12.9435	2.56e-38	6.22e-36	15.387	14.2656	539.349	1183.85	UP
ENSG00000130762	ARHGEF16	5.47723	5.84766	1.936	3.02048	0.00252377	0.0143376	0	0	12.9573	8.9516	UP
ENSG00000225193	RPS12P26	5.47723	5.84766	1.936	3.02048	0.00252377	0.0143376	0	0	12.9573	8.9516	UP
ENSG00000167680	SEMA6B	3254.11	5.83598	0.989157	5.89995	3.64e-09	8.39e-08	188.491	36.0836	7146.78	5645.1	UP
ENSG00000186529	CYP4F3	722.902	5.83451	0.330183	17.6705	7.08e-70	6.88e-67	19.2338	29.3704	1448.79	1394.21	UP
ENSG00000158714	SLAMF8	64.3634	5.82812	1.47834	3.94233	8.07e-05	0.000766591	3.84675	0.839154	211.366	41.4011	UP
ENSG00000230839	RP5-968J1.1	14.5875	5.82627	1.58815	3.66859	0.000243888	0.00199848	0	0.839154	34.013	23.4979	UP
ENSG00000118432	CNR1	5.32267	5.81052	1.96337	2.95947	0.00308174	0.0168944	0	0	14.577	6.7137	UP
ENSG00000118113	MMP8	14.4144	5.80561	1.58543	3.66184	0.00025041	0.00204417	0	0.839154	29.9638	26.8548	UP
ENSG00000151612	ZNF827	5.19749	5.7735	1.96239	2.94208	0.00326019	0.0177129	0	0	12.9573	7.83265	UP
ENSG00000244242	IFITM10	140.821	5.76743	0.566904	10.1736	2.6e-24	2.69e-22	5.12901	5.03492	259.956	293.165	UP
ENSG00000204580	DDR1	14.0389	5.76364	1.59109	3.62245	0.00029183	0.00232091	0	0.839154	25.1048	30.2116	UP
ENSG00000266835	RP11-838N2.4	5.17897	5.7554	1.96735	2.92546	0.00343953	0.0185319	0	0	7.2885	13.4274	UP
ENSG00000249609	RP11-635L1.3	5.1496	5.75482	1.95777	2.93947	0.00328772	0.0178298	0	0	10.5278	10.0705	UP
ENSG00000120708	TGFBI	14.3413	5.75277	1.58971	3.61874	0.000296036	0.00234764	1.28225	0	34.8228	21.26	UP
ENSG00000242498	ARPIN	40.2141	5.74298	0.998739	5.75023	8.91e-09	1.92e-07	0	2.51746	92.321	66.018	UP
ENSG00000175699	LINC00521	5.1017	5.73581	1.96753	2.91524	0.00355421	0.0190547	0	0	8.09833	12.3084	UP
ENSG00000213904	LIPE-AS1	5.1017	5.73581	1.96753	2.91524	0.00355421	0.0190547	0	0	8.09833	12.3084	UP
ENSG00000261026	CTD-3247F14.2	5.08317	5.72015	2.0673	2.76697	0.00565799	0.0279521	0	0	2.4295	17.9032	UP
ENSG00000234436	AC008984.7	5.02442	5.71601	1.97028	2.90112	0.00371836	0.0197821	0	0	8.90816	11.1895	UP
ENSG00000235027	AC068580.6	1134.43	5.71137	0.302689	18.8688	2.06e-79	3.64e-76	32.0563	51.1884	2137.15	2317.35	UP
ENSG00000079691	LRRC16A	4.91776	5.69528	1.99289	2.8578	0.00426585	0.0221908	0	0	12.9573	6.7137	UP
ENSG00000178695	KCTD12	3541.07	5.69132	0.355999	15.9869	1.58e-57	1.02e-54	174.386	96.5027	9138.97	4754.42	UP
ENSG00000279719	RP11-81A1.7	4.89924	5.67621	1.98898	2.85382	0.00431963	0.0224107	0	0	7.2885	12.3084	UP
ENSG00000177706	FAM20C	2970.33	5.65697	0.323488	17.4874	1.79e-68	1.65e-65	156.435	77.2021	6547.5	5100.17	UP
ENSG00000144648	ACKR2	4.82196	5.65554	1.99077	2.84088	0.00449887	0.0232044	0	0	8.09833	11.1895	UP
ENSG00000225614	ZNF469	4.79258	5.65502	1.99508	2.83449	0.00458996	0.0235493	0	0	11.3377	7.83265	UP
ENSG00000100565	LRRC74A	13.2996	5.64058	1.6097	3.50413	0.000458109	0.00340387	1.28225	0	34.013	17.9032	UP
ENSG00000181631	P2RY13	339.955	5.62568	0.402979	13.9602	2.73e-44	8.55e-42	10.258	15.9439	598.467	735.15	UP
ENSG00000160883	HK3	544.103	5.58047	0.338081	16.5063	3.31e-61	2.47e-58	21.7983	22.6571	1115.95	1016.01	UP
ENSG00000232277	AC104651.3	4.54222	5.57057	2.01727	2.76143	0.00575482	0.028358	0	0	8.09833	10.0705	UP
ENSG00000123384	LRP1	970.235	5.56847	0.294032	18.9383	5.51e-80	1.19e-76	39.7498	40.2794	1785.68	2015.23	UP
ENSG00000204103	MAFB	687.774	5.56765	0.380522	14.6316	1.77e-48	6.87e-46	19.2338	36.0836	996.095	1699.68	UP
ENSG00000179388	EGR3	334.22	5.54558	1.53656	3.60908	0.000307286	0.00242106	5.12901	22.6571	140.911	1168.18	UP
ENSG00000106689	LHX2	12.5006	5.5395	1.60851	3.44387	0.000573443	0.00413598	1.28225	0	21.8655	26.8548	UP
ENSG00000008118	CAMK1G	4.38766	5.52588	2.03456	2.71601	0.00660736	0.0317548	0	0	9.718	7.83265	UP
ENSG00000176320	RP11-404O13.5	4.38766	5.52588	2.03456	2.71601	0.00660736	0.0317548	0	0	9.718	7.83265	UP
ENSG00000185924	RTN4RL1	4.35828	5.5246	2.07125	2.66728	0.00764675	0.0357668	0	0	12.9573	4.4758	UP
ENSG00000143546	S100A8	1850.69	5.50877	0.300858	18.3102	6.86e-75	8.9e-72	75.6528	83.0762	4411.97	2832.06	UP
ENSG00000141431	ASXL3	4.36914	5.5049	2.0779	2.64927	0.00806665	0.0373467	0	0	4.04917	13.4274	UP
ENSG00000231208	ZBTB46-AS1	4.36914	5.5049	2.0779	2.64927	0.00806665	0.0373467	0	0	4.04917	13.4274	UP
ENSG00000255386	OR5BR1P	4.36914	5.5049	2.0779	2.64927	0.00806665	0.0373467	0	0	4.04917	13.4274	UP
ENSG00000154065	ANKRD29	4.31038	5.50294	2.04871	2.68605	0.00723025	0.0342073	0	0	10.5278	6.7137	UP
ENSG00000197380	DACT3	4.31038	5.50294	2.04871	2.68605	0.00723025	0.0342073	0	0	10.5278	6.7137	UP
ENSG00000225496	AC104651.2	4.31038	5.50294	2.04871	2.68605	0.00723025	0.0342073	0	0	10.5278	6.7137	UP
ENSG00000158747	NBL1	12.1436	5.49758	1.61319	3.40789	0.000654664	0.00463979	1.28225	0	22.6753	24.6169	UP
ENSG00000102837	OLFM4	22.3764	5.48205	1.23852	4.42628	9.59e-06	0.00011437	0	1.67831	54.2588	33.5685	UP
ENSG00000220267	ACTBP8	4.29186	5.48122	2.07065	2.64711	0.00811835	0.0375324	0	0	4.859	12.3084	UP
ENSG00000185561	TLCD2	11.4625	5.48108	1.65671	3.30842	0.00093823	0.00630186	0	0.839154	31.5835	13.4274	UP
ENSG00000186642	PDE2A	4.26248	5.48029	2.04773	2.67628	0.00744453	0.0350166	0	0	8.09833	8.9516	UP
ENSG00000259285	CTD-2330J20.2	4.26248	5.48029	2.04773	2.67628	0.00744453	0.0350166	0	0	8.09833	8.9516	UP
ENSG00000186583	SPATC1	4.15582	5.45551	2.09162	2.60828	0.00909995	0.0411891	0	0	12.1475	4.4758	UP
ENSG00000180113	TDRD6	126.414	5.43938	0.627881	8.66308	4.59e-18	2.91e-16	7.69351	4.19577	353.897	139.869	UP
ENSG00000221445	MIR1301	4.1373	5.43324	2.06891	2.62613	0.00863618	0.0394481	0	0	6.47866	10.0705	UP
ENSG00000274204	RP11-272L14.2	4.1373	5.43324	2.06891	2.62613	0.00863618	0.0394481	0	0	6.47866	10.0705	UP
ENSG00000274588	DGKK	4.1373	5.43324	2.06891	2.62613	0.00863618	0.0394481	0	0	6.47866	10.0705	UP
ENSG00000126262	FFAR2	138.928	5.42192	0.54779	9.8978	4.26e-23	4.1e-21	1.28225	10.0698	262.386	281.975	UP
ENSG00000137331	IER3	272.893	5.409	1.16763	4.63246	3.61e-06	4.76e-05	8.97576	15.9439	169.255	897.398	UP
ENSG00000242611	AC093627.8	4.06002	5.40881	2.07399	2.60793	0.00910923	0.0412216	0	0	7.2885	8.9516	UP
ENSG00000128342	LIF	33.9896	5.4032	1.03033	5.24412	1.57e-07	2.73e-06	2.5645	0.839154	39.6818	92.8728	UP
ENSG00000260467	RP11-405F3.4	10.9433	5.40061	1.64266	3.28772	0.00101001	0.00668016	0	0.839154	19.436	23.4979	UP
ENSG00000259863	SH3RF3-AS1	33.5444	5.38999	1.00635	5.35601	8.51e-08	1.54e-06	2.5645	0.839154	50.2097	80.5644	UP
ENSG00000272403	RP1-93H18.7	3.98275	5.38399	2.08303	2.58469	0.00974669	0.0435789	0	0	8.09833	7.83265	UP
ENSG00000254340	RP11-10A14.3	3.95337	5.38293	2.11409	2.54621	0.0108899	0.0476172	0	0	11.3377	4.4758	UP
ENSG00000117984	CTSD	16376.7	5.38129	0.226097	23.8008	3.28e-125	6.38e-121	824.488	711.602	32403.9	31566.7	UP
ENSG00000130529	TRPM4	3.93485	5.35937	2.09972	2.55241	0.010698	0.0469257	0	0	5.66883	10.0705	UP
ENSG00000171596	NMUR1	3.93485	5.35937	2.09972	2.55241	0.010698	0.0469257	0	0	5.66883	10.0705	UP
ENSG00000165178	NCF1C	1342.22	5.35785	0.283892	18.8729	1.91e-79	3.64e-76	67.9593	60.4191	2947.79	2292.73	UP
ENSG00000116016	EPAS1	54.1213	5.35458	0.787195	6.80211	1.03e-11	3.34e-10	3.84675	1.67831	106.898	104.062	UP
ENSG00000157388	CACNA1D	20.3442	5.3342	1.25172	4.26151	2.03e-05	0.000224464	0	1.67831	31.5835	48.1148	UP
ENSG00000259345	RP11-624L4.1	3.85757	5.3336	2.10348	2.53561	0.0112252	0.0488091	0	0	6.47866	8.9516	UP
ENSG00000269981	RP11-34P13.16	3.85757	5.3336	2.10348	2.53561	0.0112252	0.0488091	0	0	6.47866	8.9516	UP
ENSG00000229314	ORM1	2238.18	5.3292	0.294868	18.0732	5.19e-73	5.93e-70	134.636	84.7545	3773.01	4960.31	UP
ENSG00000251442	LINC01094	178.654	5.30903	0.509341	10.4233	1.94e-25	2.23e-23	11.5403	6.71323	444.598	251.764	UP
ENSG00000258987	RP11-131H24.4	94.2987	5.30631	0.613209	8.65335	5e-18	3.16e-16	6.41126	3.35661	166.016	201.411	UP
ENSG00000216490	IFI30	271.97	5.26906	0.469431	11.2243	3.1e-29	4.3e-27	14.1048	13.4265	335.271	725.08	UP
ENSG00000245869	RP11-158I9.5	9.68062	5.21619	1.6907	3.08523	0.00203396	0.0120214	0	0.839154	12.1475	25.7358	UP
ENSG00000073861	TBX21	47.3949	5.21187	0.845501	6.16423	7.08e-10	1.8e-08	1.28225	3.35661	60.7375	124.203	UP
ENSG00000254704	RP11-1036E20.7	10.0232	5.1927	1.6959	3.06192	0.00219923	0.012796	1.28225	0	9.718	29.0927	UP
ENSG00000155659	VSIG4	1325.68	5.18456	0.270921	19.1368	1.25e-81	3.46e-78	74.3706	67.9714	2380.91	2779.47	UP
ENSG00000262810	RP11-667K14.5	9.91658	5.184	1.67111	3.10213	0.00192132	0.0114742	1.28225	0	13.7672	24.6169	UP
ENSG00000168994	PXDC1	9.41175	5.17445	1.81205	2.85558	0.00429587	0.0223075	0	0.839154	3.23933	33.5685	UP
ENSG00000090339	ICAM1	845.172	5.1642	0.358667	14.3983	5.3e-47	1.84e-44	39.7498	51.1884	1140.25	2149.5	UP
ENSG00000198324	FAM109A	93.493	5.14746	0.590098	8.72306	2.71e-18	1.75e-16	6.41126	4.19577	185.452	177.913	UP
ENSG00000248905	FMN1	182.058	5.14287	0.545565	9.42669	4.23e-21	3.41e-19	14.1048	6.71323	201.648	505.765	UP
ENSG00000177699	RP11-16K12.1	9.37562	5.1088	1.6743	3.05131	0.00227842	0.01317	1.28225	0	19.436	16.7842	UP
ENSG00000229436	AC073850.6	16.811	5.0836	1.34528	3.77884	0.000157559	0.00136483	0	1.67831	51.0195	14.5463	UP
ENSG00000122877	EGR2	394.512	5.08119	0.384632	13.2105	7.63e-40	1.98e-37	15.387	28.5312	615.473	918.658	UP
ENSG00000124469	CEACAM8	504.912	5.07438	0.322613	15.729	9.57e-56	5.17e-53	25.645	31.8878	962.892	999.222	UP
ENSG00000249464	LINC01091	33.9079	5.04259	1.03587	4.86799	1.13e-06	1.66e-05	1.28225	2.51746	21.0557	110.776	UP
ENSG00000142235	LMTK3	16.5268	5.03936	1.36105	3.70256	0.000213439	0.00178125	0	1.67831	12.9573	51.4717	UP
ENSG00000143036	SLC44A3	9.02947	5.03903	1.7016	2.96135	0.0030629	0.0168053	1.28225	0	11.3377	23.4979	UP
ENSG00000214456	PLIN5	16.1481	5.00373	1.28736	3.88682	0.000101566	0.000933929	0	1.67831	31.5835	31.3306	UP
ENSG00000234426	RP11-459O1.2	8.32984	5.00119	1.71285	2.9198	0.00350251	0.0188295	0	0.839154	14.577	17.9032	UP
ENSG00000256640	RP11-666F17.2	24.0436	4.99626	1.06592	4.68727	2.77e-06	3.75e-05	0	2.51746	47.7802	45.8769	UP
ENSG00000279339	CTD-2373H9.3	66.4441	4.98781	0.693822	7.18889	6.53e-13	2.48e-11	3.84675	4.19577	89.8915	167.842	UP
ENSG00000101017	CD40	24.6551	4.9853	1.04543	4.76867	1.85e-06	2.61e-05	1.28225	1.67831	54.2588	41.4011	UP
ENSG00000126759	CFP	1817.22	4.96906	0.266021	18.6792	7.31e-78	1.09e-74	128.225	98.181	3799.74	3242.72	UP
ENSG00000275302	CCL4	1312.48	4.96009	1.18063	4.20121	2.65e-05	0.000283966	37.1853	125.873	975.849	4111.02	UP
ENSG00000280254	RP11-81A22.4	7.94344	4.93959	1.73143	2.85289	0.00433235	0.0224587	0	0.839154	18.6262	12.3084	UP
ENSG00000163221	S100A12	15.3274	4.9362	1.31151	3.76375	0.000167384	0.00144272	0	1.67831	37.2523	22.379	UP
ENSG00000168874	ATOH8	168.555	4.92933	0.449283	10.9716	5.24e-28	6.88e-26	11.5403	10.0698	301.258	351.35	UP
ENSG00000204161	C10orf128	32.102	4.9243	0.913465	5.3908	7.01e-08	1.3e-06	2.5645	1.67831	70.4555	53.7096	UP
ENSG00000277632	CCL3	190.059	4.92276	1.45898	3.3741	0.000740575	0.00513936	3.84675	20.1397	108.518	627.731	UP
ENSG00000166546	BEAN1	105.088	4.91986	0.540612	9.10054	8.99e-20	6.52e-18	8.97576	5.03492	195.98	210.363	UP
ENSG00000171051	FPR1	164.234	4.9159	0.463379	10.6088	2.71e-26	3.21e-24	8.97576	11.7482	367.664	268.548	UP
ENSG00000173391	OLR1	1815.63	4.87335	0.345309	14.113	3.16e-45	1.04e-42	108.991	130.069	4755.34	2268.11	UP
ENSG00000142694	EVA1B	22.8732	4.86603	1.06377	4.57431	4.78e-06	6.1e-05	1.28225	1.67831	34.8228	53.7096	UP
ENSG00000164935	DCSTAMP	23.3085	4.85037	1.0726	4.52207	6.12e-06	7.62e-05	2.5645	0.839154	60.7375	29.0927	UP
ENSG00000171951	SCG2	7.50148	4.83899	1.8034	2.68325	0.00729098	0.0344611	0	0.839154	5.66883	23.4979	UP
ENSG00000249992	TMEM158	38.3788	4.8366	0.883279	5.47573	4.36e-08	8.29e-07	3.84675	1.67831	107.708	40.2822	UP
ENSG00000163220	S100A9	3116.47	4.83547	0.31392	15.4035	1.55e-53	7.35e-51	147.459	271.886	6965.37	5081.15	UP
ENSG00000174233	ADCY6	14.2966	4.82717	1.31459	3.67201	0.000240651	0.00197382	0	1.67831	27.5343	27.9737	UP
ENSG00000201643	SNORA14A	7.80386	4.82697	1.72513	2.79803	0.00514153	0.0259075	1.28225	0	15.3868	14.5463	UP
ENSG00000169896	ITGAM	1532.71	4.82082	0.256577	18.789	9.29e-79	1.51e-75	96.1689	112.447	3064.41	2857.8	UP
ENSG00000228278	ORM2	582.028	4.81899	0.331947	14.5173	9.41e-48	3.45e-45	46.1611	34.4053	921.59	1325.96	UP
ENSG00000178789	CD300LB	1676.93	4.81569	0.266973	18.0382	9.78e-73	1.06e-69	130.79	100.698	3515.49	2960.74	UP
ENSG00000266239	AL513327.1	7.28817	4.80683	1.75172	2.74406	0.0060685	0.0296487	0	0.839154	13.7672	14.5463	UP
ENSG00000274080	CTA-315H11.2	28.0075	4.80468	0.993774	4.83478	1.33e-06	1.93e-05	0	3.35661	34.8228	73.8507	UP
ENSG00000136634	IL10	14.6469	4.79272	1.31251	3.65156	0.000260648	0.00211444	1.28225	0.839154	39.6818	16.7842	UP
ENSG00000276070	CCL4L1	746.947	4.78214	1.25191	3.81987	0.000133521	0.00118344	20.516	83.9154	536.919	2346.44	UP
ENSG00000166313	APBB1	7.19237	4.77985	1.77512	2.69269	0.00708781	0.0336563	0	0.839154	8.90816	19.0221	UP
ENSG00000175489	LRRC25	850.578	4.77961	0.299859	15.9395	3.37e-57	2.11e-54	70.5238	50.3492	1446.36	1835.08	UP
ENSG00000253270	RP11-1105O14.1	13.8144	4.77759	1.32273	3.61191	0.000303952	0.0023977	0	1.67831	26.7245	26.8548	UP
ENSG00000100628	ASB2	914.483	4.77721	0.31461	15.1845	4.48e-52	2.03e-49	82.0641	48.6709	1989.76	1537.44	UP
ENSG00000130598	TNNI2	263.609	4.77034	0.381664	12.4988	7.58e-36	1.6e-33	23.0805	15.1048	471.323	544.929	UP
ENSG00000117322	CR2	7.61226	4.76721	1.79263	2.65933	0.00782959	0.0365012	1.28225	0	5.66883	23.4979	UP
ENSG00000153291	SLC25A27	7.02695	4.76543	1.79053	2.66146	0.00778024	0.0362885	0	0.839154	19.436	7.83265	UP
ENSG00000159403	C1R	35.7785	4.75839	0.875894	5.43261	5.55e-08	1.04e-06	2.5645	2.51746	42.9212	95.1107	UP
ENSG00000159713	TPPP3	7.32166	4.72902	1.74502	2.71001	0.00672822	0.0322321	1.28225	0	14.577	13.4274	UP
ENSG00000188396	TCTEX1D4	7.33252	4.71006	1.8005	2.61597	0.00889746	0.0404326	1.28225	0	5.66883	22.379	UP
ENSG00000224397	LINC01272	110.485	4.70592	0.519026	9.06682	1.23e-19	8.79e-18	8.97576	7.55238	248.619	176.794	UP
ENSG00000182487	NCF1B	798.519	4.70082	0.298476	15.7494	6.93e-56	3.96e-53	73.0883	46.9926	1473.9	1600.1	UP
ENSG00000130595	TNNT3	13.8294	4.69357	1.29946	3.61194	0.000303914	0.0023977	1.28225	0.839154	21.8655	31.3306	UP
ENSG00000233523	PHBP5	6.78745	4.69303	1.80456	2.60065	0.0093047	0.0419305	0	0.839154	7.2885	19.0221	UP
ENSG00000280060	RP11-5G9.6	7.1192	4.68497	1.75379	2.67134	0.00755484	0.0354355	1.28225	0	13.7672	13.4274	UP
ENSG00000128564	VGF	6.71017	4.67723	1.79943	2.59929	0.00934173	0.0420468	0	0.839154	8.09833	17.9032	UP
ENSG00000235090	RPL7L1P3	53.8668	4.67523	0.698841	6.68997	2.23e-11	6.87e-10	3.84675	4.19577	80.9833	126.441	UP
ENSG00000158517	NCF1	2044.81	4.6703	0.278439	16.7731	3.84e-63	3.24e-60	171.822	138.46	4612.81	3256.14	UP
ENSG00000269072	CTD-3187F8.14	6.54475	4.66189	1.82039	2.56094	0.010439	0.0460287	0	0.839154	18.6262	6.7137	UP
ENSG00000231645	KRT17P6	6.63289	4.66146	1.79603	2.59543	0.00944729	0.0424255	0	0.839154	8.90816	16.7842	UP
ENSG00000214193	SH3D21	129.958	4.65838	0.500419	9.30897	1.29e-20	1.01e-18	6.41126	12.5873	197.599	303.235	UP
ENSG00000159388	BTG2	3758	4.65415	0.926253	5.02471	5.04e-07	8e-06	228.241	345.731	2819.84	11638.2	UP
ENSG00000242595	RP11-648L3.1	7.05278	4.65055	1.80921	2.57049	0.0101556	0.0449523	1.28225	0	5.66883	21.26	UP
ENSG00000139289	PHLDA1	1358.13	4.6417	0.266534	17.415	6.35e-68	5.61e-65	88.4754	119.16	2546.12	2678.77	UP
ENSG00000141314	RHBDL3	6.85799	4.63414	1.80144	2.57246	0.010098	0.0447482	1.28225	0	19.436	6.7137	UP
ENSG00000130203	APOE	52.1002	4.62726	0.688628	6.71954	1.82e-11	5.71e-10	3.84675	4.19577	90.7013	109.657	UP
ENSG00000113763	UNC5A	44.8341	4.62311	0.735674	6.28419	3.3e-10	8.88e-09	2.5645	4.19577	93.1308	79.4454	UP
ENSG00000263642	MIR4802	6.43043	4.61484	1.81081	2.5485	0.0108187	0.0474124	0	0.839154	8.09833	16.7842	UP
ENSG00000182310	SPACA6P	119.367	4.61008	0.502967	9.16577	4.92e-20	3.68e-18	12.8225	6.71323	192.74	265.191	UP
ENSG00000010310	GIPR	31.2551	4.60744	0.880531	5.23257	1.67e-07	2.89e-06	1.28225	3.35661	74.5046	45.8769	UP
ENSG00000004660	CAMKK1	356.62	4.60518	0.33363	13.8032	2.44e-43	7.4e-41	30.774	26.0138	668.112	701.582	UP
ENSG00000142405	NLRP12	146.784	4.57486	0.460245	9.94006	2.79e-23	2.72e-21	14.1048	10.0698	327.982	234.979	UP
ENSG00000131242	RAB11FIP4	670.491	4.57049	0.303651	15.0518	3.36e-51	1.45e-48	65.3948	44.4751	1390.48	1181.61	UP
ENSG00000146070	PLA2G7	294.231	4.56488	0.465699	9.80221	1.1e-22	1.03e-20	28.2095	20.1397	821.981	306.592	UP
ENSG00000161643	SIGLEC16	100.489	4.56297	0.58221	7.83734	4.6e-15	2.15e-13	8.97576	7.55238	271.294	114.133	UP
ENSG00000113070	HBEGF	952.143	4.55902	0.877646	5.1946	2.05e-07	3.5e-06	74.3706	80.5587	779.059	2874.58	UP
ENSG00000066230	SLC9A3	36.2901	4.55717	0.810709	5.62121	1.9e-08	3.84e-07	1.28225	4.19577	59.1178	80.5644	UP
ENSG00000167105	TMEM92	116.947	4.55113	0.515096	8.83549	9.97e-19	6.71e-17	15.387	5.03492	252.668	194.697	UP
ENSG00000244482	LILRA6	24.103	4.5397	0.967089	4.69419	2.68e-06	3.64e-05	1.28225	2.51746	53.449	39.1632	UP
ENSG00000171246	NPTX1	42.8105	4.52981	0.777876	5.82331	5.77e-09	1.29e-07	3.84675	3.35661	112.567	51.4717	UP
ENSG00000174944	P2RY14	12.2946	4.52588	1.33075	3.401	0.00067139	0.00473872	1.28225	0.839154	29.154	17.9032	UP
ENSG00000031081	ARHGAP31	126.148	4.51706	1.42443	3.17113	0.00151848	0.00941843	12.8225	8.39154	439.739	43.639	UP
ENSG00000116701	NCF2	2708.29	4.49372	0.271252	16.5666	1.22e-61	9.46e-59	252.604	208.949	6082.66	4288.94	UP
ENSG00000185630	PBX1	12.1618	4.49164	1.35927	3.30444	0.000951664	0.00636571	1.28225	0.839154	12.9573	33.5685	UP
ENSG00000183019	MCEMP1	1019.5	4.46182	0.317078	14.0717	5.67e-45	1.84e-42	80.7819	95.6635	2442.46	1459.11	UP
ENSG00000172243	CLEC7A	705.699	4.45999	0.310185	14.3785	7.06e-47	2.37e-44	46.1611	74.6847	1211.51	1490.44	UP
ENSG00000158874	APOA2	23.6096	4.44691	0.993587	4.47561	7.62e-06	9.28e-05	2.5645	1.67831	27.5343	62.6612	UP
ENSG00000147408	CSGALNACT1	507.638	4.44235	0.301985	14.7105	5.52e-49	2.19e-46	44.8788	44.4751	1038.21	902.993	UP
ENSG00000147036	LANCL3	88.5619	4.42877	0.540132	8.19942	2.42e-16	1.3e-14	11.5403	5.03492	176.544	161.129	UP
ENSG00000171659	GPR34	475.329	4.42846	0.34185	12.9544	2.22e-38	5.46e-36	26.9273	55.3841	959.652	859.354	UP
ENSG00000159339	PADI4	296.254	4.40266	0.397389	11.079	1.59e-28	2.13e-26	34.6208	20.1397	706.174	424.082	UP
ENSG00000272397	RP11-497D6.5	10.7002	4.40212	1.40268	3.13836	0.00169898	0.0103563	0	1.67831	15.3868	25.7358	UP
ENSG00000125845	BMP2	15.9453	4.40093	1.21173	3.63195	0.000281282	0.00224971	0	2.51746	15.3868	45.8769	UP
ENSG00000058335	RASGRF1	99.5052	4.38362	0.523272	8.37732	5.41e-17	3.11e-15	8.97576	9.23069	233.232	146.582	UP
ENSG00000232528	RP4-673D20.3	11.1757	4.38307	1.36816	3.20362	0.00135712	0.00857905	1.28225	0.839154	29.154	13.4274	UP
ENSG00000163814	CDCP1	22.5092	4.37868	0.976871	4.48235	7.38e-06	9.05e-05	2.5645	1.67831	33.2032	52.5906	UP
ENSG00000102962	CCL22	126.007	4.3678	0.546709	7.98925	1.36e-15	6.67e-14	16.6693	7.55238	337.7	142.107	UP
ENSG00000118515	SGK1	1435.35	4.35762	0.293959	14.8239	1.03e-49	4.25e-47	103.862	161.117	2359.04	3117.39	UP
ENSG00000267491	CTD-2373H9.5	39.39	4.35567	0.789798	5.51492	3.49e-08	6.75e-07	5.12901	2.51746	46.9703	102.943	UP
ENSG00000181036	FCRL6	16.9812	4.3556	1.2396	3.51371	0.000441901	0.00329983	2.5645	0.839154	56.6883	7.83265	UP
ENSG00000235586	AC011247.3	166.055	4.3411	0.422838	10.2666	9.97e-25	1.08e-22	14.1048	16.7831	269.674	363.659	UP
ENSG00000108821	COL1A1	10.9068	4.33727	1.35012	3.2125	0.00131584	0.00836159	1.28225	0.839154	20.2458	21.26	UP
ENSG00000111729	CLEC4A	64.4073	4.33351	0.646812	6.6998	2.09e-11	6.46e-10	6.41126	5.87408	169.255	76.0886	UP
ENSG00000158163	DZIP1L	31.8369	4.33275	0.816494	5.30653	1.12e-07	2e-06	2.5645	3.35661	68.8358	52.5906	UP
ENSG00000141574	SECTM1	9.99707	4.30505	1.47851	2.91174	0.00359425	0.0192323	0	1.67831	8.09833	30.2116	UP
ENSG00000273006	RP11-314C9.2	10.6271	4.29828	1.35683	3.1679	0.00153546	0.00950555	1.28225	0.839154	20.2458	20.1411	UP
ENSG00000251429	RP11-597D13.7	11.3159	4.29479	1.35818	3.16217	0.00156597	0.00966673	2.5645	0	25.9147	16.7842	UP
ENSG00000237879	LINC00398	16.9776	4.28	1.16844	3.663	0.000249281	0.00203667	3.84675	0	46.1605	17.9032	UP
ENSG00000118785	SPP1	137.786	4.26675	0.514019	8.30078	1.03e-16	5.8e-15	17.9515	10.0698	361.995	161.129	UP
ENSG00000204642	HLA-F	31.1966	4.26311	0.810783	5.25802	1.46e-07	2.55e-06	3.84675	2.51746	59.1178	59.3043	UP
ENSG00000106366	SERPINE1	252.865	4.26142	0.381477	11.1709	5.66e-29	7.7e-27	32.0563	19.3005	553.926	406.179	UP
ENSG00000162654	GBP4	48.3187	4.25486	0.73297	5.80496	6.44e-09	1.43e-07	1.28225	7.55238	59.1178	125.322	UP
ENSG00000035862	TIMP2	1225.25	4.25407	0.331316	12.8399	9.8e-38	2.27e-35	147.459	98.181	2962.37	1692.97	UP
ENSG00000131981	LGALS3	581.27	4.25143	0.364114	11.6761	1.69e-31	2.69e-29	62.8303	53.7058	1472.28	736.269	UP
ENSG00000227170	AF178030.2	9.64006	4.25041	1.47494	2.88175	0.00395475	0.0208063	0	1.67831	8.90816	27.9737	UP
ENSG00000168005	C11orf84	181.819	4.23136	0.461581	9.1671	4.86e-20	3.66e-18	24.3628	13.4265	456.746	232.742	UP
ENSG00000140379	BCL2A1	1226.02	4.22933	0.363802	11.6254	3.06e-31	4.73e-29	66.6771	178.74	2299.93	2358.75	UP
ENSG00000244682	FCGR2C	111.417	4.22366	0.562424	7.50975	5.92e-14	2.53e-12	7.69351	14.2656	118.236	305.473	UP
ENSG00000139832	RAB20	689.01	4.22316	0.350949	12.0335	2.37e-33	4.19e-31	66.6771	73.0064	887.577	1728.78	UP
ENSG00000203710	CR1	2210.24	4.22254	0.280326	15.063	2.84e-51	1.25e-48	205.16	243.355	3352.71	5039.75	UP
ENSG00000187486	KCNJ11	40.3739	4.22016	0.747428	5.64624	1.64e-08	3.35e-07	5.12901	3.35661	100.419	52.5906	UP
ENSG00000129467	ADCY4	123.201	4.21164	0.470393	8.95344	3.45e-19	2.41e-17	17.9515	8.39154	258.337	208.125	UP
ENSG00000105376	ICAM5	50.0027	4.19895	0.65421	6.41835	1.38e-10	3.86e-09	6.41126	4.19577	84.2226	105.181	UP
ENSG00000008438	PGLYRP1	25.2484	4.19846	0.890404	4.71523	2.41e-06	3.31e-05	3.84675	1.67831	51.8293	43.639	UP
ENSG00000132938	MTUS2	30.6815	4.1959	0.822957	5.09856	3.42e-07	5.61e-06	5.12901	1.67831	51.0195	64.8991	UP
ENSG00000131018	SYNE1	163.468	4.18158	0.436802	9.57318	1.04e-21	8.88e-20	25.645	10.0698	294.779	323.377	UP
ENSG00000042832	TG	19.5572	4.16813	0.991769	4.20272	2.64e-05	0.000282234	2.5645	1.67831	34.8228	39.1632	UP
ENSG00000269959	SPACA6P-AS	13.4756	4.15082	1.21806	3.40773	0.000655053	0.00463979	0	2.51746	17.8163	33.5685	UP
ENSG00000235602	POU5F1P3	13.2623	4.13145	1.20176	3.43784	0.00058637	0.00422139	0	2.51746	25.9147	24.6169	UP
ENSG00000104870	FCGRT	856.543	4.10725	0.269297	15.2517	1.6e-52	7.42e-50	91.0399	96.5027	1485.23	1753.39	UP
ENSG00000010278	CD9	41.7767	4.10575	0.790583	5.19332	2.07e-07	3.52e-06	5.12901	4.19577	123.095	34.6874	UP
ENSG00000185909	KLHDC8B	56.338	4.10265	0.609308	6.73329	1.66e-11	5.23e-10	7.69351	5.03492	99.6095	113.014	UP
ENSG00000114923	SLC4A3	58.1064	4.10197	0.658306	6.2311	4.63e-10	1.22e-08	10.258	3.35661	144.96	73.8507	UP
ENSG00000110203	FOLR3	31.6124	4.10191	0.792948	5.17299	2.3e-07	3.9e-06	2.5645	4.19577	70.4555	49.2338	UP
ENSG00000163462	TRIM46	14.2828	4.09686	1.179	3.47485	0.000511132	0.00373926	2.5645	0.839154	38.0622	15.6653	UP
ENSG00000170542	SERPINB9	12.9161	4.08845	1.22575	3.33546	0.000851593	0.00578994	0	2.51746	17.8163	31.3306	UP
ENSG00000167772	ANGPTL4	90.4776	4.08387	0.539812	7.56535	3.87e-14	1.68e-12	8.97576	10.909	118.236	223.79	UP
ENSG00000251364	CTD-2516F10.2	37.4031	4.06467	0.736169	5.52139	3.36e-08	6.52e-07	6.41126	2.51746	62.3571	78.3265	UP
ENSG00000133687	TMTC1	13.8408	4.0421	1.15058	3.51308	0.000442938	0.00330425	2.5645	0.839154	25.1048	26.8548	UP
ENSG00000112182	BACH2	46.8085	4.03387	0.815579	4.94601	7.57e-07	1.15e-05	3.84675	6.71323	149.819	26.8548	UP
ENSG00000102575	ACP5	80.7712	4.0288	0.590113	6.82717	8.66e-12	2.83e-10	16.6693	3.35661	182.212	120.847	UP
ENSG00000233452	STXBP5-AS1	110.846	4.02875	0.456715	8.82115	1.13e-18	7.6e-17	14.1048	11.7482	195.98	221.552	UP
ENSG00000104918	RETN	288.39	4.02721	0.342889	11.7449	7.5e-32	1.25e-29	41.0321	26.8529	523.962	561.713	UP
ENSG00000157570	TSPAN18	18.5893	4.01878	1.03779	3.87244	0.00010775	0.000981353	3.84675	0.839154	22.6753	46.9959	UP
ENSG00000140678	ITGAX	957.446	4.00303	0.27725	14.4383	2.97e-47	1.07e-44	111.556	113.286	2067.5	1537.44	UP
ENSG00000136404	TM6SF1	81.2772	4.00057	0.539837	7.4107	1.26e-13	5.14e-12	8.97576	10.0698	191.93	114.133	UP
ENSG00000064886	CHI3L2	25.2331	3.97402	0.854881	4.64862	3.34e-06	4.44e-05	2.5645	3.35661	41.3015	53.7096	UP
ENSG00000162894	FAIM3	59.9028	3.96499	0.636541	6.22897	4.7e-10	1.23e-08	2.5645	10.909	81.7931	144.345	UP
ENSG00000173068	BNC2	172.549	3.95699	0.503092	7.86534	3.68e-15	1.75e-13	33.3385	10.0698	430.831	215.957	UP
ENSG00000181885	CLDN7	15.6806	3.95694	1.08689	3.64062	0.000271978	0.00219263	0	3.35661	29.154	30.2116	UP
ENSG00000198580	RP11-611L7.2	8.3598	3.93908	1.46912	2.68126	0.00733463	0.034617	1.28225	0.839154	23.4852	7.83265	UP
ENSG00000107736	CDH23	153.155	3.93244	0.407492	9.65034	4.9e-22	4.41e-20	19.2338	18.4614	252.668	322.258	UP
ENSG00000134256	CD101	945.273	3.93066	0.264606	14.8548	6.48e-50	2.74e-47	130.79	103.216	1811.6	1735.49	UP
ENSG00000088826	SMOX	876.081	3.92963	0.311908	12.5987	2.15e-36	4.69e-34	112.838	103.216	1235	2053.27	UP
ENSG00000135636	DYSF	510.249	3.92915	0.292871	13.416	4.87e-41	1.32e-38	55.1368	69.6498	1009.86	906.349	UP
ENSG00000277363	SRCIN1	8.34128	3.9288	1.42998	2.74745	0.00600601	0.0293878	1.28225	0.839154	17.8163	13.4274	UP
ENSG00000171298	GAA	201.027	3.91889	0.364139	10.7621	5.2e-27	6.44e-25	25.645	24.3355	363.615	390.514	UP
ENSG00000256185	RP11-612B6.2	13.5761	3.91685	1.19211	3.28565	0.00101746	0.00671803	3.84675	0	20.2458	30.2116	UP
ENSG00000263050	RP11-667K14.3	55.6738	3.90731	0.67558	5.78364	7.31e-09	1.6e-07	5.12901	8.39154	55.8785	153.296	UP
ENSG00000068971	PPP2R5B	165.762	3.90278	0.419418	9.30523	1.34e-20	1.04e-18	25.645	16.7831	373.333	247.288	UP
ENSG00000125266	EFNB2	231.005	3.8977	0.4093	9.52283	1.69e-21	1.41e-19	14.1048	41.9577	425.972	441.985	UP
ENSG00000100292	HMOX1	412.18	3.88977	1.18761	3.27529	0.00105552	0.00691996	58.9836	45.3143	1341.89	202.53	UP
ENSG00000259005	RP3-449M8.6	8.10945	3.88938	1.4543	2.6744	0.00748637	0.0351794	1.28225	0.839154	20.2458	10.0705	UP
ENSG00000276085	CCL3L3	276.358	3.87221	1.28219	3.01999	0.0025278	0.0143513	16.6693	53.7058	161.157	873.9	UP
ENSG00000132965	ALOX5AP	3954.45	3.86562	0.243061	15.9039	5.95e-57	3.62e-54	455.199	558.876	7988.19	6815.52	UP
ENSG00000199899	Y_RNA	11.6173	3.8565	1.21075	3.18522	0.00144644	0.00901762	1.28225	1.67831	26.7245	16.7842	UP
ENSG00000120738	EGR1	372.081	3.85086	1.07414	3.58507	0.000336989	0.00261274	17.9515	78.0413	406.536	985.795	UP
ENSG00000261888	AC144831.1	8.60662	3.84954	1.43554	2.6816	0.00732704	0.0345895	2.5645	0	16.1967	15.6653	UP
ENSG00000262152	LINC00514	7.99513	3.84886	1.4602	2.63584	0.00839286	0.0385358	1.28225	0.839154	9.718	20.1411	UP
ENSG00000225138	CTD-2228K2.7	132.163	3.84057	0.450499	8.52515	1.53e-17	9.13e-16	21.7983	13.4265	193.55	299.879	UP
ENSG00000101605	MYOM1	32.0293	3.82693	0.764319	5.00698	5.53e-07	8.69e-06	6.41126	2.51746	68.8358	50.3527	UP
ENSG00000171101	SIGLEC17P	81.6044	3.81107	0.517133	7.3696	1.71e-13	6.93e-12	12.8225	9.23069	123.095	181.27	UP
ENSG00000115295	CLIP4	46.6474	3.80913	0.770863	4.94139	7.76e-07	1.17e-05	7.69351	5.03492	142.531	31.3306	UP
ENSG00000110799	VWF	11.1722	3.80872	1.3526	2.81586	0.0048647	0.0247175	1.28225	1.67831	37.2523	4.4758	UP
ENSG00000176170	SPHK1	122.904	3.80576	0.429955	8.85153	8.63e-19	5.89e-17	12.8225	19.3005	226.753	232.742	UP
ENSG00000166592	RRAD	11.3408	3.80294	1.38858	2.73872	0.00616794	0.0300741	1.28225	1.67831	3.23933	39.1632	UP
ENSG00000127948	POR	2568.94	3.80222	0.256662	14.8141	1.19e-49	4.81e-47	334.668	352.445	5533.59	4055.07	UP
ENSG00000178404	KIAA1731NL	101.812	3.78499	0.505993	7.48033	7.41e-14	3.13e-12	14.1048	13.4265	127.954	251.764	UP
ENSG00000155926	SLA	10604.4	3.78295	0.27634	13.6895	1.17e-42	3.46e-40	1120.69	1749.64	17608.2	21939.3	UP
ENSG00000026751	SLAMF7	36.5269	3.77948	0.726818	5.20004	1.99e-07	3.41e-06	3.84675	5.87408	88.2718	48.1148	UP
ENSG00000019144	PHLDB1	74.9339	3.7785	0.533466	7.08292	1.41e-12	5.2e-11	10.258	10.0698	109.327	170.08	UP
ENSG00000253116	RP11-648L3.2	12.4865	3.77682	1.22336	3.08726	0.00202011	0.0119577	3.84675	0	17.0065	29.0927	UP
ENSG00000139178	C1RL	554.033	3.77422	0.309794	12.183	3.83e-34	7.16e-32	74.3706	76.363	830.079	1235.32	UP
ENSG00000173868	PHOSPHO1	86.3018	3.77394	0.483807	7.8005	6.17e-15	2.85e-13	12.8225	10.909	160.347	161.129	UP
ENSG00000143801	PSEN2	22.4289	3.7581	0.893188	4.20751	2.58e-05	0.000277692	3.84675	2.51746	54.2588	29.0927	UP
ENSG00000139926	FRMD6	11.5071	3.74992	1.19935	3.12664	0.00176814	0.0107174	2.5645	0.839154	20.2458	22.379	UP
ENSG00000171049	FPR2	328.038	3.74444	0.311963	12.0028	3.43e-33	5.96e-31	44.8788	46.1534	638.148	582.973	UP
ENSG00000089159	PXN	238.727	3.73728	0.412562	9.05871	1.32e-19	9.4e-18	43.5966	24.3355	572.552	314.425	UP
ENSG00000012779	ALOX5	1063.27	3.73511	0.352275	10.6028	2.89e-26	3.41e-24	203.878	95.6635	2359.04	1594.5	UP
ENSG00000213949	ITGA1	10.1187	3.73055	1.28697	2.89869	0.00374721	0.0199192	0	2.51746	17.8163	20.1411	UP
ENSG00000118257	NRP2	42.746	3.72819	0.766866	4.8616	1.16e-06	1.71e-05	10.258	2.51746	119.045	39.1632	UP
ENSG00000000938	FGR	2733.39	3.72512	0.285941	13.0276	8.52e-39	2.15e-36	475.715	295.382	5639.68	4522.8	UP
ENSG00000170011	MYRIP	44.6519	3.72025	0.654402	5.68497	1.31e-08	2.73e-07	8.97576	4.19577	97.18	68.2559	UP
ENSG00000154310	TNIK	28.4401	3.71805	0.83709	4.44164	8.93e-06	0.000107558	3.84675	4.19577	77.744	27.9737	UP
ENSG00000260078	RP11-44F14.1	43.9554	3.71742	0.640501	5.80392	6.48e-09	1.43e-07	7.69351	5.03492	76.9341	86.1591	UP
ENSG00000091106	NLRC4	498.04	3.71032	0.347083	10.69	1.13e-26	1.4e-24	82.0641	60.4191	1178.31	671.37	UP
ENSG00000144668	ITGA9	177.736	3.70694	0.38056	9.74076	2.02e-22	1.84e-20	29.4918	21.818	361.995	297.641	UP
ENSG00000160593	AMICA1	1076.4	3.70656	0.274454	13.5052	1.46e-41	4.17e-39	147.459	158.6	2317.74	1681.78	UP
ENSG00000027075	PRKCH	9.89774	3.69504	1.32522	2.78824	0.00529958	0.0265525	0	2.51746	11.3377	25.7358	UP
ENSG00000198121	LPAR1	85.2642	3.6936	1.45725	2.53464	0.0112563	0.0489114	17.9515	6.71323	285.061	31.3306	UP
ENSG00000166503	HDGFRP3	136.746	3.68892	0.431684	8.54541	1.28e-17	7.73e-16	23.0805	16.7831	201.648	305.473	UP
ENSG00000204577	LILRB3	66.8789	3.68143	0.574942	6.40313	1.52e-10	4.24e-09	15.387	5.03492	144.15	102.943	UP
ENSG00000279563	CH17-340M24.1	10.9662	3.67988	1.22799	2.99666	0.00272953	0.0152642	2.5645	0.839154	25.9147	14.5463	UP
ENSG00000257017	HP	285.479	3.6611	0.323286	11.3246	9.91e-30	1.43e-27	39.7498	43.636	562.834	495.695	UP
ENSG00000152284	TCF7L1	9.60715	3.6587	1.30778	2.79764	0.00514776	0.0259275	0	2.51746	20.2458	15.6653	UP
ENSG00000174837	EMR1	740.415	3.65238	0.266412	13.7095	8.91e-43	2.67e-40	119.249	99.8593	1333.8	1408.76	UP
ENSG00000197405	C5AR1	88.7613	3.62718	0.556625	6.51638	7.2e-11	2.11e-09	10.258	15.9439	234.852	93.9918	UP
ENSG00000185022	MAFF	138.477	3.62698	0.458377	7.91265	2.52e-15	1.21e-13	11.5403	28.5312	201.648	312.187	UP
ENSG00000204054	LINC00963	364.938	3.62161	0.319039	11.3516	7.28e-30	1.06e-27	66.6771	44.4751	717.512	631.088	UP
ENSG00000188483	IER5L	177.724	3.61898	0.423319	8.54905	1.24e-17	7.52e-16	33.3385	20.9788	238.091	418.487	UP
ENSG00000135048	TMEM2	104.686	3.60504	0.463903	7.77112	7.78e-15	3.57e-13	17.9515	14.2656	233.232	153.296	UP
ENSG00000279554	CTA-113A6.2	13.5282	3.60453	1.12226	3.21185	0.00131881	0.00837774	2.5645	1.67831	36.4425	13.4274	UP
ENSG00000124731	TREM1	98.79	3.60304	0.489336	7.36312	1.8e-13	7.26e-12	12.8225	16.7831	132.813	232.742	UP
ENSG00000185477	GPRIN3	81.6245	3.59053	0.584234	6.14571	7.96e-10	2.01e-08	11.5403	13.4265	224.324	77.2075	UP
ENSG00000276961	MIR7848	60.1443	3.58594	0.56282	6.37138	1.87e-10	5.16e-09	10.258	8.39154	89.8915	132.036	UP
ENSG00000091622	PITPNM3	14.0624	3.57989	1.19192	3.00346	0.00266928	0.0150129	3.84675	0.839154	43.731	7.83265	UP
ENSG00000273820	USP27X	22.4277	3.57059	1.00279	3.56066	0.000369919	0.00283304	2.5645	4.19577	11.3377	71.6128	UP
ENSG00000143858	SYT2	166.862	3.57045	0.430617	8.29148	1.12e-16	6.23e-15	34.6208	18.4614	383.861	230.504	UP
ENSG00000273443	RP11-54O7.18	9.08791	3.56899	1.38165	2.58313	0.00979085	0.043716	0	2.51746	8.09833	25.7358	UP
ENSG00000100065	CARD10	50.8951	3.56503	0.601684	5.92509	3.12e-09	7.27e-08	11.5403	5.03492	96.3701	90.6349	UP
ENSG00000230176	LINC01433	13.8631	3.55477	1.09275	3.25305	0.00114172	0.00742751	3.84675	0.839154	19.436	31.3306	UP
ENSG00000179630	LACC1	1206.08	3.55068	0.255762	13.8828	8.06e-44	2.49e-41	210.289	170.348	2350.14	2093.56	UP
ENSG00000163823	CCR1	2392.52	3.5497	0.263326	13.4802	2.04e-41	5.6e-39	332.103	419.577	5036.35	3782.05	UP
ENSG00000187950	OVCH1	16.0825	3.54759	0.983625	3.60665	0.000310174	0.00244085	2.5645	2.51746	32.3933	26.8548	UP
ENSG00000222455	RNA5SP296	10.1378	3.54613	1.2373	2.86603	0.00415661	0.0217156	2.5645	0.839154	17.0065	20.1411	UP
ENSG00000107593	PKD2L1	14.7714	3.54265	1.06602	3.32325	0.000889737	0.00601772	0	4.19577	29.154	25.7358	UP
ENSG00000171236	LRG1	1505.14	3.54166	0.245669	14.4164	4.08e-47	1.44e-44	256.45	220.697	2910.54	2632.89	UP
ENSG00000158473	CD1D	180.868	3.54154	0.412342	8.58883	8.79e-18	5.41e-16	34.6208	23.4963	420.303	245.05	UP
ENSG00000042980	ADAM28	363.566	3.53763	0.309721	11.422	3.25e-30	4.82e-28	48.7256	65.454	628.43	711.652	UP
ENSG00000103855	CD276	280.87	3.51941	0.421774	8.3443	7.16e-17	4.05e-15	38.4675	51.1884	727.23	306.592	UP
ENSG00000114315	HES1	37.2693	3.50907	0.847903	4.13853	3.5e-05	0.00036308	5.12901	6.71323	18.6262	118.609	UP
ENSG00000217801	RP11-465B22.3	46.6681	3.49078	0.603408	5.78511	7.25e-09	1.59e-07	7.69351	7.55238	78.5538	92.8728	UP
ENSG00000213366	GSTM2	43.5946	3.48213	0.623928	5.58098	2.39e-08	4.76e-07	7.69351	6.71323	70.4555	89.516	UP
ENSG00000274180	NATD1	251.684	3.48133	0.326911	10.6492	1.76e-26	2.12e-24	43.5966	39.4402	447.028	476.673	UP
ENSG00000165322	ARHGAP12	1082.17	3.47653	0.266911	13.0251	8.81e-39	2.2e-36	203.878	154.404	1825.36	2145.03	UP
ENSG00000131398	KCNC3	77.2994	3.47217	0.518102	6.70171	2.06e-11	6.4e-10	14.1048	11.7482	178.163	105.181	UP
ENSG00000248302	BNIP3P41	71.1206	3.46267	0.57746	5.99638	2.02e-09	4.83e-08	12.8225	10.909	76.1243	184.627	UP
ENSG00000137460	FHDC1	48.269	3.44733	0.619208	5.56732	2.59e-08	5.11e-07	7.69351	8.39154	63.9768	113.014	UP
ENSG00000175130	MARCKSL1	859.173	3.44473	0.359405	9.58455	9.29e-22	8.1e-20	161.564	128.391	2159.82	986.914	UP
ENSG00000167850	CD300C	230.763	3.43373	0.346434	9.91165	3.7e-23	3.58e-21	39.7498	38.6011	481.041	363.659	UP
ENSG00000102265	TIMP1	1598.73	3.43159	0.276271	12.4211	2.01e-35	4.11e-33	287.224	255.942	3495.24	2356.51	UP
ENSG00000121797	CCRL2	48.0936	3.43055	0.61548	5.57378	2.49e-08	4.94e-07	8.97576	7.55238	110.947	64.8991	UP
ENSG00000120318	ARAP3	737.779	3.42516	0.406234	8.43148	3.41e-17	1.98e-15	171.822	81.3979	1855.33	842.569	UP
ENSG00000088808	PPP1R13B	39.8296	3.42411	0.645978	5.30067	1.15e-07	2.06e-06	8.97576	5.03492	73.6948	71.6128	UP
ENSG00000125744	RTN2	36.9661	3.42009	0.686299	4.98339	6.25e-07	9.69e-06	8.97576	4.19577	80.9833	53.7096	UP
ENSG00000231507	LINC01353	23.6801	3.4199	0.807904	4.23306	2.31e-05	0.000251416	3.84675	4.19577	39.6818	46.9959	UP
ENSG00000168995	SIGLEC7	130.994	3.4177	0.419379	8.14943	3.66e-16	1.93e-14	19.2338	25.1746	282.632	196.935	UP
ENSG00000162892	IL24	8.81229	3.41535	1.29507	2.63719	0.00835967	0.0384561	1.28225	1.67831	12.1475	20.1411	UP
ENSG00000184500	PROS1	52.5646	3.41209	0.5853	5.82963	5.55e-09	1.25e-07	7.69351	10.0698	76.1243	116.371	UP
ENSG00000231964	RP11-67C2.2	39.9851	3.40237	0.70165	4.84909	1.24e-06	1.81e-05	10.258	4.19577	99.6095	45.8769	UP
ENSG00000183486	MX2	172.076	3.39845	0.371207	9.15514	5.43e-20	4.01e-18	24.3628	34.4053	297.209	332.328	UP
ENSG00000127124	HIVEP3	961.922	3.39827	0.827638	4.10599	4.03e-05	0.000411801	250.039	83.9154	2268.34	1245.39	UP
ENSG00000143847	PPFIA4	408.511	3.39816	0.301405	11.2744	1.76e-29	2.49e-27	73.0883	68.8106	839.797	652.348	UP
ENSG00000267895	SIGLEC19P	11.7833	3.38411	1.13489	2.98188	0.00286488	0.0158892	2.5645	1.67831	28.3442	14.5463	UP
ENSG00000136541	ERMN	19.2954	3.38372	0.912225	3.7093	0.000207834	0.00174271	1.28225	5.03492	28.3442	42.5201	UP
ENSG00000142552	RCN3	30.042	3.37567	0.75454	4.47382	7.68e-06	9.34e-05	7.69351	3.35661	68.8358	40.2822	UP
ENSG00000227028	SLC8A1-AS1	101.193	3.36634	0.48805	6.89753	5.29e-12	1.81e-10	10.258	24.3355	144.15	226.028	UP
ENSG00000231148	HMGB1P7	9.07762	3.35748	1.29513	2.59239	0.00953117	0.0427627	2.5645	0.839154	10.5278	22.379	UP
ENSG00000108679	LGALS3BP	29.9959	3.35745	0.758699	4.42527	9.63e-06	0.000114624	2.5645	7.55238	40.4917	69.3749	UP
ENSG00000164509	IL31RA	34.4466	3.34923	0.789439	4.24255	2.21e-05	0.000242373	6.41126	5.87408	25.9147	99.5865	UP
ENSG00000140859	KIFC3	141.704	3.34911	1.01466	3.30073	0.00096434	0.00643721	35.903	15.1048	401.677	114.133	UP
ENSG00000236911	RP11-78B10.2	12.1553	3.34903	1.11834	2.99464	0.00274769	0.0153443	3.84675	0.839154	22.6753	21.26	UP
ENSG00000254788	CKLF-CMTM1	8.94158	3.34787	1.27807	2.61947	0.0088066	0.0401135	2.5645	0.839154	17.8163	14.5463	UP
ENSG00000222421	Y_RNA	9.00034	3.34571	1.29096	2.59165	0.00955164	0.0428447	2.5645	0.839154	11.3377	21.26	UP
ENSG00000087589	CASS4	511.962	3.32811	0.299218	11.1227	9.73e-29	1.31e-26	75.6528	108.251	838.987	1024.96	UP
ENSG00000175866	BAIAP2	340.125	3.32582	0.340069	9.77984	1.37e-22	1.28e-20	66.6771	57.0624	476.992	759.767	UP
ENSG00000225217	HSPA7	47.5375	3.32197	0.684943	4.84999	1.23e-06	1.8e-05	12.8225	5.03492	46.9703	125.322	UP
ENSG00000171840	NINJ2	107.898	3.32079	0.4371	7.59733	3.02e-14	1.32e-12	17.9515	20.9788	164.396	228.266	UP
ENSG00000134955	SLC37A2	685.382	3.31806	0.34873	9.51471	1.82e-21	1.51e-19	160.281	91.4677	1562.17	927.61	UP
ENSG00000168758	SEMA4C	207.652	3.31503	0.361671	9.16587	4.92e-20	3.68e-18	48.7256	28.5312	377.382	375.967	UP
ENSG00000204217	BMPR2	528.25	3.30995	0.86955	3.8065	0.000140945	0.00123621	106.427	87.272	1503.05	416.249	UP
ENSG00000088367	EPB41L1	15.5045	3.30046	1.07118	3.08114	0.00206212	0.0121398	1.28225	4.19577	45.3507	11.1895	UP
ENSG00000156515	HK1	511.342	3.29564	0.30264	10.8896	1.29e-27	1.69e-25	89.7576	99.0201	1095.7	760.886	UP
ENSG00000171621	SPSB1	29.9653	3.29276	0.782656	4.20717	2.59e-05	0.00027796	10.258	1.67831	63.167	44.758	UP
ENSG00000234428	RP11-666F17.1	80.1013	3.26923	0.515775	6.33848	2.32e-10	6.31e-09	8.97576	20.1397	113.377	177.913	UP
ENSG00000115604	IL18R1	42.9322	3.26849	0.606795	5.38648	7.19e-08	1.32e-06	7.69351	8.39154	81.7931	73.8507	UP
ENSG00000230638	RP11-486B10.4	25.5512	3.26072	0.798743	4.08232	4.46e-05	0.000453235	7.69351	2.51746	55.0687	36.9253	UP
ENSG00000105996	HOXA2	13.296	3.24363	1.03068	3.14708	0.00164911	0.0100998	2.5645	2.51746	23.4852	24.6169	UP
ENSG00000163694	RBM47	889.418	3.2415	0.271084	11.9575	5.93e-33	1.01e-30	194.902	146.852	1741.14	1474.78	UP
ENSG00000175274	TP53I11	505.111	3.23929	0.321686	10.0697	7.52e-24	7.57e-22	102.58	91.4677	1133.77	692.63	UP
ENSG00000188763	FZD9	11.4042	3.22936	1.16556	2.77065	0.00559443	0.0276959	3.84675	0.839154	12.9573	27.9737	UP
ENSG00000111817	DSE	397.228	3.21896	0.379113	8.49075	2.05e-17	1.21e-15	101.298	54.545	918.351	514.717	UP
ENSG00000188549	C15orf52	57.2684	3.21741	0.611769	5.2592	1.45e-07	2.54e-06	19.2338	4.19577	91.5111	114.133	UP
ENSG00000115008	IL1A	86.5434	3.2168	0.517242	6.21913	5e-10	1.3e-08	12.8225	20.1397	102.849	210.363	UP
ENSG00000169122	FAM110B	144.211	3.21555	0.388925	8.26778	1.36e-16	7.56e-15	29.4918	26.8529	295.589	224.909	UP
ENSG00000196139	AKR1C3	15.8328	3.20693	0.996636	3.21776	0.00129197	0.00824224	3.84675	2.51746	41.3015	15.6653	UP
ENSG00000064393	HIPK2	5985.12	3.20655	0.374713	8.55737	1.15e-17	7.02e-16	1610.51	731.742	14111.3	7486.89	UP
ENSG00000258461	RP11-164J13.1	68.0371	3.20647	0.507456	6.31872	2.64e-10	7.13e-09	14.1048	12.5873	104.468	140.988	UP
ENSG00000185669	SNAI3	96.3365	3.20401	0.463398	6.91415	4.71e-12	1.63e-10	19.2338	18.4614	132.813	214.838	UP
ENSG00000241886	RP11-242C19.2	19.4866	3.20147	0.920741	3.47705	0.000506954	0.00371289	1.28225	5.87408	22.6753	48.1148	UP
ENSG00000197019	SERTAD1	102.831	3.20126	0.574198	5.57518	2.47e-08	4.91e-07	15.387	24.3355	81.7931	289.808	UP
ENSG00000010404	IDS	1105.41	3.19254	0.36908	8.64999	5.15e-18	3.24e-16	270.555	166.992	2727.52	1256.58	UP
ENSG00000268758	EMR4P	189.599	3.19026	0.365732	8.72293	2.71e-18	1.75e-16	41.0321	34.4053	397.628	285.332	UP
ENSG00000099910	KLHL22	124.886	3.18992	0.512982	6.21839	5.02e-10	1.3e-08	41.0321	10.0698	261.576	186.865	UP
ENSG00000158869	FCER1G	1440.18	3.18823	0.236333	13.4904	1.78e-41	4.95e-39	285.942	283.634	2581.75	2609.39	UP
ENSG00000114784	EIF1B	1367.53	3.18458	0.254673	12.5046	7.05e-36	1.51e-33	235.934	304.613	2589.85	2339.72	UP
ENSG00000013364	MVP	311.657	3.1787	0.311269	10.2121	1.75e-24	1.85e-22	66.6771	57.9016	616.283	505.765	UP
ENSG00000071246	VASH1	201.971	3.17348	0.416034	7.62794	2.39e-14	1.05e-12	52.5723	29.3704	469.703	256.24	UP
ENSG00000104447	TRPS1	255.56	3.17285	0.462272	6.8636	6.71e-12	2.24e-10	28.2095	72.1672	281.822	640.039	UP
ENSG00000175182	FAM131A	40.8824	3.16923	0.616315	5.14223	2.72e-07	4.52e-06	8.97576	7.55238	80.9833	66.018	UP
ENSG00000233746	LINC00656	16.0596	3.16332	1.00549	3.14605	0.00165493	0.0101323	0	5.87408	25.9147	32.4495	UP
ENSG00000260086	RP11-42I10.1	11.5027	3.1616	1.14961	2.75014	0.00595702	0.02917	0	4.19577	19.436	22.379	UP
ENSG00000138678	AGPAT9	274.101	3.15731	0.989029	3.19233	0.00141131	0.00884624	62.8303	47.8318	803.354	182.389	UP
ENSG00000078081	LAMP3	15.9235	3.15664	1.01092	3.12254	0.001793	0.0108366	0	5.87408	33.2032	24.6169	UP
ENSG00000171777	RASGRP4	251.659	3.15597	0.323199	9.76478	1.59e-22	1.46e-20	55.1368	46.9926	482.661	421.844	UP
ENSG00000114853	ZBTB47	199.37	3.15481	0.43061	7.32636	2.36e-13	9.44e-12	61.5481	20.9788	387.1	327.852	UP
ENSG00000105855	ITGB8	10.2997	3.15359	1.16247	2.71283	0.00667115	0.0320219	2.5645	1.67831	14.577	22.379	UP
ENSG00000142583	SLC2A5	940.233	3.15028	0.394765	7.98015	1.46e-15	7.16e-14	158.999	220.697	924.02	2457.21	UP
ENSG00000130827	PLXNA3	246.938	3.1478	0.382407	8.23156	1.85e-16	1.01e-14	56.4191	44.4751	575.791	311.068	UP
ENSG00000188906	LRRK2	512.636	3.14682	0.916278	3.43435	0.000593983	0.0042683	74.3706	133.425	1430.98	411.774	UP
ENSG00000188404	SELL	18.3171	3.14582	0.93635	3.35966	0.000780373	0.00537907	5.12901	2.51746	18.6262	46.9959	UP
ENSG00000137193	PIM1	767.31	3.13454	0.25969	12.0703	1.52e-33	2.73e-31	164.128	150.208	1471.47	1283.44	UP
ENSG00000186594	MIR22HG	58.9065	3.13186	0.553714	5.65611	1.55e-08	3.17e-07	6.41126	16.7831	97.18	115.252	UP
ENSG00000197632	SERPINB2	1648.8	3.12895	0.968449	3.23089	0.00123407	0.00793798	301.329	375.102	1100.56	4818.2	UP
ENSG00000158292	GPR153	9.97973	3.11908	1.21438	2.56846	0.010215	0.0451742	2.5645	1.67831	26.7245	8.9516	UP
ENSG00000179750	APOBEC3B	26.317	3.11778	0.775541	4.02014	5.82e-05	0.000575571	8.97576	2.51746	44.5408	49.2338	UP
ENSG00000178814	OPLAH	12.225	3.11479	1.06173	2.93371	0.0033494	0.0181015	2.5645	2.51746	25.9147	17.9032	UP
ENSG00000236670	KRT18P5	12.2358	3.10475	1.06504	2.91514	0.00355531	0.0190554	2.5645	2.51746	17.0065	26.8548	UP
ENSG00000105352	CEACAM4	146.334	3.10282	0.399664	7.76359	8.26e-15	3.78e-13	34.6208	26.8529	210.557	313.306	UP
ENSG00000184060	ADAP2	127.276	3.09966	0.478748	6.47451	9.51e-11	2.73e-09	17.9515	34.4053	310.166	146.582	UP
ENSG00000255557	RP11-770G2.2	9.94268	3.09863	1.16831	2.65223	0.0079961	0.0371084	2.5645	1.67831	15.3868	20.1411	UP
ENSG00000185933	CALHM1	11.6428	3.09685	1.09963	2.81626	0.00485867	0.0246934	1.28225	3.35661	16.1967	25.7358	UP
ENSG00000196562	SULF2	1137.19	3.08804	0.275946	11.1907	4.53e-29	6.24e-27	288.507	192.166	1938.74	2129.36	UP
ENSG00000155011	DKK2	266.015	3.0792	0.399112	7.71512	1.21e-14	5.44e-13	46.1611	65.454	310.166	642.277	UP
ENSG00000177173	NAP1L4P1	102.834	3.07869	0.556105	5.53616	3.09e-08	6.04e-07	14.1048	28.5312	92.321	276.381	UP
ENSG00000110811	LEPREL2	52.497	3.07713	0.564239	5.4536	4.94e-08	9.33e-07	15.387	7.55238	87.462	99.5865	UP
ENSG00000163435	ELF3	9.27244	3.07408	1.20298	2.5554	0.0106067	0.0465883	1.28225	2.51746	15.3868	17.9032	UP
ENSG00000242651	RN7SL862P	28.9477	3.07236	0.758423	4.05099	5.1e-05	0.000510143	6.41126	5.87408	30.7737	72.7317	UP
ENSG00000172594	SMPDL3A	24.2533	3.06737	0.844385	3.63267	0.000280503	0.00224645	1.28225	8.39154	29.154	58.1854	UP
ENSG00000250510	GPR162	43.7876	3.06709	0.626362	4.89668	9.75e-07	1.45e-05	11.5403	7.55238	101.229	54.8285	UP
ENSG00000150540	HNMT	39.4349	3.06476	0.619492	4.94721	7.53e-07	1.14e-05	6.41126	10.0698	69.6456	71.6128	UP
ENSG00000261795	RP11-90P13.1	12.9581	3.06334	1.06608	2.87347	0.00405988	0.0212788	5.12901	0.839154	23.4852	22.379	UP
ENSG00000139132	FGD4	1250.33	3.06121	0.293695	10.4231	1.95e-25	2.23e-23	201.314	331.466	2012.44	2456.1	UP
ENSG00000142512	SIGLEC10	317.068	3.05588	0.361323	8.45748	2.73e-17	1.6e-15	75.6528	61.2582	729.66	401.703	UP
ENSG00000161835	GRASP	16.701	3.05337	0.920081	3.31859	0.000904729	0.00610425	3.84675	3.35661	22.6753	36.9253	UP
ENSG00000092529	CAPN3	100.989	3.05074	0.445837	6.84272	7.77e-12	2.57e-10	29.4918	15.1048	172.494	186.865	UP
ENSG00000278727	AC000403.4	11.7134	3.05014	1.09462	2.78649	0.00532824	0.0266824	2.5645	2.51746	28.3442	13.4274	UP
ENSG00000115009	CCL20	53.1428	3.03406	0.596499	5.08645	3.65e-07	5.94e-06	10.258	12.5873	59.9277	129.798	UP
ENSG00000231102	RP11-298J23.5	24.957	3.0313	0.789717	3.83846	0.000123806	0.00111094	3.84675	6.71323	29.9638	59.3043	UP
ENSG00000135144	DTX1	132.803	3.01834	1.13303	2.66395	0.00772283	0.0360727	46.1611	12.5873	362.805	109.657	UP
ENSG00000231346	LINC01160	17.7721	3.01732	0.895309	3.37014	0.0007513	0.0052045	2.5645	5.03492	38.872	24.6169	UP
ENSG00000125730	C3	369.837	3.01666	1.16674	2.58555	0.00972241	0.0434803	92.3221	70.4889	1138.63	177.913	UP
ENSG00000101445	PPP1R16B	499.071	3.01342	0.32525	9.26494	1.95e-20	1.51e-18	100.016	119.16	664.873	1112.24	UP
ENSG00000151689	INPP1	85.5534	3.00725	0.464643	6.47218	9.66e-11	2.77e-09	24.3628	14.2656	136.862	166.724	UP
ENSG00000272079	LA16c-380H5.5	27.2064	3.00628	0.752826	3.99333	6.52e-05	0.000637274	5.12901	6.71323	33.2032	63.7801	UP
ENSG00000173846	PLK3	407.505	3.00576	0.43504	6.90914	4.88e-12	1.68e-10	94.8866	85.5937	356.327	1093.21	UP
ENSG00000173239	LIPM	47.254	3.00494	0.574369	5.23172	1.68e-07	2.91e-06	8.97576	11.7482	95.5603	72.7317	UP
ENSG00000118520	ARG1	122.113	3.00464	0.428029	7.01971	2.22e-12	7.98e-11	16.6693	36.0836	204.078	231.623	UP
ENSG00000250514	RP11-96P7.1	26.1489	3.00326	0.935284	3.21107	0.00132242	0.00839245	11.5403	0.839154	72.0751	20.1411	UP
ENSG00000136295	TTYH3	1332.91	2.99785	0.255362	11.7396	7.98e-32	1.3e-29	339.797	255.103	2376.86	2359.87	UP
ENSG00000225026	AC091492.2	24.3311	2.9911	0.837037	3.57344	0.000352327	0.00271326	3.84675	6.71323	21.8655	64.8991	UP
ENSG00000185339	TCN2	47.6939	2.99102	0.600392	4.98178	6.3e-07	9.75e-06	15.387	6.71323	100.419	68.2559	UP
ENSG00000183023	SLC8A1	1118.83	2.99023	0.312307	9.57465	1.02e-21	8.79e-20	253.886	246.711	2561.5	1413.23	UP
ENSG00000251322	SHANK3	34.786	2.98486	0.746776	3.99699	6.42e-05	0.000628654	8.97576	6.71323	28.3442	95.1107	UP
ENSG00000255163	HSPE1P18	18.4356	2.98456	0.953589	3.12982	0.00174916	0.010609	5.12901	3.35661	51.8293	13.4274	UP
ENSG00000139044	B4GALNT3	13.8082	2.98371	1.01351	2.94393	0.00324077	0.0176271	3.84675	2.51746	33.2032	15.6653	UP
ENSG00000196914	ARHGEF12	138.404	2.98181	0.402478	7.40862	1.28e-13	5.2e-12	39.7498	23.4963	216.225	274.143	UP
ENSG00000130702	LAMA5	34.2381	2.97881	0.846658	3.51831	0.000434308	0.00324802	5.12901	10.0698	106.088	15.6653	UP
ENSG00000116815	CD58	627.378	2.97464	0.288207	10.3212	5.65e-25	6.24e-23	171.822	113.286	1120	1104.4	UP
ENSG00000120594	PLXDC2	150.354	2.9745	0.506705	5.87027	4.35e-09	9.93e-08	50.0078	19.3005	376.572	155.534	UP
ENSG00000130584	ZBTB46	199.519	2.9728	0.365105	8.1423	3.88e-16	2.03e-14	58.9836	32.727	353.897	352.469	UP
ENSG00000006453	BAIAP2L1	102.023	2.96962	0.423646	7.00969	2.39e-12	8.54e-11	25.645	20.9788	199.219	162.248	UP
ENSG00000198734	F5	39.5128	2.96519	0.618055	4.79761	1.61e-06	2.29e-05	7.69351	10.0698	80.9833	59.3043	UP
ENSG00000169429	CXCL8	8137.42	2.96477	0.828831	3.57705	0.000347496	0.00268031	941.173	2754.1	10107.5	18746.9	UP
ENSG00000260135	RP11-212I21.2	16.7865	2.9628	0.927104	3.19576	0.00139463	0.00877059	6.41126	1.67831	29.9638	29.0927	UP
ENSG00000099250	NRP1	924.293	2.96096	0.337407	8.77564	1.7e-18	1.12e-16	269.273	153.565	2027.82	1246.51	UP
ENSG00000125462	C1orf61	14.529	2.96086	1.02577	2.88646	0.00389599	0.0205695	1.28225	5.03492	37.2523	14.5463	UP
ENSG00000140526	ABHD2	7752.26	2.95598	0.31229	9.46548	2.92e-21	2.41e-19	1902.86	1638.03	18154	9314.14	UP
ENSG00000059377	TBXAS1	696.551	2.95476	0.267527	11.0447	2.33e-28	3.08e-26	179.515	140.139	1277.11	1189.44	UP
ENSG00000276649	RP5-858L17.1	129.007	2.93866	0.391013	7.51552	5.67e-14	2.43e-12	28.2095	31.0487	201.648	255.121	UP
ENSG00000279946	CH17-76K2.6	12.5188	2.93625	1.08914	2.69594	0.00701913	0.0334105	1.28225	4.19577	12.1475	32.4495	UP
ENSG00000126709	IFI6	54.0243	2.93113	0.547097	5.35761	8.43e-08	1.53e-06	15.387	10.0698	80.9833	109.657	UP
ENSG00000123104	ITPR2	6138.72	2.92736	0.292376	10.0123	1.35e-23	1.34e-21	1193.78	1657.33	8341.28	13362.5	UP
ENSG00000255968	RP11-513G19.1	64.386	2.92698	0.526382	5.56056	2.69e-08	5.29e-07	16.6693	13.4265	84.2226	143.226	UP
ENSG00000186806	VSIG10L	22.227	2.92199	0.796826	3.66703	0.000245385	0.00200821	6.41126	4.19577	46.9703	31.3306	UP
ENSG00000268355	AC006129.1	39.3279	2.9217	0.631658	4.62544	3.74e-06	4.9e-05	5.12901	12.5873	76.9341	62.6612	UP
ENSG00000008516	MMP25	131.067	2.91938	0.386752	7.54846	4.4e-14	1.9e-12	35.903	26.0138	225.134	237.217	UP
ENSG00000166689	PLEKHA7	47.7115	2.91781	0.612395	4.76459	1.89e-06	2.65e-05	11.5403	10.909	115.806	52.5906	UP
ENSG00000115738	ID2	1150.8	2.90775	0.283445	10.2586	1.08e-24	1.16e-22	252.604	287.83	1615.62	2447.14	UP
ENSG00000177311	ZBTB38	45.3243	2.90582	0.589341	4.93063	8.2e-07	1.23e-05	6.41126	14.2656	83.4128	77.2075	UP
ENSG00000203804	ADAMTSL4-AS1	55.3507	2.901	0.582991	4.97606	6.49e-07	1e-05	7.69351	17.6222	69.6456	126.441	UP
ENSG00000238160	AC116366.5	89.5582	2.90026	0.467186	6.20793	5.37e-10	1.38e-08	20.516	21.818	198.409	117.49	UP
ENSG00000166886	NAB2	1031.2	2.89595	0.987013	2.93406	0.00334564	0.0180862	147.459	340.696	800.115	2836.54	UP
ENSG00000168779	SHOX2	120.745	2.89289	0.390616	7.40598	1.3e-13	5.3e-12	30.774	26.8529	219.465	205.887	UP
ENSG00000184602	SNN	804.746	2.89268	0.253434	11.4139	3.56e-30	5.25e-28	201.314	181.257	1360.52	1475.89	UP
ENSG00000185650	ZFP36L1	10.7413	2.88954	1.12086	2.57797	0.00993822	0.0442115	2.5645	2.51746	12.1475	25.7358	UP
ENSG00000111344	RASAL1	1209.67	2.88793	0.798503	3.61668	0.00029841	0.00235973	410.321	166.152	2895.96	1366.24	UP
ENSG00000134247	PTGFRN	695.674	2.88694	0.38556	7.48765	7.01e-14	2.97e-12	194.902	137.621	1736.28	713.89	UP
ENSG00000134070	IRAK2	149.31	2.88652	0.49955	5.77824	7.55e-09	1.65e-07	16.6693	52.8667	174.114	353.588	UP
ENSG00000226091	LINC00937	11.0437	2.87456	1.09224	2.63179	0.00849353	0.0389062	3.84675	1.67831	21.8655	16.7842	UP
ENSG00000124313	IQSEC2	87.2733	2.87025	0.493279	5.8187	5.93e-09	1.32e-07	23.0805	19.3005	204.888	101.824	UP
ENSG00000254454	RCC2P6	69.1368	2.86823	0.501625	5.71788	1.08e-08	2.29e-07	11.5403	20.9788	105.278	138.75	UP
ENSG00000138061	CYP1B1	6300.58	2.86284	0.350784	8.16127	3.32e-16	1.75e-14	2060.58	987.684	13772	8382.05	UP
ENSG00000232973	CYP1B1-AS1	298.837	2.86122	0.356751	8.02022	1.06e-15	5.25e-14	96.1689	50.3492	591.178	457.651	UP
ENSG00000278034	MIR6731	17.2828	2.85737	0.927163	3.08185	0.00205721	0.012122	5.12901	3.35661	17.0065	43.639	UP
ENSG00000186854	TRABD2A	13.3116	2.85695	1.03127	2.77033	0.0056	0.027708	5.12901	1.67831	30.7737	15.6653	UP
ENSG00000182578	CSF1R	647.115	2.85409	0.319234	8.94042	3.88e-19	2.68e-17	169.257	146.013	1440.69	832.499	UP
ENSG00000275186	RP11-196B3.3	29.7022	2.85374	0.865233	3.29824	0.000972945	0.00647908	7.69351	6.71323	13.7672	90.6349	UP
ENSG00000185215	TNFAIP2	9256.12	2.84927	0.352859	8.07481	6.76e-16	3.47e-14	2497.83	2014.81	22957.1	9554.71	UP
ENSG00000166165	CKB	112.431	2.84918	0.439565	6.48182	9.06e-11	2.61e-09	26.9273	27.6921	143.34	251.764	UP
ENSG00000138378	STAT4	14.1978	2.84889	0.957902	2.97409	0.00293859	0.0162056	2.5645	4.19577	24.295	25.7358	UP
ENSG00000159335	PTMS	49.4046	2.84683	0.586197	4.85644	1.2e-06	1.75e-05	11.5403	12.5873	114.186	59.3043	UP
ENSG00000111331	OAS3	137.129	2.84378	0.39833	7.13926	9.38e-13	3.51e-11	37.1853	30.2095	193.55	287.57	UP
ENSG00000139626	ITGB7	790.551	2.84376	0.251875	11.2904	1.46e-29	2.09e-27	202.596	184.614	1418.83	1356.17	UP
ENSG00000143891	GALM	200.276	2.84301	0.342101	8.31044	9.54e-17	5.36e-15	43.5966	53.7058	316.645	387.157	UP
ENSG00000110042	DTX4	739.564	2.84192	0.333693	8.51657	1.64e-17	9.8e-16	169.257	192.166	885.957	1710.87	UP
ENSG00000197558	SSPO	33.2048	2.83718	0.685936	4.13621	3.53e-05	0.000366179	12.8225	4.19577	54.2588	61.5422	UP
ENSG00000268027	AC006129.2	18.2766	2.83503	0.848827	3.33993	0.000837991	0.00571745	3.84675	5.03492	34.013	30.2116	UP
ENSG00000229162	RP11-84D1.1	47.1202	2.83045	0.622486	4.547	5.44e-06	6.86e-05	19.2338	5.03492	76.9341	87.2781	UP
ENSG00000099377	HSD3B7	18.1993	2.82899	0.851127	3.32382	0.00088793	0.00600968	3.84675	5.03492	34.8228	29.0927	UP
ENSG00000273038	RP11-479G22.8	11.5327	2.82495	1.10164	2.56431	0.010338	0.0456143	1.28225	4.19577	28.3442	12.3084	UP
ENSG00000225313	RP11-415J8.3	20.0396	2.82304	0.816093	3.45921	0.000541758	0.0039396	3.84675	5.87408	32.3933	38.0443	UP
ENSG00000138623	SEMA7A	302.664	2.81298	0.377427	7.45304	9.12e-14	3.82e-12	94.8866	57.0624	380.622	678.084	UP
ENSG00000131016	AKAP12	21.8705	2.81042	0.818649	3.433	0.000596953	0.00428647	8.97576	2.51746	41.3015	34.6874	UP
ENSG00000239521	GATS	62.7999	2.80975	0.494035	5.68734	1.29e-08	2.7e-07	15.387	15.9439	115.806	104.062	UP
ENSG00000125657	TNFSF9	125.709	2.80673	0.453117	6.19427	5.86e-10	1.5e-08	20.516	41.1185	160.347	280.856	UP
ENSG00000188747	NOXA1	111.489	2.80486	0.437416	6.41234	1.43e-10	4e-09	35.903	20.9788	232.422	156.653	UP
ENSG00000158286	RNF207	82.4752	2.80098	0.492972	5.68184	1.33e-08	2.78e-07	16.6693	24.3355	187.071	101.824	UP
ENSG00000166145	SPINT1	374.022	2.79957	0.345608	8.1004	5.48e-16	2.85e-14	101.298	87.272	839.797	467.721	UP
ENSG00000151718	WWC2	69.8688	2.7981	0.488379	5.72936	1.01e-08	2.15e-07	20.516	15.1048	140.911	102.943	UP
ENSG00000139182	CLSTN3	95.7778	2.79654	0.434085	6.44237	1.18e-10	3.34e-09	21.7983	26.0138	141.721	193.578	UP
ENSG00000137312	FLOT1	776.474	2.79427	0.280551	9.95992	2.28e-23	2.24e-21	234.652	158.6	1418.02	1294.63	UP
ENSG00000176871	WSB2	229.261	2.79022	0.330134	8.45178	2.87e-17	1.67e-15	58.9836	57.0624	451.887	349.112	UP
ENSG00000198729	PPP1R14C	18.2034	2.78874	0.858329	3.24903	0.00115797	0.00751562	5.12901	4.19577	38.872	24.6169	UP
ENSG00000214846	RP11-115L11.1	23.6068	2.78392	0.752432	3.6999	0.000215688	0.00179771	5.12901	6.71323	44.5408	38.0443	UP
ENSG00000217555	CKLF	99.2045	2.7839	0.459531	6.05813	1.38e-09	3.33e-08	23.0805	26.8529	123.095	223.79	UP
ENSG00000124145	SDC4	188.254	2.78244	0.345133	8.06194	7.51e-16	3.81e-14	41.0321	53.7058	306.927	351.35	UP
ENSG00000152402	GUCY1A2	82.1446	2.78191	0.556423	4.99964	5.74e-07	9e-06	32.0563	10.909	192.74	92.8728	UP
ENSG00000134780	DAGLA	36.1515	2.78057	0.863284	3.22092	0.00127778	0.00815708	16.6693	2.51746	105.278	20.1411	UP
ENSG00000106991	ENG	1782.08	2.77461	0.29589	9.37719	6.78e-21	5.4e-19	557.779	353.284	3613.48	2603.8	UP
ENSG00000143382	ADAMTSL4	97.964	2.77026	0.436715	6.3434	2.25e-10	6.12e-09	30.774	20.1397	194.36	146.582	UP
ENSG00000233293	RP11-410N8.3	35.2567	2.77018	0.746087	3.71295	0.000204857	0.00172145	7.69351	10.0698	25.9147	97.3486	UP
ENSG00000007129	CEACAM21	28.9638	2.76769	0.697558	3.96768	7.26e-05	0.000696905	10.258	5.03492	50.2097	50.3527	UP
ENSG00000197046	SIGLEC15	35.3552	2.76531	0.744904	3.7123	0.000205381	0.00172511	12.8225	5.87408	94.7505	27.9737	UP
ENSG00000133985	TTC9	36.5705	2.76448	0.743186	3.71977	0.000199404	0.00168217	15.387	4.19577	93.1308	33.5685	UP
ENSG00000139194	RBP5	25.6058	2.76283	0.720424	3.83501	0.000125559	0.00112407	6.41126	6.71323	44.5408	44.758	UP
ENSG00000137393	RNF144B	72.3758	2.76069	0.482338	5.72356	1.04e-08	2.22e-07	21.7983	15.9439	146.58	105.181	UP
ENSG00000238039	AF011889.2	12.0154	2.74754	1.02576	2.67855	0.00739423	0.0348418	3.84675	2.51746	22.6753	19.0221	UP
ENSG00000227039	ITGB2-AS1	220.285	2.74569	0.357743	7.67504	1.65e-14	7.39e-13	39.7498	73.0064	402.487	365.897	UP
ENSG00000165168	CYBB	20207.8	2.74217	0.222312	12.3348	5.89e-35	1.17e-32	4889.23	5619.81	35539.5	34782.6	UP
ENSG00000241860	RP11-34P13.13	23.0876	2.74036	0.76694	3.57311	0.000352767	0.00271558	5.12901	6.71323	32.3933	48.1148	UP
ENSG00000134871	COL4A2	37.286	2.73585	0.628174	4.35525	1.33e-05	0.000153934	10.258	9.23069	50.2097	79.4454	UP
ENSG00000157227	MMP14	56.8643	2.73247	0.548682	4.98007	6.36e-07	9.81e-06	20.516	10.0698	117.426	79.4454	UP
ENSG00000096996	IL12RB1	21.6672	2.72997	0.784088	3.48172	0.000498211	0.00366127	6.41126	5.03492	31.5835	43.639	UP
ENSG00000143889	HNRNPLL	3798.31	2.7297	0.2283	11.9566	6e-33	1.01e-30	1007.85	982.649	6146.63	7056.1	UP
ENSG00000119681	LTBP2	23.1843	2.72823	0.862397	3.16355	0.00155858	0.00962728	6.41126	5.87408	64.7866	15.6653	UP
ENSG00000142657	PGD	10662.9	2.72721	0.275144	9.91194	3.69e-23	3.58e-21	2988.93	2608.09	22787.9	14266.6	UP
ENSG00000111087	GLI1	73.6028	2.72701	0.469324	5.8105	6.23e-09	1.38e-07	15.387	22.6571	119.855	136.512	UP
ENSG00000112561	TFEB	349.949	2.72576	0.315243	8.64652	5.31e-18	3.32e-16	111.556	73.8455	661.634	552.761	UP
ENSG00000196935	SRGAP1	104.857	2.72468	0.456651	5.96666	2.42e-09	5.71e-08	39.7498	16.7831	198.409	164.486	UP
ENSG00000132170	PPARG	394.778	2.72353	0.34902	7.80337	6.03e-15	2.79e-13	70.5238	135.104	579.031	794.454	UP
ENSG00000198483	ANKRD35	24.9397	2.72258	0.730659	3.72619	0.000194392	0.00164704	6.41126	6.71323	48.59	38.0443	UP
ENSG00000225101	OR52K3P	57.5119	2.71822	0.549049	4.95078	7.39e-07	1.13e-05	19.2338	11.7482	126.334	72.7317	UP
ENSG00000138639	ARHGAP24	42.0803	2.7126	0.599391	4.52559	6.02e-06	7.52e-05	15.387	7.55238	79.3636	66.018	UP
ENSG00000099785	2002-03-01	96.8195	2.71085	0.435167	6.22944	4.68e-10	1.23e-08	32.0563	20.1397	186.262	148.82	UP
ENSG00000105851	PIK3CG	4804.64	2.70524	0.282485	9.57658	1e-21	8.67e-20	951.431	1601.11	8054.6	8611.44	UP
ENSG00000112419	PHACTR2	855.245	2.69933	0.31387	8.60014	7.96e-18	4.95e-16	215.418	240.837	1895.01	1069.72	UP
ENSG00000280276	RP11-314C9.1	38.392	2.69878	0.633703	4.25874	2.06e-05	0.000226871	15.387	5.87408	69.6456	62.6612	UP
ENSG00000185304	RGPD2	51.6818	2.69771	0.55067	4.89896	9.63e-07	1.44e-05	10.258	16.7831	74.5046	105.181	UP
ENSG00000139112	GABARAPL1	855.072	2.69452	0.259999	10.3636	3.63e-25	4.08e-23	201.314	255.103	1548.4	1415.47	UP
ENSG00000273797	RP11-1046B16.3	13.9774	2.69257	1.02764	2.62015	0.00878905	0.0400648	5.12901	2.51746	11.3377	36.9253	UP
ENSG00000233791	LINC01136	14.1237	2.69174	0.983097	2.73802	0.00618111	0.0301232	1.28225	5.87408	20.2458	29.0927	UP
ENSG00000277258	PCGF2	19.9191	2.6878	0.828472	3.24428	0.00117747	0.0076158	7.69351	3.35661	28.3442	40.2822	UP
ENSG00000222009	BTBD19	73.0445	2.68725	0.505722	5.31369	1.07e-07	1.93e-06	21.7983	17.6222	88.2718	164.486	UP
ENSG00000165071	TMEM71	425.413	2.68499	0.305906	8.77718	1.68e-18	1.11e-16	92.3221	135.104	655.155	819.071	UP
ENSG00000178803	ADORA2A-AS1	40.5405	2.68445	0.606344	4.42726	9.54e-06	0.000113921	12.8225	9.23069	55.0687	85.0402	UP
ENSG00000130775	THEMIS2	2169.41	2.68435	0.271299	9.89443	4.4e-23	4.22e-21	696.263	474.122	4126.91	3380.35	UP
ENSG00000142961	MOB3C	360.117	2.68348	0.327394	8.19651	2.47e-16	1.33e-14	115.403	79.7196	510.195	735.15	UP
ENSG00000006118	TMEM132A	11.0948	2.67913	1.05316	2.54391	0.010962	0.0478249	2.5645	3.35661	19.436	19.0221	UP
ENSG00000255438	CTD-2653D5.1	35.3689	2.67868	0.653665	4.09794	4.17e-05	0.000425485	12.8225	6.71323	46.9703	74.9696	UP
ENSG00000108798	ABI3	300.723	2.67863	0.398712	6.71821	1.84e-11	5.75e-10	114.12	50.3492	638.958	399.465	UP
ENSG00000279394	RP11-81A1.4	17.0366	2.67862	0.876386	3.05644	0.00223985	0.0129895	5.12901	4.19577	36.4425	22.379	UP
ENSG00000158104	HPD	264.616	2.67827	0.369454	7.24926	4.19e-13	1.62e-11	61.5481	80.5587	325.553	590.806	UP
ENSG00000011600	TYROBP	2107.48	2.67641	0.22801	11.7381	8.13e-32	1.32e-29	575.731	564.75	3692.03	3597.42	UP
ENSG00000167851	CD300A	1177.39	2.67454	0.246389	10.8549	1.89e-27	2.45e-25	323.127	314.683	1861.81	2209.93	UP
ENSG00000147488	ST18	32.673	2.67238	0.652151	4.0978	4.17e-05	0.000425519	6.41126	10.909	51.8293	61.5422	UP
ENSG00000197852	FAM212B	119.189	2.66258	0.398962	6.67377	2.49e-11	7.6e-10	33.3385	31.8878	238.091	173.437	UP
ENSG00000172216	CEBPB	832.85	2.66111	0.271994	9.78371	1.32e-22	1.24e-20	264.144	192.166	1335.41	1539.68	UP
ENSG00000164713	BRI3	835.911	2.65744	0.254601	10.4377	1.67e-25	1.93e-23	251.321	207.271	1461.75	1423.3	UP
ENSG00000254317	RP11-473O4.5	36.5349	2.65133	0.611926	4.33275	1.47e-05	0.000168335	8.97576	10.909	59.1178	67.137	UP
ENSG00000215493	XXbac-B562F10.11	15.6053	2.64974	1.02991	2.57278	0.0100884	0.0447263	6.41126	2.51746	44.5408	8.9516	UP
ENSG00000166311	SMPD1	125.278	2.64741	0.384245	6.88989	5.58e-12	1.9e-10	38.4675	31.0487	232.422	199.173	UP
ENSG00000136040	PLXNC1	1212.83	2.6441	0.81738	3.23485	0.00121705	0.00784667	394.934	274.403	3217.47	964.535	UP
ENSG00000130592	LSP1	5057.7	2.63544	0.227699	11.5742	5.57e-31	8.52e-29	1509.21	1296.49	8906.54	8518.57	UP
ENSG00000256706	RP5-1096D14.3	17.0515	2.62971	0.868695	3.0272	0.00246832	0.0140664	6.41126	3.35661	31.5835	26.8548	UP
ENSG00000235481	UBE2R2-AS1	12.4529	2.62858	1.01057	2.60109	0.00929276	0.0418864	2.5645	4.19577	16.1967	26.8548	UP
ENSG00000108582	CPD	21105.6	2.62801	0.216966	12.1125	9.06e-34	1.66e-31	5708.58	6046.1	35831.9	36835.8	UP
ENSG00000089558	KCNH4	69.6202	2.62652	0.567957	4.6245	3.75e-06	4.92e-05	24.3628	15.1048	174.114	64.8991	UP
ENSG00000095303	PTGS1	1696.08	2.62505	0.250727	10.4698	1.19e-25	1.39e-23	538.546	409.507	3019.87	2816.4	UP
ENSG00000163110	PDLIM5	987.586	2.62211	0.281928	9.30064	1.4e-20	1.09e-18	301.329	251.746	2016.48	1380.78	UP
ENSG00000147443	DOK2	1072.88	2.61922	0.255395	10.2556	1.12e-24	1.19e-22	301.329	299.578	2065.88	1624.72	UP
ENSG00000259699	HMGB1P8	28.4361	2.61758	0.717054	3.65046	0.000261767	0.00212174	6.41126	9.23069	33.2032	64.8991	UP
ENSG00000128641	MYO1B	95.7424	2.61665	0.470781	5.55812	2.73e-08	5.36e-07	29.4918	24.3355	110.947	218.195	UP
ENSG00000111144	LTA4H	3528.12	2.61434	0.229475	11.3927	4.55e-30	6.65e-28	957.842	1022.93	6475.43	5656.29	UP
ENSG00000179163	FUCA1	1558.53	2.6143	0.255157	10.2459	1.23e-24	1.31e-22	484.691	391.885	2960.75	2396.79	UP
ENSG00000175898	CTD-2369P2.2	61.4282	2.61282	0.550047	4.75018	2.03e-06	2.83e-05	17.9515	16.7831	144.96	66.018	UP
ENSG00000167995	BEST1	129.533	2.60924	0.399768	6.52688	6.72e-11	1.97e-09	25.645	46.1534	234.852	211.482	UP
ENSG00000167703	SLC43A2	547.716	2.60471	0.400015	6.51153	7.44e-11	2.17e-09	187.209	123.356	1344.32	535.977	UP
ENSG00000222112	RN7SKP16	18.5163	2.60451	0.842846	3.09014	0.00200061	0.0118748	6.41126	4.19577	24.295	39.1632	UP
ENSG00000162777	DENND2D	227.634	2.60359	0.32369	8.04346	8.73e-16	4.41e-14	66.6771	62.0974	349.848	431.915	UP
ENSG00000010818	HIVEP2	806.316	2.60265	0.288834	9.01089	2.04e-19	1.44e-17	174.386	279.438	1354.85	1416.59	UP
ENSG00000152766	ANKRD22	422	2.59738	0.285838	9.08688	1.02e-19	7.37e-18	107.709	130.908	784.728	664.656	UP
ENSG00000102032	RENBP	176.378	2.5912	0.338298	7.65952	1.87e-14	8.29e-13	50.0078	50.3492	290.73	314.425	UP
ENSG00000205482	AC007000.12	15.0088	2.58662	0.947477	2.73	0.00633337	0.030719	6.41126	2.51746	33.2032	17.9032	UP
ENSG00000186710	CCDC42B	25.5468	2.58068	0.735904	3.50682	0.000453503	0.00337222	5.12901	9.23069	54.2588	33.5685	UP
ENSG00000059804	SLC2A3	1081.2	2.57798	0.263846	9.77076	1.5e-22	1.39e-20	260.297	358.319	1767.06	1939.14	UP
ENSG00000273855	RP11-133K1.12	20.9296	2.57672	0.848308	3.03748	0.00238562	0.0136839	1.28225	10.0698	33.2032	39.1632	UP
ENSG00000244134	RPS12P20	24.0667	2.57506	0.749435	3.436	0.000590367	0.00424545	5.12901	8.39154	32.3933	50.3527	UP
ENSG00000170458	CD14	96.0489	2.57313	0.412138	6.24337	4.28e-10	1.13e-08	29.4918	26.0138	161.967	166.724	UP
ENSG00000224950	RP5-1086K13.1	39.0561	2.5724	0.729817	3.52472	0.000423923	0.00318393	19.2338	4.19577	94.7505	38.0443	UP
ENSG00000228763	AC010095.5	22.469	2.57157	0.801411	3.20881	0.00133286	0.00845045	5.12901	7.55238	23.4852	53.7096	UP
ENSG00000052795	FNIP2	1753.39	2.56876	0.744465	3.45047	0.000559602	0.00404967	444.941	566.429	1491.71	4510.49	UP
ENSG00000269970	RP11-498E2.9	32.3433	2.5612	0.646421	3.96212	7.43e-05	0.000711574	11.5403	7.55238	59.9277	50.3527	UP
ENSG00000102854	MSLN	21.1738	2.55661	0.802555	3.18559	0.00144459	0.00900901	6.41126	5.87408	24.295	48.1148	UP
ENSG00000170345	FOS	1353.06	2.55445	0.291327	8.76835	1.81e-18	1.19e-16	292.353	492.583	2185.74	2441.55	UP
ENSG00000106638	TBL2	1602.41	2.55187	0.239619	10.6497	1.75e-26	2.12e-24	489.82	444.751	2928.36	2546.73	UP
ENSG00000005486	RHBDD2	526.53	2.55055	0.267114	9.54854	1.32e-21	1.11e-19	150.023	156.922	958.842	840.331	UP
ENSG00000241489	IDS	38.2815	2.55025	0.612188	4.16579	3.1e-05	0.000326299	15.387	7.55238	66.4063	63.7801	UP
ENSG00000206337	HCP5	60.2704	2.54709	0.5105	4.9894	6.06e-07	9.44e-06	12.8225	21.818	115.806	90.6349	UP
ENSG00000198682	PAPSS2	43.4228	2.54428	0.562551	4.52276	6.1e-06	7.61e-05	12.8225	12.5873	68.8358	79.4454	UP
ENSG00000129450	SIGLEC9	127.783	2.54147	0.434611	5.8477	4.98e-09	1.13e-07	41.0321	34.4053	289.11	146.582	UP
ENSG00000277301	RP5-1184F4.7	39.9252	2.54108	0.640001	3.97043	7.17e-05	0.00069129	11.5403	11.7482	41.3015	95.1107	UP
ENSG00000279164	RP4-737E23.5	34.6129	2.53542	0.636066	3.9861	6.72e-05	0.000653372	6.41126	13.4265	61.5473	57.0664	UP
ENSG00000149177	PTPRJ	4301.62	2.53366	0.369524	6.85653	7.06e-12	2.35e-10	1407.91	1126.98	10597.5	4074.1	UP
ENSG00000077238	IL4R	578.464	2.53241	0.289445	8.7492	2.15e-18	1.41e-16	160.281	180.418	1159.68	813.477	UP
ENSG00000135912	TTLL4	2153.11	2.53089	0.325383	7.7782	7.36e-15	3.38e-13	739.859	532.023	4812.84	2527.71	UP
ENSG00000171999	OR52P2P	19.2856	2.53059	0.822956	3.075	0.00210503	0.0123401	6.41126	5.03492	24.295	41.4011	UP
ENSG00000136854	STXBP1	153.603	2.52915	0.35446	7.13522	9.66e-13	3.61e-11	43.5966	46.9926	281.012	242.812	UP
ENSG00000198435	NRARP	16.6431	2.52541	0.914554	2.76136	0.00575619	0.028358	7.69351	2.51746	19.436	36.9253	UP
ENSG00000144821	MYH15	273.267	2.52249	0.321691	7.84134	4.46e-15	2.09e-13	85.9109	76.363	390.34	540.453	UP
ENSG00000266891	RP11-692N5.2	43.3713	2.51935	0.58502	4.30644	1.66e-05	0.000186655	14.1048	11.7482	55.8785	91.7539	UP
ENSG00000205885	C1RL-AS1	148.983	2.51865	0.362669	6.94477	3.79e-12	1.33e-10	44.8788	43.636	224.324	283.094	UP
ENSG00000101916	TLR8	195.416	2.51797	0.42192	5.96789	2.4e-09	5.68e-08	42.3143	73.0064	447.028	219.314	UP
ENSG00000189077	TMEM120A	240.71	2.51158	0.308326	8.14587	3.77e-16	1.97e-14	70.5238	73.0064	409.776	409.536	UP
ENSG00000271605	MILR1	411.211	2.50891	0.294014	8.5333	1.42e-17	8.54e-16	115.403	130.069	798.495	600.876	UP
ENSG00000168461	RAB31	4396.02	2.50698	0.232751	10.7711	4.71e-27	5.95e-25	1446.38	1185.72	7602.71	7349.26	UP
ENSG00000120306	CYSTM1	129.895	2.50609	0.376278	6.6602	2.73e-11	8.3e-10	44.8788	33.5661	216.225	224.909	UP
ENSG00000271914	RP4-789D17.5	16.4803	2.5057	0.867998	2.88676	0.00389234	0.0205558	3.84675	5.87408	31.5835	24.6169	UP
ENSG00000119772	DNMT3A	748.425	2.50219	0.790323	3.16604	0.00154531	0.00955396	315.434	134.265	1748.43	795.573	UP
ENSG00000161011	SQSTM1	7585.69	2.49789	0.242859	10.2854	8.2e-25	8.91e-23	2143.92	2419.28	14586.7	11192.9	UP
ENSG00000265479	DTX2P1-UPK3BP1-PMS2P11	17.8173	2.49145	0.872312	2.85614	0.00428822	0.0222774	7.69351	3.35661	21.0557	39.1632	UP
ENSG00000184682	PRR33	190.1	2.48957	0.36914	6.74424	1.54e-11	4.86e-10	71.8061	44.4751	373.333	270.786	UP
ENSG00000123360	PDE1B	177.884	2.48353	0.403098	6.16111	7.22e-10	1.84e-08	74.3706	35.2445	349.038	252.883	UP
ENSG00000271781	CTD-2589H19.6	28.4381	2.48227	0.700263	3.54477	0.000392959	0.00297434	12.8225	5.03492	47.7802	48.1148	UP
ENSG00000166147	FBN1	85.5274	2.48137	0.429586	5.77619	7.64e-09	1.67e-07	23.0805	28.5312	150.629	139.869	UP
ENSG00000105501	SIGLEC5	81.3505	2.47985	0.459462	5.39729	6.77e-08	1.25e-06	24.3628	25.1746	168.445	107.419	UP
ENSG00000279202	CTA-113A6.1	21.1553	2.47868	0.769373	3.22169	0.00127437	0.00814335	5.12901	7.55238	37.2523	34.6874	UP
ENSG00000198053	SIRPA	4050.54	2.47217	0.314235	7.86726	3.62e-15	1.73e-13	1487.41	988.523	8703.28	5022.97	UP
ENSG00000167996	FTH1	319.624	2.47197	0.319049	7.74793	9.34e-15	4.23e-13	78.2174	115.803	603.326	481.148	UP
ENSG00000274767	AC131056.3	28.161	2.4614	0.672114	3.66218	0.000250076	0.0020423	8.97576	8.39154	49.3998	45.8769	UP
ENSG00000224875	AC083949.1	22.3671	2.45715	0.789193	3.1135	0.00184885	0.011134	8.97576	5.03492	25.1048	50.3527	UP
ENSG00000152689	RASGRP3	109.153	2.4541	0.401718	6.109	1e-09	2.49e-08	28.2095	38.6011	200.839	168.961	UP
ENSG00000137571	SLCO5A1	44.856	2.45339	0.708934	3.46068	0.000538821	0.00392117	7.69351	19.3005	31.5835	120.847	UP
ENSG00000119655	NPC2	919.828	2.4476	0.265096	9.23287	2.63e-20	2.03e-18	243.628	324.752	1450.41	1660.52	UP
ENSG00000165140	FBP1	183.903	2.44687	0.350453	6.98201	2.91e-12	1.03e-10	57.7013	56.2233	259.147	362.54	UP
ENSG00000241666	RP3-455J7.4	123.238	2.4459	0.407961	5.99543	2.03e-09	4.84e-08	25.645	49.5101	204.078	213.719	UP
ENSG00000161791	FMNL3	1388.24	2.44477	0.340792	7.1738	7.29e-13	2.75e-11	584.707	279.438	2710.51	1978.3	UP
ENSG00000159788	RGS12	175.157	2.44153	0.429704	5.6819	1.33e-08	2.78e-07	74.3706	36.0836	379.812	210.363	UP
ENSG00000225889	AC074289.1	17.7761	2.43462	0.836053	2.91204	0.00359078	0.019219	5.12901	5.87408	24.295	35.8064	UP
ENSG00000197324	LRP10	1494.91	2.42283	0.239964	10.0966	5.72e-24	5.79e-22	437.248	501.814	2644.91	2395.67	UP
ENSG00000072952	MRVI1	24.6164	2.42276	0.719392	3.36779	0.000757745	0.00524354	8.97576	6.71323	46.9703	35.8064	UP
ENSG00000214530	STARD10	40.728	2.41941	0.5856	4.1315	3.6e-05	0.000372963	10.258	15.1048	79.3636	58.1854	UP
ENSG00000279038	RP1-5O6.6	79.3102	2.41644	0.47437	5.09399	3.51e-07	5.73e-06	25.645	24.3355	97.18	170.08	UP
ENSG00000261229	MTHFS	15.0161	2.41477	0.922264	2.61831	0.00883665	0.0402116	6.41126	3.35661	32.3933	17.9032	UP
ENSG00000103196	CRISPLD2	20.6746	2.41271	0.810303	2.97753	0.00290577	0.0160656	10.258	3.35661	38.872	30.2116	UP
ENSG00000206190	ATP10A	60.0508	2.40843	0.518531	4.64471	3.41e-06	4.51e-05	20.516	17.6222	74.5046	127.56	UP
ENSG00000136717	BIN1	51.8248	2.39777	0.558365	4.29428	1.75e-05	0.000196538	19.2338	14.2656	113.377	60.4233	UP
ENSG00000111885	MAN1A1	77.0789	2.39729	0.456981	5.24592	1.56e-07	2.7e-06	19.2338	29.3704	143.34	116.371	UP
ENSG00000115165	CYTIP	456.833	2.39239	0.919278	2.60247	0.00925547	0.0417667	57.7013	234.124	855.184	680.322	UP
ENSG00000261644	RP11-327F22.2	15.9173	2.39124	0.877408	2.72535	0.00642343	0.0310474	5.12901	5.03492	21.0557	32.4495	UP
ENSG00000163947	ARHGEF3	148.884	2.391	0.361043	6.62248	3.53e-11	1.06e-09	41.0321	53.7058	268.055	232.742	UP
ENSG00000107738	C10orf54	3664.48	2.39026	0.271692	8.79768	1.4e-18	9.32e-17	1370.73	979.292	7077.94	5229.97	UP
ENSG00000274021	RP11-823E8.3	22.4285	2.38954	0.764751	3.1246	0.00178044	0.0107718	3.84675	10.0698	38.872	36.9253	UP
ENSG00000184384	MAML2	113.289	2.38945	0.52794	4.52599	6.01e-06	7.51e-05	44.8788	28.5312	289.11	90.6349	UP
ENSG00000119943	PYROXD2	66.7089	2.38846	0.482449	4.9507	7.39e-07	1.13e-05	17.9515	24.3355	94.7505	129.798	UP
ENSG00000116991	SIPA1L2	198.199	2.38786	0.326582	7.31167	2.64e-13	1.04e-11	67.9593	59.5799	315.025	350.231	UP
ENSG00000241839	PLEKHO2	2310	2.38519	0.263219	9.06164	1.29e-19	9.19e-18	651.384	831.601	3311.41	4445.59	UP
ENSG00000100024	UPB1	52.7445	2.38415	0.601844	3.96141	7.45e-05	0.000713348	7.69351	25.1746	63.9768	114.133	UP
ENSG00000136867	SLC31A2	75.2124	2.38369	0.453493	5.2563	1.47e-07	2.57e-06	19.2338	28.5312	125.524	127.56	UP
ENSG00000106714	CNTNAP3	25.6686	2.38148	0.763419	3.11949	0.00181164	0.0109334	8.97576	7.55238	23.4852	62.6612	UP
ENSG00000273356	RP11-804H8.6	48.5153	2.37696	0.538018	4.418	9.96e-06	0.00011826	19.2338	12.5873	85.0325	77.2075	UP
ENSG00000266127	ZNF415P1	72.5939	2.37386	0.460595	5.1539	2.55e-07	4.3e-06	28.2095	19.3005	114.186	128.679	UP
ENSG00000115318	LOXL3	224.577	2.37385	0.314345	7.55173	4.3e-14	1.86e-12	73.0883	72.1672	354.707	398.346	UP
ENSG00000104763	ASAH1	4405.25	2.36677	0.247016	9.58143	9.57e-22	8.31e-20	1384.83	1476.07	6290.78	8469.33	UP
ENSG00000100299	ARSA	312.821	2.36286	0.292951	8.06574	7.28e-16	3.72e-14	110.274	93.9852	502.097	544.929	UP
ENSG00000054523	KIF1B	687.786	2.36125	0.279157	8.45848	2.71e-17	1.59e-15	243.628	205.593	1327.32	974.605	UP
ENSG00000141682	PMAIP1	1520.39	2.35952	0.773406	3.05082	0.00228216	0.0131758	230.805	760.273	2402.77	2687.72	UP
ENSG00000089505	CMTM1	98.2997	2.35897	0.495694	4.75892	1.95e-06	2.72e-05	46.1611	19.3005	211.366	116.371	UP
ENSG00000226137	BAIAP2-AS1	401.943	2.35775	0.293292	8.03893	9.06e-16	4.57e-14	153.87	109.929	644.627	699.344	UP
ENSG00000178719	GRINA	1035.26	2.34964	0.265588	8.84693	9e-19	6.12e-17	357.748	322.235	1993	1468.06	UP
ENSG00000169495	HTRA4	17.3274	2.34946	0.838021	2.80358	0.00505381	0.0255383	6.41126	5.03492	24.295	33.5685	UP
ENSG00000189350	FAM179A	27.3039	2.34617	0.696492	3.36855	0.000755634	0.0052308	11.5403	6.71323	37.2523	53.7096	UP
ENSG00000267534	S1PR2	29.004	2.34531	0.666691	3.51784	0.000435079	0.00325139	8.97576	10.0698	56.6883	40.2822	UP
ENSG00000137177	KIF13A	177.959	2.34406	0.501603	4.67313	2.97e-06	3.99e-05	85.9109	32.727	427.592	165.605	UP
ENSG00000166750	SLFN5	34.9514	2.3424	0.704166	3.32649	0.000879463	0.00596067	17.9515	5.87408	80.1735	35.8064	UP
ENSG00000162174	ASRGL1	749.083	2.34157	0.248556	9.4207	4.48e-21	3.6e-19	248.757	245.033	1217.99	1284.55	UP
ENSG00000140199	SLC12A6	2684.47	2.34142	0.250563	9.34464	9.22e-21	7.26e-19	995.027	776.217	4905.97	4060.67	UP
ENSG00000173535	TNFRSF10C	27.0823	2.33949	0.696846	3.35726	0.000787191	0.00541263	7.69351	10.0698	55.8785	34.6874	UP
ENSG00000277978	RP11-403P17.6	59.6362	2.33797	0.545153	4.28865	1.8e-05	0.000201003	25.645	14.2656	68.8358	129.798	UP
ENSG00000229160	AC009229.6	36.9495	2.33558	0.620689	3.76289	0.000167962	0.00144578	16.6693	8.39154	71.2653	51.4717	UP
ENSG00000107249	GLIS3	93.8941	2.3201	0.45484	5.10092	3.38e-07	5.55e-06	34.6208	28.5312	201.648	110.776	UP
ENSG00000064687	ABCA7	373.517	2.31918	0.29941	7.74583	9.5e-15	4.29e-13	138.483	111.607	540.159	703.82	UP
ENSG00000178809	TRIM73	39.4204	2.31864	0.635403	3.64909	0.000263175	0.0021296	20.516	6.71323	74.5046	55.9475	UP
ENSG00000160796	NBEAL2	5332.81	2.31075	0.24631	9.3815	6.5e-21	5.2e-19	1773.35	1805.02	10220.1	7532.77	UP
ENSG00000147119	CHST7	37.759	2.30636	0.600626	3.83993	0.000123068	0.00110487	16.6693	9.23069	59.1178	66.018	UP
ENSG00000179869	ABCA13	77.5022	2.304	0.447929	5.14367	2.69e-07	4.49e-06	20.516	31.0487	132.003	126.441	UP
ENSG00000076706	MCAM	18.2512	2.30369	0.824888	2.79273	0.00522645	0.0262606	6.41126	5.87408	22.6753	38.0443	UP
ENSG00000236137	RP11-27K13.3	22.1678	2.3024	0.740466	3.10939	0.00187477	0.0112458	6.41126	8.39154	38.0622	35.8064	UP
ENSG00000150907	FOXO1	46.595	2.30166	0.564751	4.07554	4.59e-05	0.000465175	11.5403	19.3005	61.5473	93.9918	UP
ENSG00000123329	ARHGAP9	1430.06	2.30161	0.23325	9.86757	5.75e-23	5.46e-21	479.562	485.031	2441.65	2313.99	UP
ENSG00000199347	RNU5E-1	43.8015	2.29788	0.557365	4.12275	3.74e-05	0.000385578	11.5403	17.6222	68.8358	77.2075	UP
ENSG00000213903	LTB4R	726.301	2.29749	0.258509	8.88745	6.25e-19	4.28e-17	262.862	229.089	1296.54	1116.71	UP
ENSG00000101336	HCK	1674.25	2.29566	0.343875	6.67586	2.46e-11	7.5e-10	673.182	461.534	3740.62	1821.65	UP
ENSG00000230789	ARHGAP26-IT1	16.7386	2.29395	0.840325	2.72984	0.00633655	0.0307268	6.41126	5.03492	27.5343	27.9737	UP
ENSG00000091409	ITGA6	916.424	2.2924	0.242669	9.44664	3.5e-21	2.87e-19	320.563	301.256	1517.63	1526.25	UP
ENSG00000178623	GPR35	427.153	2.29143	0.367605	6.23341	4.56e-10	1.2e-08	193.62	98.181	873	543.81	UP
ENSG00000233360	Z83844.1	85.4793	2.29059	0.449961	5.09064	3.57e-07	5.83e-06	25.645	31.8878	110.947	173.437	UP
ENSG00000279901	CTD-2270P14.2	47.6825	2.27894	0.528967	4.30828	1.65e-05	0.000185253	16.6693	15.9439	75.3145	82.8023	UP
ENSG00000279276	CTA-345G4.1	35.4779	2.27877	0.632978	3.60008	0.000318119	0.00249227	7.69351	15.9439	47.7802	70.4938	UP
ENSG00000085514	PILRA	144.732	2.27729	0.357615	6.36799	1.92e-10	5.25e-09	55.1368	44.4751	251.048	228.266	UP
ENSG00000225032	RP11-228B15.4	158.529	2.27547	0.356186	6.38844	1.68e-10	4.65e-09	64.1126	45.3143	249.429	275.262	UP
ENSG00000111674	ENO2	29.8212	2.27495	0.76182	2.98621	0.00282459	0.0157026	7.69351	12.5873	77.744	21.26	UP
ENSG00000169314	C22orf15	31.6874	2.27044	0.642622	3.53308	0.000410741	0.00309329	8.97576	12.5873	61.5473	43.639	UP
ENSG00000255224	CTD-3065J16.9	18.3059	2.27027	0.819773	2.76939	0.00561618	0.0277738	3.84675	8.39154	30.7737	30.2116	UP
ENSG00000258730	ITPK1-AS1	118.783	2.26851	0.414302	5.47549	4.36e-08	8.29e-07	38.4675	42.7968	146.58	247.288	UP
ENSG00000145632	PLK2	19.4398	2.26832	0.842222	2.69326	0.00707579	0.0336074	3.84675	9.23069	44.5408	20.1411	UP
ENSG00000259417	LINC01314	22.9127	2.26825	0.79308	2.86005	0.00423578	0.0220817	10.258	5.87408	54.2588	21.26	UP
ENSG00000092847	AGO1	4219.23	2.26079	0.257045	8.79531	1.43e-18	9.47e-17	1481	1432.44	5719.04	8244.42	UP
ENSG00000241769	LINC00893	53.0771	2.25813	0.533934	4.22924	2.34e-05	0.00025529	23.0805	14.2656	104.468	70.4938	UP
ENSG00000049239	H6PD	732.836	2.25558	0.316425	7.12832	1.02e-12	3.78e-11	296.2	212.306	916.731	1506.11	UP
ENSG00000030582	GRN	6939.85	2.25231	0.220821	10.1997	1.99e-24	2.09e-22	2346.52	2468.79	11904.5	11039.6	UP
ENSG00000143842	SOX13	18.4913	2.25194	0.81814	2.75251	0.00591403	0.0289814	8.97576	4.19577	28.3442	32.4495	UP
ENSG00000197355	UAP1L1	157.887	2.25084	0.369816	6.08637	1.16e-09	2.83e-08	44.8788	63.7757	221.894	300.998	UP
ENSG00000249138	SLED1	54.4831	2.24714	0.568414	3.95334	7.71e-05	0.000735668	12.8225	24.3355	59.9277	120.847	UP
ENSG00000188056	TREML4	17.497	2.24482	0.837023	2.68191	0.00732022	0.0345705	6.41126	5.87408	36.4425	21.26	UP
ENSG00000274070	GATSL2	67.1347	2.24414	0.477599	4.69879	2.62e-06	3.57e-05	24.3628	22.6571	132.003	89.516	UP
ENSG00000163975	MFI2	27.3658	2.23938	0.668728	3.34872	0.000811869	0.00556069	8.97576	10.0698	44.5408	45.8769	UP
ENSG00000168056	LTBP3	49.0556	2.23771	0.521937	4.28731	1.81e-05	0.000201984	16.6693	17.6222	85.8423	76.0886	UP
ENSG00000139318	DUSP6	1610.59	2.23493	0.321659	6.94813	3.7e-12	1.3e-10	433.401	693.98	3324.36	1990.61	UP
ENSG00000184730	APOBR	886.705	2.23391	0.303521	7.35998	1.84e-13	7.42e-12	397.498	226.571	1533.01	1389.74	UP
ENSG00000077585	GPR137B	208.005	2.23369	0.318166	7.02053	2.21e-12	7.94e-11	69.2416	76.363	356.327	330.09	UP
ENSG00000140995	DEF8	428.19	2.2325	0.273977	8.1485	3.68e-16	1.94e-14	162.846	138.46	719.942	691.511	UP
ENSG00000184371	CSF1	65.165	2.2302	0.530282	4.20568	2.6e-05	0.000279331	12.8225	31.8878	85.0325	130.917	UP
ENSG00000173511	VEGFB	333.697	2.22383	0.284105	7.82748	4.98e-15	2.32e-13	120.532	114.964	526.392	572.902	UP
ENSG00000276231	PIK3R6	74.1628	2.22242	0.573698	3.87384	0.000107133	0.000976563	41.0321	12.5873	163.586	79.4454	UP
ENSG00000100307	CBX7	33.771	2.21947	0.613528	3.61755	0.000297406	0.00235466	10.258	13.4265	59.9277	51.4717	UP
ENSG00000173930	SLCO4C1	501.095	2.21161	0.334059	6.62042	3.58e-11	1.07e-09	117.967	235.802	843.846	806.763	UP
ENSG00000129353	SLC44A2	238.535	2.20873	0.311747	7.08502	1.39e-12	5.13e-11	88.4754	81.3979	357.946	426.32	UP
ENSG00000205583	STAG3L1	47.4756	2.20848	0.532804	4.14502	3.4e-05	0.000353696	14.1048	19.3005	73.6948	82.8023	UP
ENSG00000251405	CTB-109A12.1	29.0522	2.20758	0.668087	3.30433	0.000952044	0.00636606	11.5403	9.23069	37.2523	58.1854	UP
ENSG00000186704	DTX2P1	91.4812	2.20344	0.425804	5.17478	2.28e-07	3.87e-06	33.3385	31.8878	123.904	176.794	UP
ENSG00000005238	FAM214B	329.647	2.20255	0.301185	7.31294	2.61e-13	1.04e-11	138.483	98.181	542.588	539.334	UP
ENSG00000111752	PHC1	160.479	2.20023	0.339235	6.48587	8.82e-11	2.55e-09	57.7013	57.0624	266.435	260.715	UP
ENSG00000235880	RP11-59O6.3	35.2028	2.19963	0.615645	3.57288	0.000353073	0.00271578	11.5403	13.4265	45.3507	70.4938	UP
ENSG00000129465	RIPK3	170.677	2.1996	0.335163	6.56278	5.28e-11	1.56e-09	65.3948	57.0624	279.392	280.856	UP
ENSG00000261000	RP11-534L20.5	20.7877	2.19845	0.778693	2.82325	0.00475388	0.024238	6.41126	8.39154	43.731	24.6169	UP
ENSG00000163534	FCRL1	33.7886	2.19843	0.628776	3.49637	0.00047164	0.00348974	7.69351	15.9439	56.6883	54.8285	UP
ENSG00000099308	MAST3	852.884	2.19694	0.358132	6.13444	8.55e-10	2.14e-08	419.296	193.844	1668.26	1130.14	UP
ENSG00000165795	NDRG2	152.15	2.19319	0.364823	6.01166	1.84e-09	4.41e-08	47.4433	61.2582	285.061	214.838	UP
ENSG00000125538	IL1B	222.711	2.19251	0.387168	5.66294	1.49e-08	3.06e-07	69.2416	89.7894	246.189	485.624	UP
ENSG00000253669	KB-1732A1.1	44.3324	2.1923	0.605255	3.62212	0.000292202	0.00232288	16.6693	15.1048	43.731	101.824	UP
ENSG00000101425	BPI	1233.33	2.18545	0.24004	9.10455	8.66e-20	6.31e-18	432.119	456.5	1897.44	2147.26	UP
ENSG00000228548	ITPKB-AS1	19.0875	2.18264	0.807965	2.7014	0.00690475	0.0329331	8.97576	5.03492	24.295	38.0443	UP
ENSG00000275532	CTB-58E17.3	17.3976	2.17826	0.840898	2.5904	0.00958636	0.0429806	7.69351	5.03492	21.0557	35.8064	UP
ENSG00000044115	CTNNA1	43.7236	2.17794	0.626263	3.47767	0.000505785	0.00370572	20.516	11.7482	101.229	41.4011	UP
ENSG00000106780	MEGF9	2021.95	2.17594	0.248809	8.7454	2.22e-18	1.45e-16	791.149	675.519	3692.84	2928.29	UP
ENSG00000198792	TMEM184B	536.156	2.17313	0.303285	7.16531	7.76e-13	2.91e-11	219.265	171.187	1050.35	703.82	UP
ENSG00000258301	RP11-488C13.5	20.0669	2.17136	0.783611	2.77096	0.00558906	0.027682	8.97576	5.87408	39.6818	25.7358	UP
ENSG00000141506	PIK3R5	1520.59	2.17096	0.242452	8.95417	3.42e-19	2.4e-17	589.836	516.079	2299.93	2676.53	UP
ENSG00000144596	GRIP2	55.0126	2.16974	0.497217	4.36377	1.28e-05	0.000148761	21.7983	18.4614	94.7505	85.0402	UP
ENSG00000253982	CTD-2336O2.1	62.4056	2.16347	0.495064	4.37008	1.24e-05	0.000144727	15.387	29.3704	105.278	99.5865	UP
ENSG00000145358	DDIT4L	26.1244	2.16157	0.709935	3.04474	0.0023288	0.0134173	5.12901	13.4265	44.5408	41.4011	UP
ENSG00000189067	LITAF	2550.99	2.16126	0.248369	8.70184	3.27e-18	2.1e-16	1029.65	835.797	3737.38	4601.12	UP
ENSG00000033627	ATP6V0A1	1482.32	2.16059	0.241536	8.94523	3.71e-19	2.58e-17	569.32	515.24	2615.76	2228.95	UP
ENSG00000130813	C19orf66	148.314	2.15967	0.351268	6.14821	7.84e-10	1.98e-08	57.7013	51.1884	258.337	226.028	UP
ENSG00000109099	PMP22	29.1656	2.15184	0.671685	3.20364	0.001357	0.00857905	7.69351	13.4265	57.4982	38.0443	UP
ENSG00000242324	RP4-576H24.2	30.8981	2.15152	0.677527	3.17555	0.00149553	0.00929685	16.6693	6.71323	59.9277	40.2822	UP
ENSG00000228816	AK3P5	18.7625	2.15011	0.810522	2.65275	0.00798392	0.0370696	5.12901	8.39154	23.4852	38.0443	UP
ENSG00000059915	PSD	30.958	2.14955	0.714386	3.00895	0.00262152	0.0148012	6.41126	15.9439	71.2653	30.2116	UP
ENSG00000235865	GSN-AS1	111.85	2.14304	0.387972	5.52371	3.32e-08	6.45e-07	42.3143	40.2794	161.157	203.649	UP
ENSG00000264513	RP11-556O9.2	19.4075	2.14163	0.775224	2.7626	0.00573434	0.028279	7.69351	6.71323	30.7737	32.4495	UP
ENSG00000261471	RP11-61F12.1	147.135	2.1415	0.364572	5.87402	4.25e-09	9.73e-08	57.7013	51.1884	203.268	276.381	UP
ENSG00000025708	TYMP	354.504	2.14102	0.2879	7.43666	1.03e-13	4.31e-12	138.483	124.195	631.67	523.669	UP
ENSG00000167604	NFKBID	959.702	2.14101	0.77618	2.75839	0.00580871	0.0285661	303.894	405.311	750.715	2378.89	UP
ENSG00000174125	TLR1	707.036	2.13857	0.316028	6.76703	1.31e-11	4.2e-10	225.676	297.06	1447.17	858.235	UP
ENSG00000167081	PBX3	280.874	2.13612	0.349066	6.11951	9.39e-10	2.34e-08	111.556	97.3418	582.27	332.328	UP
ENSG00000130202	PVRL2	275.256	2.13191	0.308724	6.90555	5e-12	1.72e-10	119.249	86.4328	442.169	453.175	UP
ENSG00000133874	RNF122	225.515	2.13012	0.309553	6.88126	5.93e-12	2.01e-10	82.0641	85.5937	383.051	351.35	UP
ENSG00000151726	ACSL1	4749.39	2.12975	0.254734	8.36066	6.24e-17	3.55e-15	1470.74	2060.96	8235.19	7230.65	UP
ENSG00000133048	CHI3L1	5885	2.12909	0.222519	9.56815	1.09e-21	9.28e-20	2087.51	2291.73	9310.65	9850.12	UP
ENSG00000049249	TNFRSF9	24.4201	2.12574	0.724315	2.93483	0.00333732	0.0180563	5.12901	12.5873	39.6818	40.2822	UP
ENSG00000256043	CTSO	36.0617	2.12482	0.5914	3.59287	0.000327061	0.00255102	15.387	11.7482	56.6883	60.4233	UP
ENSG00000168071	CCDC88B	2287.13	2.12399	0.232789	9.1241	7.23e-20	5.29e-18	921.939	786.287	3736.57	3703.72	UP
ENSG00000170425	ADORA2B	139.215	2.12373	0.364065	5.83338	5.43e-09	1.22e-07	60.2658	44.4751	237.281	214.838	UP
ENSG00000178726	THBD	41.929	2.12338	0.643351	3.3005	0.000965121	0.00644021	17.9515	13.4265	35.6327	100.705	UP
ENSG00000260528	FAM157C	32.8339	2.11928	0.637917	3.3222	0.000893121	0.00603431	16.6693	8.39154	46.9703	59.3043	UP
ENSG00000239948	RN7SL368P	24.4577	2.11798	0.735741	2.87871	0.00399311	0.0209854	8.97576	9.23069	25.9147	53.7096	UP
ENSG00000104974	LILRA1	131.059	2.11753	0.365125	5.79949	6.65e-09	1.47e-07	48.7256	49.5101	232.422	193.578	UP
ENSG00000279821	RP11-1334A24.5	37.5306	2.11545	0.589088	3.59105	0.000329342	0.0025642	16.6693	11.7482	53.449	68.2559	UP
ENSG00000138772	ANXA3	30.5907	2.11437	0.637527	3.31652	0.000911452	0.00614109	10.258	12.5873	55.8785	43.639	UP
ENSG00000136603	SKIL	4325.01	2.11407	0.328989	6.42596	1.31e-10	3.69e-09	2223.42	1025.45	7025.3	7025.89	UP
ENSG00000160255	ITGB2	9906.93	2.1126	0.221282	9.54711	1.33e-21	1.12e-19	3562.1	3879.41	15470.2	16716	UP
ENSG00000206503	HLA-A	394.274	2.11123	0.287455	7.34455	2.06e-13	8.29e-12	125.661	169.509	643.007	638.92	UP
ENSG00000129250	KIF1C	362.643	2.11001	0.315543	6.68692	2.28e-11	7e-10	151.306	122.516	704.555	472.197	UP
ENSG00000129657	SEC14L1	1527.43	2.10857	0.260781	8.08561	6.19e-16	3.19e-14	674.464	477.478	2559.88	2397.91	UP
ENSG00000176387	HSD11B2	24.3031	2.10764	0.72743	2.89738	0.00376292	0.0199863	8.97576	9.23069	27.5343	51.4717	UP
ENSG00000264653	MIR5194	26.9565	2.10726	0.687122	3.06679	0.00216374	0.0126106	6.41126	13.4265	42.1113	45.8769	UP
ENSG00000237272	OR51R1P	34.4532	2.10511	0.604056	3.48495	0.000492227	0.00362688	15.387	10.909	56.6883	54.8285	UP
ENSG00000105991	HOXA1	45.4778	2.10478	0.534487	3.93793	8.22e-05	0.000778806	16.6693	17.6222	79.3636	68.2559	UP
ENSG00000276603	RP11-425M5.7	24.1377	2.10279	0.69994	3.00425	0.00266239	0.0149798	8.97576	9.23069	38.0622	40.2822	UP
ENSG00000100342	APOL1	56.7958	2.09916	0.526245	3.98893	6.64e-05	0.000647614	29.4918	14.2656	79.3636	104.062	UP
ENSG00000131196	NFATC1	1628.01	2.0974	0.351439	5.96802	2.4e-09	5.68e-08	712.932	521.114	1644.77	3633.23	UP
ENSG00000265871	MIR3174	25.6066	2.09113	0.689966	3.03078	0.00243925	0.0139422	10.258	9.23069	34.8228	48.1148	UP
ENSG00000149269	PAK1	1611.89	2.08941	0.300025	6.96413	3.3e-12	1.17e-10	605.223	621.813	3337.32	1883.19	UP
ENSG00000141526	SLC16A3	4946.62	2.08083	0.241838	8.60422	7.68e-18	4.79e-16	2149.05	1635.51	7777.64	8224.28	UP
ENSG00000134028	ADAMDEC1	30.3151	2.07777	0.648719	3.20288	0.00136059	0.00859731	11.5403	11.7482	59.9277	38.0443	UP
ENSG00000144711	IQSEC1	81.0267	2.07066	0.466564	4.4381	9.08e-06	0.000109136	39.7498	23.4963	157.917	102.943	UP
ENSG00000261460	RP11-106M3.3	42.3892	2.06833	0.557358	3.71095	0.000206479	0.00173284	16.6693	15.9439	57.4982	79.4454	UP
ENSG00000245148	ARAP1-AS2	168.617	2.06742	0.34026	6.07602	1.23e-09	3e-08	61.5481	67.9714	246.189	298.76	UP
ENSG00000006459	KDM7A	143.767	2.06434	0.393921	5.24048	1.6e-07	2.78e-06	71.8061	40.2794	200.029	262.953	UP
ENSG00000173821	RNF213	2295.7	2.06266	0.257153	8.02112	1.05e-15	5.22e-14	1011.7	763.63	4086.42	3321.04	UP
ENSG00000160408	ST6GALNAC6	148.794	2.06138	0.351	5.87288	4.28e-09	9.79e-08	52.5723	62.0974	256.717	223.79	UP
ENSG00000148700	ADD3	2065.23	2.05645	0.281546	7.30414	2.79e-13	1.09e-11	742.424	857.615	2574.46	4086.41	UP
ENSG00000260841	CTC-205M6.5	56.9495	2.05597	0.497843	4.12977	3.63e-05	0.000374794	24.3628	20.1397	106.088	77.2075	UP
ENSG00000059378	PARP12	59.5818	2.05423	0.49368	4.16106	3.17e-05	0.000332232	25.645	20.9788	113.377	78.3265	UP
ENSG00000106665	CLIP2	1005.31	2.04945	0.3933	5.21091	1.88e-07	3.24e-06	491.102	292.865	2309.64	927.61	UP
ENSG00000147872	PLIN2	888.516	2.0467	0.285917	7.15837	8.16e-13	3.06e-11	276.966	413.703	1272.25	1591.15	UP
ENSG00000109458	GAB1	37.5697	2.04619	0.665032	3.07683	0.00209214	0.0122794	24.3628	5.87408	60.7375	59.3043	UP
ENSG00000183801	OLFML1	19.8532	2.04046	0.764088	2.67045	0.00757506	0.0355018	8.97576	6.71323	32.3933	31.3306	UP
ENSG00000136156	ITM2B	3560.7	2.03922	0.234458	8.69758	3.39e-18	2.17e-16	1356.62	1429.92	5161.07	6295.21	UP
ENSG00000110002	VWA5A	61.6296	2.03496	0.638785	3.18567	0.00144419	0.00900901	26.9273	21.818	161.967	35.8064	UP
ENSG00000163625	WDFY3	2281.21	2.03412	0.295415	6.88563	5.75e-12	1.95e-10	1014.26	777.895	4566.65	2766.04	UP
ENSG00000214212	C19orf38	492.841	2.03387	0.26992	7.53506	4.88e-14	2.1e-12	202.596	184.614	724.801	859.354	UP
ENSG00000131669	NINJ1	1950.59	2.03002	0.266937	7.60486	2.85e-14	1.25e-12	836.028	699.854	3683.93	2582.54	UP
ENSG00000173320	STOX2	190.768	2.0283	0.328184	6.18039	6.39e-10	1.63e-08	82.0641	68.8106	327.982	284.213	UP
ENSG00000253649	PRSS51	23.101	2.02774	0.772837	2.62376	0.00869662	0.0396931	12.8225	5.87408	50.2097	23.4979	UP
ENSG00000278416	PMS2L2	40.657	2.02289	0.58418	3.46279	0.000534615	0.00389786	21.7983	10.909	58.308	71.6128	UP
ENSG00000259330	INAFM2	402.77	2.01942	0.306726	6.58378	4.59e-11	1.36e-09	196.185	124.195	617.093	673.608	UP
ENSG00000109743	BST1	635.184	2.01876	0.25234	8.00016	1.24e-15	6.13e-14	242.346	260.138	1015.53	1022.72	UP
ENSG00000101160	CTSZ	921.456	2.0182	0.245425	8.22327	1.98e-16	1.07e-14	389.805	340.696	1444.74	1510.58	UP
ENSG00000166289	PLEKHF1	30.4893	2.01738	0.706747	2.85446	0.00431095	0.0223716	17.9515	6.71323	32.3933	64.8991	UP
ENSG00000268257	AIRN	28.3184	2.01699	0.716497	2.81507	0.00487659	0.024765	7.69351	14.2656	27.5343	63.7801	UP
ENSG00000269836	CTD-3032J10.4	19.9187	2.01133	0.762905	2.63641	0.00837885	0.0385218	6.41126	9.23069	31.5835	32.4495	UP
ENSG00000277443	MARCKS	376.563	2.00965	0.296491	6.77812	1.22e-11	3.91e-10	125.661	172.866	652.725	554.999	UP
ENSG00000146376	ARHGAP18	682.762	2.00947	0.383323	5.24224	1.59e-07	2.75e-06	300.047	244.194	1570.27	616.541	UP
ENSG00000137203	TFAP2A	36.8121	2.00857	0.580679	3.459	0.000542189	0.00394126	14.1048	15.1048	54.2588	63.7801	UP
ENSG00000165685	TMEM52B	263.273	2.00565	0.302506	6.63009	3.35e-11	1.01e-09	96.1689	113.286	448.648	394.989	UP
ENSG00000263069	CTD-2047H16.4	22.3829	2.00331	0.765137	2.61824	0.00883849	0.0402116	11.5403	6.71323	47.7802	23.4979	UP
ENSG00000186431	FCAR	761.334	2.00304	0.353215	5.67089	1.42e-08	2.94e-07	234.652	371.745	827.649	1611.29	UP
ENSG00000123836	PFKFB2	47.512	2.00172	0.573969	3.48751	0.000487547	0.00359649	26.9273	11.7482	60.7375	90.6349	UP
ENSG00000185033	SEMA4B	155.62	2.00117	0.431256	4.64032	3.48e-06	4.6e-05	79.4996	46.1534	331.222	165.605	UP
ENSG00000183044	ABAT	117.224	2.00114	0.447862	4.4682	7.89e-06	9.58e-05	66.6771	28.5312	217.035	156.653	UP
ENSG00000159307	SCUBE1	133.903	2.00043	0.36887	5.42312	5.86e-08	1.09e-06	61.5481	46.1534	195.17	232.742	UP
ENSG00000167261	DPEP2	156.03	1.99952	0.362563	5.51496	3.49e-08	6.75e-07	60.2658	64.6148	295.589	203.649	UP
ENSG00000259642	C15orf37	94.3164	1.99713	0.400935	4.9812	6.32e-07	9.77e-06	35.903	39.4402	144.15	157.772	UP
ENSG00000137575	SDCBP	5583.79	1.99667	0.238832	8.36016	6.26e-17	3.55e-15	2104.17	2370.61	9947.18	7913.21	UP
ENSG00000271722	RP11-446E9.2	26.8107	1.99629	0.664802	3.00283	0.00267479	0.0150297	11.5403	10.0698	45.3507	40.2822	UP
ENSG00000203395	AC015969.3	37.7747	1.99458	0.62058	3.21406	0.00130874	0.0083274	7.69351	21.818	56.6883	64.8991	UP
ENSG00000127507	EMR2	1465.21	1.99444	0.249468	7.99476	1.3e-15	6.39e-14	592.4	583.212	2045.64	2639.6	UP
ENSG00000124788	ATXN1	1619.97	1.99299	0.268165	7.43194	1.07e-13	4.44e-12	675.747	626.009	3078.99	2099.15	UP
ENSG00000261468	RP11-1024P17.1	74.539	1.98957	0.46473	4.28112	1.86e-05	0.00020686	20.516	38.6011	127.144	111.895	UP
ENSG00000021355	SERPINB1	2569.18	1.98668	0.23711	8.37872	5.35e-17	3.09e-15	973.229	1096.77	4454.89	3751.84	UP
ENSG00000112033	PPARD	121.547	1.98666	0.422966	4.69697	2.64e-06	3.59e-05	57.7013	41.1185	248.619	138.75	UP
ENSG00000141480	ARRB2	1449.87	1.98428	0.234013	8.47937	2.26e-17	1.33e-15	603.941	566.429	2227.85	2401.27	UP
ENSG00000254879	PTPRJ-AS1	28.168	1.98206	0.678862	2.91968	0.00350396	0.0188321	8.97576	13.4265	33.2032	57.0664	UP
ENSG00000143119	CD53	3186.78	1.97964	0.226294	8.7481	2.17e-18	1.42e-16	1225.83	1351.88	5240.43	4928.97	UP
ENSG00000063180	CA11	19.9337	1.97439	0.764089	2.58398	0.00976676	0.0436284	7.69351	8.39154	26.7245	36.9253	UP
ENSG00000135094	SDS	23.567	1.97024	0.709726	2.77606	0.00550228	0.0273497	8.97576	10.0698	31.5835	43.639	UP
ENSG00000119535	CSF3R	7369.91	1.96591	0.231647	8.48666	2.13e-17	1.25e-15	3024.83	2983.19	10510.8	12960.8	UP
ENSG00000120129	DUSP1	21.2507	1.96465	0.771593	2.54622	0.0108895	0.0476172	5.12901	11.7482	26.7245	41.4011	UP
ENSG00000166387	PPFIBP2	158.355	1.96144	0.34503	5.68484	1.31e-08	2.73e-07	73.0883	57.0624	261.576	241.693	UP
ENSG00000230454	U73166.2	30.0071	1.96027	0.652437	3.00453	0.00265987	0.01497	16.6693	8.39154	50.2097	44.758	UP
ENSG00000115594	IL1R1	50.4153	1.95812	0.645676	3.03267	0.00242402	0.0138758	12.8225	27.6921	38.0622	123.084	UP
ENSG00000254521	SIGLEC12	248.343	1.9559	0.321186	6.08961	1.13e-09	2.79e-08	121.814	83.0762	411.395	377.086	UP
ENSG00000272405	RP11-284F21.10	29.9005	1.95545	0.659509	2.96502	0.00302666	0.0166252	16.6693	8.39154	54.2588	40.2822	UP
ENSG00000125900	SIRPD	58.4093	1.95254	0.521699	3.74266	0.000182081	0.00155492	32.0563	16.7831	110.947	73.8507	UP
ENSG00000147459	DOCK5	4401.13	1.9505	0.247632	7.87661	3.36e-15	1.61e-13	1969.54	1649.78	6098.85	7886.36	UP
ENSG00000109452	INPP4B	241.212	1.94691	0.33746	5.76932	7.96e-09	1.73e-07	112.838	86.4328	310.166	455.413	UP
ENSG00000266397	RP11-737O24.1	31.7657	1.94484	0.681945	2.8519	0.00434584	0.0225166	15.387	10.909	29.154	71.6128	UP
ENSG00000014257	ACPP	664.34	1.94427	0.301427	6.45022	1.12e-10	3.18e-09	230.805	316.361	1260.91	849.283	UP
ENSG00000103811	CTSH	177.195	1.94291	0.380151	5.11089	3.21e-07	5.28e-06	71.8061	74.6847	361.995	200.292	UP
ENSG00000151929	BAG3	67.6872	1.94257	0.508546	3.81986	0.000133528	0.00118344	30.774	25.1746	70.4555	144.345	UP
ENSG00000135924	DNAJB2	145.927	1.94247	0.411949	4.71531	2.41e-06	3.31e-05	78.2174	43.636	285.061	176.794	UP
ENSG00000198624	CCDC69	648.03	1.93919	0.254102	7.63153	2.32e-14	1.02e-12	283.378	253.424	1061.69	993.628	UP
ENSG00000115828	QPCT	43.9777	1.93785	0.587342	3.29936	0.00096907	0.00646281	21.7983	15.1048	93.1308	45.8769	UP
ENSG00000104324	CPQ	122.822	1.93631	0.388339	4.98613	6.16e-07	9.57e-06	57.7013	44.4751	161.967	227.147	UP
ENSG00000130066	SAT1	3544.47	1.93297	0.30078	6.42651	1.31e-10	3.68e-09	1043.75	1896.49	6068.08	5169.55	UP
ENSG00000163191	S100A11	1604.28	1.93255	0.283715	6.81161	9.65e-12	3.14e-10	783.456	550.485	2967.23	2115.93	UP
ENSG00000264493	MIR4298	29.7426	1.93104	0.692331	2.78919	0.00528404	0.0264883	6.41126	17.6222	35.6327	59.3043	UP
ENSG00000173281	PPP1R3B	557.964	1.92591	0.259006	7.43577	1.04e-13	4.33e-12	235.934	229.089	832.508	934.323	UP
ENSG00000165424	ZCCHC24	114.063	1.9245	0.444523	4.32935	1.5e-05	0.000170554	53.8546	41.9577	242.95	117.49	UP
ENSG00000086062	B4GALT1	1350.34	1.9238	0.239831	8.02148	1.04e-15	5.22e-14	523.159	602.512	2045.64	2230.07	UP
ENSG00000278600	RP11-81A1.6	214.364	1.92331	0.316825	6.07055	1.27e-09	3.09e-08	91.0399	88.1111	371.713	306.592	UP
ENSG00000227512	RP11-413M3.4	107.186	1.91791	0.416794	4.60157	4.19e-06	5.41e-05	42.3143	46.9926	127.954	211.482	UP
ENSG00000235863	B3GALT4	52.3603	1.91331	0.538523	3.55289	0.000381026	0.00290096	26.9273	17.6222	104.468	60.4233	UP
ENSG00000140332	TLE3	2520.88	1.91287	0.356647	5.36349	8.16e-08	1.49e-06	1275.84	840.832	2477.28	5489.57	UP
ENSG00000127220	ABHD8	34.8246	1.91162	0.589177	3.24455	0.00117636	0.00761206	14.1048	15.1048	57.4982	52.5906	UP
ENSG00000110446	SLC15A3	104.035	1.91118	0.385943	4.95197	7.35e-07	1.12e-05	41.0321	46.1534	170.065	158.891	UP
ENSG00000175538	KCNE3	722.152	1.91077	0.324119	5.89525	3.74e-09	8.61e-08	302.611	304.613	1492.52	788.86	UP
ENSG00000108950	FAM20A	108.353	1.90793	0.420091	4.5417	5.58e-06	7.02e-05	39.7498	51.1884	213.796	128.679	UP
ENSG00000198829	SUCNR1	4008.31	1.90385	0.235081	8.0987	5.56e-16	2.88e-14	1504.08	1875.51	6292.4	6361.23	UP
ENSG00000167106	FAM102A	158.904	1.89963	0.442452	4.29341	1.76e-05	0.000197194	80.7819	54.545	351.468	148.82	UP
ENSG00000231794	AC009542.2	22.26	1.89865	0.722607	2.6275	0.00860145	0.0393264	7.69351	10.909	32.3933	38.0443	UP
ENSG00000183828	NUDT14	39.511	1.89852	0.558723	3.39796	0.000678901	0.00477959	16.6693	16.7831	66.4063	58.1854	UP
ENSG00000090020	SLC9A1	516.067	1.89828	0.283467	6.69663	2.13e-11	6.58e-10	247.475	190.488	904.584	721.723	UP
ENSG00000139410	SDSL	29.5837	1.89684	0.675223	2.8092	0.00496642	0.0251489	15.387	10.0698	61.5473	31.3306	UP
ENSG00000172936	MYD88	737.268	1.8949	0.255654	7.41195	1.24e-13	5.11e-12	305.176	319.718	1269.01	1055.17	UP
ENSG00000147894	C9orf72	233.917	1.89422	0.304097	6.22898	4.69e-10	1.23e-08	94.8866	103.216	380.622	356.945	UP
ENSG00000171132	PRKCE	161.34	1.88901	0.385644	4.89832	9.67e-07	1.44e-05	65.3948	71.3281	183.022	325.614	UP
ENSG00000057657	PRDM1	714.166	1.88832	0.403478	4.68011	2.87e-06	3.88e-05	193.62	412.024	710.224	1540.79	UP
ENSG00000257207	LIMS3	33.3572	1.88827	0.626687	3.0131	0.00258591	0.0146282	17.9515	10.909	63.167	41.4011	UP
ENSG00000154978	VOPP1	1372.79	1.88719	0.237378	7.95015	1.86e-15	9.08e-14	605.223	563.911	2287.78	2034.25	UP
ENSG00000101665	SMAD7	634.842	1.88596	0.372993	5.05628	4.28e-07	6.86e-06	279.531	260.977	582.27	1416.59	UP
ENSG00000273837	LLNLR-470E3.1	45.6528	1.88547	0.542836	3.47337	0.00051397	0.0037572	24.3628	15.1048	79.3636	63.7801	UP
ENSG00000087266	SH3BP2	3268.36	1.88141	0.257648	7.30223	2.83e-13	1.11e-11	1493.82	1298.17	5999.24	4282.22	UP
ENSG00000228382	ITPKB-IT1	26.5853	1.88097	0.670477	2.80543	0.005025	0.0253993	8.97576	13.4265	38.0622	45.8769	UP
ENSG00000254415	SIGLEC14	310.544	1.87785	0.367828	5.10525	3.3e-07	5.43e-06	182.08	85.5937	542.588	431.915	UP
ENSG00000148926	ADM	176.881	1.87667	0.382226	4.90985	9.11e-07	1.36e-05	52.5723	97.3418	236.471	321.139	UP
ENSG00000215022	RP1-257A7.4	59.9181	1.87501	0.502287	3.73294	0.000189254	0.00160841	20.516	30.2095	73.6948	115.252	UP
ENSG00000064601	CTSA	2534.72	1.87392	0.227172	8.24889	1.6e-16	8.78e-15	1032.21	1140.41	4035.4	3930.87	UP
ENSG00000211455	STK38L	2445.62	1.87358	0.270181	6.93455	4.08e-12	1.42e-10	946.302	1149.64	3117.86	4568.67	UP
ENSG00000251139	RP11-701P16.2	75.9284	1.87227	0.448512	4.17441	2.99e-05	0.000315385	29.4918	35.2445	97.9898	140.988	UP
ENSG00000101342	TLDC2	93.4334	1.87206	0.437168	4.28225	1.85e-05	0.000206043	34.6208	45.3143	183.022	110.776	UP
ENSG00000139835	GRTP1	31.3893	1.8707	0.652366	2.86757	0.00413637	0.0216447	11.5403	15.1048	34.013	64.8991	UP
ENSG00000099331	MYO9B	4160.26	1.86901	0.270123	6.9191	4.55e-12	1.58e-10	2042.63	1535.65	7644.82	5417.96	UP
ENSG00000120903	CHRNA2	33.3512	1.86654	0.621602	3.0028	0.00267512	0.0150297	11.5403	16.7831	41.3015	63.7801	UP
ENSG00000173221	GLRX	569.381	1.86262	0.255166	7.29964	2.89e-13	1.13e-11	243.628	247.55	919.161	867.186	UP
ENSG00000257335	MGAM	712.492	1.86097	0.269343	6.90932	4.87e-12	1.68e-10	266.708	347.41	1213.13	1022.72	UP
ENSG00000138172	CALHM2	349.071	1.86095	0.314511	5.91694	3.28e-09	7.61e-08	187.209	115.803	530.441	562.832	UP
ENSG00000279396	AC130469.1	41.0007	1.85386	0.564449	3.28437	0.00102211	0.00674183	14.1048	20.9788	55.0687	73.8507	UP
ENSG00000136235	GPNMB	30.1522	1.85268	0.647257	2.86235	0.00420514	0.0219455	8.97576	16.7831	53.449	41.4011	UP
ENSG00000124067	SLC12A4	111.305	1.85088	0.423679	4.36859	1.25e-05	0.000145608	50.0078	46.9926	225.134	123.084	UP
ENSG00000187775	DNAH17	204.972	1.8352	0.327283	5.60738	2.05e-08	4.13e-07	96.1689	83.9154	361.186	278.619	UP
ENSG00000142303	ADAMTS10	59.3733	1.8331	0.501541	3.65494	0.000257243	0.00209117	33.3385	19.3005	78.5538	106.3	UP
ENSG00000164023	SGMS2	206.018	1.8321	0.443518	4.13082	3.61e-05	0.00037359	70.5238	109.09	178.973	465.483	UP
ENSG00000007237	GAS7	3099.04	1.82985	0.259868	7.04146	1.9e-12	6.89e-11	1598.97	1124.47	5190.22	4482.51	UP
ENSG00000265907	RP11-737O24.2	28.0254	1.8297	0.670487	2.72891	0.00635443	0.0307987	12.8225	11.7482	31.5835	55.9475	UP
ENSG00000213190	MLLT11	168.304	1.82913	0.340675	5.36915	7.91e-08	1.45e-06	75.6528	72.1672	229.993	295.403	UP
ENSG00000144655	CSRNP1	497.352	1.82687	0.404099	4.52086	6.16e-06	7.66e-05	182.08	254.264	425.162	1127.9	UP
ENSG00000143162	CREG1	4843.51	1.82581	0.227207	8.03588	9.29e-16	4.67e-14	1963.13	2298.44	7542.79	7569.7	UP
ENSG00000254263	RP11-473O4.4	64.2815	1.82574	0.481247	3.79377	0.000148377	0.00129265	26.9273	29.3704	77.744	123.084	UP
ENSG00000070214	SLC44A1	4411.85	1.82481	0.299221	6.09854	1.07e-09	2.65e-08	1765.66	2118.02	4940.79	8822.92	UP
ENSG00000165125	TRPV6	28.6225	1.82351	0.6574	2.77383	0.00554012	0.0275026	15.387	10.0698	36.4425	52.5906	UP
ENSG00000268734	CTB-61M7.2	189.749	1.82019	0.418196	4.35248	1.35e-05	0.000155615	71.8061	94.8244	180.593	411.774	UP
ENSG00000136367	ZFHX2	69.0001	1.81941	0.513067	3.54615	0.00039091	0.00296114	34.6208	26.8529	147.39	67.137	UP
ENSG00000267898	CTD-2639E6.9	26.8204	1.81913	0.702693	2.58879	0.00963128	0.0431422	6.41126	16.7831	49.3998	34.6874	UP
ENSG00000143622	RIT1	1525.01	1.81854	0.287731	6.32026	2.61e-10	7.07e-09	584.707	761.951	2881.39	1872	UP
ENSG00000117115	PADI2	217.039	1.81817	0.312162	5.82445	5.73e-09	1.28e-07	105.145	87.272	334.461	341.28	UP
ENSG00000086288	NME8	30.0006	1.8147	0.685695	2.64651	0.00813276	0.0375901	20.516	6.71323	41.3015	51.4717	UP
ENSG00000197081	IGF2R	7253.62	1.81363	0.221427	8.19062	2.6e-16	1.38e-14	3162.03	3263.47	10721.4	11867.6	UP
ENSG00000125735	TNFSF14	392.421	1.80378	0.339999	5.30525	1.13e-07	2.01e-06	212.854	137.621	467.274	751.934	UP
ENSG00000143479	DYRK3	58.5629	1.80292	0.517003	3.48726	0.000488002	0.00359848	28.2095	24.3355	119.045	62.6612	UP
ENSG00000135299	ANKRD6	35.8697	1.80193	0.583826	3.08641	0.00202591	0.0119774	14.1048	17.6222	50.2097	61.5422	UP
ENSG00000134686	PHC2	1100.15	1.80191	0.255224	7.06013	1.66e-12	6.08e-11	539.828	442.234	1869.9	1548.63	UP
ENSG00000143443	C1orf56	27.1577	1.79938	0.664208	2.70906	0.00674735	0.0322999	15.387	9.23069	43.731	40.2822	UP
ENSG00000130517	PGPEP1	982.435	1.79904	0.260705	6.90067	5.18e-12	1.78e-10	457.764	419.577	1313.55	1738.85	UP
ENSG00000108219	TSPAN14	2294.02	1.79813	0.274063	6.56101	5.34e-11	1.57e-09	1207.88	843.349	4049.98	3074.87	UP
ENSG00000233369	RP11-396K3.1	379.781	1.79644	0.303584	5.91742	3.27e-09	7.6e-08	197.467	143.495	665.683	512.479	UP
ENSG00000178977	LINC00324	24.7171	1.7963	0.704772	2.54877	0.0108104	0.0473867	14.1048	8.39154	46.1605	30.2116	UP
ENSG00000161010	C5orf45	500.802	1.7888	0.333352	5.3661	8.05e-08	1.47e-06	176.951	271.047	589.559	965.654	UP
ENSG00000100368	CSF2RB	2821.09	1.78619	0.2275	7.85138	4.11e-15	1.95e-13	1204.03	1331.74	4524.54	4224.04	UP
ENSG00000145819	ARHGAP26	2250.95	1.78588	0.299645	5.96	2.52e-09	5.92e-08	1165.57	860.132	4355.28	2622.82	UP
ENSG00000182372	CLN8	699.87	1.78549	0.279027	6.39899	1.56e-10	4.35e-09	328.256	301.256	893.246	1276.72	UP
ENSG00000198736	MSRB1	1055.32	1.78527	0.307422	5.80724	6.35e-09	1.41e-07	559.062	391.885	2014.86	1255.46	UP
ENSG00000130821	SLC6A8	52.4737	1.7851	0.496885	3.59257	0.000327428	0.00255286	25.645	21.818	87.462	74.9696	UP
ENSG00000198814	GK	580.324	1.7812	0.310563	5.73539	9.73e-09	2.08e-07	235.934	286.151	680.26	1118.95	UP
ENSG00000065618	COL17A1	129.657	1.77956	0.393599	4.52127	6.15e-06	7.65e-05	41.0321	74.6847	190.311	212.6	UP
ENSG00000145990	GFOD1	1260.97	1.77893	0.352669	5.0442	4.55e-07	7.26e-06	547.521	589.925	1175.07	2731.36	UP
ENSG00000120949	TNFRSF8	40.5735	1.77679	0.583278	3.04621	0.00231748	0.0133561	25.645	11.7482	65.5965	59.3043	UP
ENSG00000203739	RP11-296O14.3	26.097	1.77645	0.66541	2.66971	0.00759165	0.0355538	12.8225	10.909	43.731	36.9253	UP
ENSG00000125753	VASP	2959.56	1.7757	0.245191	7.24212	4.42e-13	1.71e-11	1333.54	1342.65	5217.75	3944.3	UP
ENSG00000197629	MPEG1	376.435	1.77517	0.319593	5.55448	2.78e-08	5.47e-07	187.209	153.565	451.077	713.89	UP
ENSG00000123143	PKN1	1999.87	1.77469	0.230152	7.71093	1.25e-14	5.61e-13	900.141	908.803	2924.31	3266.21	UP
ENSG00000224114	RP11-343H5.4	38.9183	1.77437	0.5577	3.18159	0.00146466	0.00912249	16.6693	18.4614	62.3571	58.1854	UP
ENSG00000250479	CHCHD10	206.77	1.7736	0.312174	5.68144	1.34e-08	2.78e-07	92.3221	94.8244	334.461	305.473	UP
ENSG00000100979	PLTP	87.3225	1.77309	0.460874	3.84723	0.000119462	0.00107743	38.4675	40.2794	91.5111	179.032	UP
ENSG00000109103	UNC119	363.477	1.77242	0.28599	6.19749	5.74e-10	1.48e-08	152.588	176.222	617.093	508.003	UP
ENSG00000222894	AL662800.1	97.8094	1.77129	0.402481	4.40095	1.08e-05	0.000126863	35.903	52.0275	152.249	151.058	UP
ENSG00000263606	RP11-737O24.3	49.3063	1.77089	0.574401	3.08302	0.0020491	0.0120816	21.7983	22.6571	45.3507	107.419	UP
ENSG00000084234	APLP2	13692.3	1.76434	0.219768	8.0282	9.89e-16	4.96e-14	6076.59	6378.41	20171.3	22142.9	UP
ENSG00000169756	LIMS1	2010.97	1.76212	0.241824	7.28679	3.17e-13	1.24e-11	897.576	933.978	3456.37	2755.97	UP
ENSG00000109787	KLF3	1124.53	1.75926	0.251855	6.98522	2.84e-12	1.01e-10	519.312	506.849	1946.84	1525.13	UP
ENSG00000145685	LHFPL2	157.88	1.75904	0.367574	4.78552	1.71e-06	2.42e-05	84.6286	60.4191	285.061	201.411	UP
ENSG00000090104	RGS1	98.4475	1.75791	0.43877	4.00645	6.16e-05	0.000606871	28.2095	60.4191	147.39	157.772	UP
ENSG00000130812	ANGPTL6	165.275	1.75678	0.341318	5.14705	2.65e-07	4.43e-06	87.1931	64.6148	257.527	251.764	UP
ENSG00000181444	ZNF467	113.978	1.7562	0.447492	3.92454	8.69e-05	0.00081745	74.3706	31.0487	154.678	195.816	UP
ENSG00000237854	LINC00674	27.4289	1.75249	0.650066	2.69587	0.00702059	0.0334105	11.5403	13.4265	38.872	45.8769	UP
ENSG00000023902	PLEKHO1	1326.21	1.75206	0.259823	6.74327	1.55e-11	4.89e-10	684.722	531.184	2259.43	1829.48	UP
ENSG00000204390	HSPA1L	24.7976	1.75192	0.680004	2.57634	0.00998533	0.0443197	12.8225	10.0698	40.4917	35.8064	UP
ENSG00000100092	SH3BP1	1265.76	1.75022	0.259482	6.74506	1.53e-11	4.84e-10	661.642	500.136	2112.04	1789.2	UP
ENSG00000181963	OR52K2	25.692	1.74659	0.667956	2.61482	0.00892744	0.0405215	12.8225	10.909	42.1113	36.9253	UP
ENSG00000253720	RP11-473O4.3	62.4062	1.74591	0.47487	3.67661	0.000236352	0.00194328	33.3385	24.3355	83.4128	108.538	UP
ENSG00000243402	RP11-473O4.1	49.8546	1.73503	0.532167	3.26032	0.00111286	0.00724945	20.516	25.1746	57.4982	96.2297	UP
ENSG00000135404	CD63	2642.3	1.73326	0.239669	7.23189	4.76e-13	1.84e-11	1102.74	1340.13	4334.23	3792.12	UP
ENSG00000123159	GIPC1	37.1182	1.73023	0.56917	3.03991	0.00236645	0.013594	16.6693	17.6222	52.6392	61.5422	UP
ENSG00000267287	RP11-567M16.1	106.843	1.72998	0.397164	4.35584	1.33e-05	0.00015361	53.8546	45.3143	136.862	191.34	UP
ENSG00000165886	UBTD1	53.0839	1.72974	0.492812	3.50994	0.000448211	0.00333926	23.0805	26.0138	88.2718	74.9696	UP
ENSG00000143924	EML4	1959.35	1.7291	0.226381	7.63799	2.21e-14	9.75e-13	909.116	907.125	3004.48	3016.69	UP
ENSG00000027697	IFNGR1	2010.92	1.72893	0.279419	6.18758	6.11e-10	1.57e-08	850.133	1013.7	3758.44	2421.41	UP
ENSG00000124104	SNX21	30.5841	1.72714	0.615624	2.80551	0.0050237	0.0253993	14.1048	14.2656	46.9703	46.9959	UP
ENSG00000204282	TNRC6C-AS1	96.7991	1.72547	0.391051	4.4124	1.02e-05	0.000120918	43.5966	46.1534	144.15	153.296	UP
ENSG00000165240	ATP7A	254.922	1.72249	0.345279	4.98867	6.08e-07	9.46e-06	138.483	99.8593	476.992	304.354	UP
ENSG00000203879	GDI1	636.917	1.71985	0.266437	6.45502	1.08e-10	3.09e-09	305.176	288.669	1098.94	854.878	UP
ENSG00000013523	ANGEL1	323.415	1.71822	0.299953	5.72828	1.01e-08	2.16e-07	155.152	146.852	570.932	420.725	UP
ENSG00000020633	RUNX3	2734.19	1.71739	0.312779	5.49075	4e-08	7.67e-07	1677.19	875.237	3807.84	4576.51	UP
ENSG00000130830	MPP1	1630.06	1.71421	0.242531	7.06801	1.57e-12	5.76e-11	678.311	843.349	2438.41	2560.16	UP
ENSG00000122068	FYTTD1	2356.23	1.71419	0.228564	7.49981	6.39e-14	2.72e-12	1116.84	1085.03	3810.26	3412.8	UP
ENSG00000148180	GSN	1617.85	1.71303	0.252387	6.78732	1.14e-11	3.68e-10	815.512	698.176	2785.83	2171.88	UP
ENSG00000166578	IQCD	70.5121	1.70826	0.509639	3.35191	0.000802572	0.00550477	48.7256	18.4614	99.6095	115.252	UP
ENSG00000018280	SLC11A1	56.203	1.7072	0.520427	3.28038	0.00103667	0.00681938	26.9273	26.0138	112.567	59.3043	UP
ENSG00000229853	RP5-1049G16.4	38.1008	1.70683	0.566383	3.01356	0.00258202	0.0146164	15.387	20.1397	63.167	53.7096	UP
ENSG00000186635	ARAP1	3071.09	1.70636	0.255475	6.67917	2.4e-11	7.36e-10	1452.79	1429.08	5514.15	3888.35	UP
ENSG00000176463	SLCO3A1	431.345	1.70572	0.422852	4.03385	5.49e-05	0.000545471	260.297	146.013	953.174	365.897	UP
ENSG00000279117	CTD-2562J17.6	331.346	1.70532	0.344227	4.95408	7.27e-07	1.11e-05	144.894	166.152	655.155	359.183	UP
ENSG00000165181	C9orf84	64.0765	1.70429	0.512626	3.32462	0.000885407	0.00599469	41.0321	20.1397	119.045	76.0886	UP
ENSG00000174791	RIN1	121.188	1.70369	0.467073	3.64759	0.000264711	0.00213936	75.6528	39.4402	251.048	118.609	UP
ENSG00000151062	CACNA2D4	737.881	1.70309	0.24556	6.93553	4.05e-12	1.41e-10	353.901	339.857	1141.05	1116.71	UP
ENSG00000188641	DPYD	287.748	1.70161	0.315083	5.4005	6.65e-08	1.23e-06	106.427	162.796	430.831	450.937	UP
ENSG00000174353	STAG3L3	356.023	1.701	0.292066	5.82403	5.74e-09	1.28e-07	175.668	159.439	471.323	617.66	UP
ENSG00000166501	PRKCB	3647.8	1.70089	0.232833	7.30516	2.77e-13	1.09e-11	1605.38	1826	5166.74	5993.1	UP
ENSG00000261662	RP5-1042I8.7	38.2251	1.69859	0.577527	2.94115	0.00327	0.0177485	12.8225	22.6571	55.8785	61.5422	UP
ENSG00000109790	KLHL5	630.214	1.69809	0.271189	6.26163	3.81e-10	1.01e-08	291.071	302.934	1102.18	824.666	UP
ENSG00000091262	ABCC6	31.7933	1.6948	0.633047	2.67722	0.00742368	0.034944	20.516	10.0698	51.8293	44.758	UP
ENSG00000226029	RP4-798A10.2	27.1709	1.69458	0.655131	2.58663	0.00969184	0.0433835	10.258	15.1048	39.6818	43.639	UP
ENSG00000227066	RP3-340N1.2	66.7897	1.6908	0.501033	3.37464	0.000739128	0.00513298	44.8788	19.3005	95.5603	107.419	UP
ENSG00000163686	ABHD6	33.7141	1.68902	0.608976	2.77355	0.00554485	0.027512	17.9515	14.2656	62.3571	40.2822	UP
ENSG00000138448	ITGAV	885.38	1.68867	0.353111	4.78226	1.73e-06	2.45e-05	510.336	329.787	1805.12	896.279	UP
ENSG00000173548	SNX33	94.6106	1.68701	0.445731	3.78482	0.000153819	0.00133468	61.5481	29.3704	155.488	132.036	UP
ENSG00000128512	DOCK4	202.665	1.6836	0.39526	4.25948	2.05e-05	0.000226384	107.709	85.5937	417.064	200.292	UP
ENSG00000177406	RP11-218M22.1	93.236	1.68343	0.399869	4.20996	2.55e-05	0.000275157	42.3143	46.1534	154.678	129.798	UP
ENSG00000237263	MAPK6PS3	45.7247	1.68295	0.552327	3.04703	0.00231118	0.0133237	20.516	22.6571	50.2097	89.516	UP
ENSG00000165813	CCDC186	875.091	1.68138	0.245803	6.84038	7.9e-12	2.6e-10	400.063	431.325	1256.86	1412.11	UP
ENSG00000135046	ANXA1	3343.56	1.68001	0.305281	5.50315	3.73e-08	7.18e-07	1150.18	2029.07	5838.9	4356.07	UP
ENSG00000072134	EPN2	49.3369	1.67708	0.508572	3.29763	0.000975049	0.00649087	24.3628	22.6571	66.4063	83.9212	UP
ENSG00000170892	TSEN34	225.181	1.67681	0.309203	5.42301	5.86e-08	1.09e-06	117.967	97.3418	353.087	332.328	UP
ENSG00000135905	DOCK10	1359.52	1.67639	0.284858	5.88502	3.98e-09	9.12e-08	678.311	618.456	2550.16	1591.15	UP
ENSG00000160293	VAV2	102.341	1.67572	0.405745	4.12999	3.63e-05	0.000374634	37.1853	59.5799	166.016	146.582	UP
ENSG00000146826	C7orf43	469.636	1.67566	0.264458	6.33618	2.36e-10	6.4e-09	225.676	222.376	758.004	672.489	UP
ENSG00000233429	HOTAIRM1	34.9544	1.67265	0.614984	2.71983	0.00653155	0.0314371	19.2338	14.2656	38.0622	68.2559	UP
ENSG00000164124	TMEM144	284.994	1.67045	0.296607	5.63188	1.78e-08	3.61e-07	146.177	126.712	396.008	471.078	UP
ENSG00000231113	RP3-475N16.1	173.942	1.6702	0.325251	5.13511	2.82e-07	4.67e-06	83.3464	83.0762	275.343	254.002	UP
ENSG00000089060	SLC8B1	1389.05	1.66831	0.237387	7.02784	2.1e-12	7.55e-11	712.932	617.617	2068.31	2157.34	UP
ENSG00000267632	RP11-400F19.18	55.1704	1.66566	0.504486	3.30169	0.000961037	0.00642171	23.0805	29.3704	66.4063	101.824	UP
ENSG00000234511	C5orf58	99.4797	1.66494	0.428359	3.88678	0.000101582	0.000933929	50.0078	45.3143	110.137	192.459	UP
ENSG00000254838	GVINP1	140.238	1.66488	0.463929	3.58866	0.000332377	0.00258316	97.4511	38.6011	270.484	154.415	UP
ENSG00000159720	ATP6V0D1	1758.69	1.66442	0.227794	7.30672	2.74e-13	1.08e-11	833.464	853.419	2672.45	2675.41	UP
ENSG00000225135	RP11-361F15.2	123.404	1.66312	0.395108	4.20928	2.56e-05	0.000275831	73.0883	46.1534	159.537	214.838	UP
ENSG00000276216	RNVU1-14	91.646	1.66201	0.429467	3.86993	0.000108868	0.000990149	30.774	56.2233	135.242	144.345	UP
ENSG00000153029	MR1	689.761	1.66064	0.297892	5.57464	2.48e-08	4.92e-07	391.087	273.564	1226.09	868.305	UP
ENSG00000176973	FAM89B	79.7409	1.6595	0.476397	3.48345	0.000495004	0.00364321	50.0078	27.6921	150.629	90.6349	UP
ENSG00000254087	LYN	3536.93	1.65935	0.279027	5.94691	2.73e-09	6.39e-08	1589.99	1810.89	4120.43	6626.42	UP
ENSG00000101307	SIRPB1	708.774	1.65626	0.249566	6.63657	3.21e-11	9.68e-10	335.95	346.57	1017.96	1134.62	UP
ENSG00000118564	FBXL5	2450.12	1.65603	0.26531	6.24184	4.32e-10	1.14e-08	1052.73	1306.56	3095.18	4346	UP
ENSG00000154822	PLCL2	588.653	1.65579	0.308779	5.36237	8.21e-08	1.5e-06	235.934	329.787	710.224	1078.67	UP
ENSG00000137841	PLCB2	3311.21	1.65225	0.234788	7.03719	1.96e-12	7.09e-11	1765.66	1432.44	5089.8	4956.95	UP
ENSG00000105122	RASAL3	619.912	1.65197	0.291436	5.66839	1.44e-08	2.97e-07	334.668	265.173	1111.09	768.719	UP
ENSG00000070366	SMG6	487.418	1.64881	0.267893	6.15473	7.52e-10	1.91e-08	256.45	215.662	702.125	775.432	UP
ENSG00000139354	GAS2L3	367.604	1.64772	0.440507	3.74051	0.000183645	0.00156622	129.507	224.893	289.11	826.904	UP
ENSG00000219200	RNASEK	51.2971	1.64739	0.514421	3.20242	0.0013628	0.00859867	17.9515	31.0487	74.5046	81.6833	UP
ENSG00000108509	CAMTA2	339.168	1.64655	0.285952	5.75814	8.5e-09	1.83e-07	183.362	146.013	521.533	505.765	UP
ENSG00000156931	VPS8	1185.57	1.64343	0.243015	6.76268	1.35e-11	4.32e-10	615.481	535.38	1900.68	1690.73	UP
ENSG00000009790	TRAF3IP3	938.62	1.64319	0.245307	6.69851	2.11e-11	6.51e-10	474.433	436.36	1329.75	1513.94	UP
ENSG00000139192	TAPBPL	312.404	1.64038	0.289868	5.65904	1.52e-08	3.12e-07	169.257	135.104	469.703	475.554	UP
ENSG00000197746	PSAP	10220.9	1.63966	0.223277	7.34363	2.08e-13	8.33e-12	4643.03	5289.19	15911.6	15039.8	UP
ENSG00000244165	P2RY11	196.666	1.6386	0.32374	5.06146	4.16e-07	6.71e-06	106.427	85.5937	318.264	276.381	UP
ENSG00000133246	PRAM1	2672.96	1.63638	0.263303	6.21481	5.14e-10	1.33e-08	1547.68	1056.49	4274.3	3813.38	UP
ENSG00000155090	KLF10	1758.71	1.63635	0.387977	4.21765	2.47e-05	0.000267274	824.488	886.985	1373.48	3949.89	UP
ENSG00000119917	IFIT3	59.9735	1.63302	0.515365	3.16866	0.00153145	0.00948678	19.2338	38.6011	109.327	72.7317	UP
ENSG00000003402	CFLAR	3238.23	1.6317	0.237059	6.8831	5.86e-12	1.98e-10	1468.18	1690.89	4465.42	5328.44	UP
ENSG00000156273	BACH1	4328.9	1.62874	0.30249	5.38443	7.27e-08	1.34e-06	1741.3	2488.93	8186.6	4898.76	UP
ENSG00000149418	ST14	141.159	1.62829	0.399046	4.08046	4.49e-05	0.000456636	73.0883	65.454	276.153	149.939	UP
ENSG00000136630	HLX	376.331	1.62744	0.395922	4.11051	3.95e-05	0.000404458	111.556	255.103	713.463	425.201	UP
ENSG00000272578	AP000347.2	113.549	1.62539	0.376168	4.3209	1.55e-05	0.000176188	53.8546	57.0624	153.058	190.221	UP
ENSG00000120051	CFAP58	58.1875	1.62341	0.485577	3.34325	0.000828021	0.00565538	32.0563	25.1746	73.6948	101.824	UP
ENSG00000275022	MIR6753	59.9085	1.62207	0.469977	3.45139	0.000557701	0.00403892	25.645	32.727	85.0325	96.2297	UP
ENSG00000079263	SP140	129.645	1.62201	0.386525	4.1964	2.71e-05	0.000289267	74.3706	53.7058	231.612	158.891	UP
ENSG00000124762	CDKN1A	118.259	1.62178	0.52301	3.10085	0.00192966	0.0115113	55.1368	60.4191	77.744	279.737	UP
ENSG00000113758	DBN1	429.315	1.62165	0.322459	5.02902	4.93e-07	7.83e-06	225.676	196.362	816.312	478.911	UP
ENSG00000261971	RP11-473M20.7	82.8042	1.61984	0.456646	3.54725	0.000389281	0.00295259	53.8546	28.5312	142.531	106.3	UP
ENSG00000273691	RP11-617F23.2	79.611	1.61931	0.437866	3.69819	0.000217141	0.00180827	48.7256	30.2095	114.186	125.322	UP
ENSG00000134243	SORT1	122.952	1.61827	0.390557	4.14349	3.42e-05	0.000355884	46.1611	73.8455	207.317	164.486	UP
ENSG00000168421	RHOH	137.114	1.61825	0.350771	4.61342	3.96e-06	5.15e-05	64.1126	70.4889	220.275	193.578	UP
ENSG00000198743	SLC5A3	2699.68	1.61814	0.289589	5.58772	2.3e-08	4.59e-07	1652.82	1002.79	4527.78	3615.33	UP
ENSG00000154153	FAM134B	122.737	1.6175	0.365608	4.42414	9.68e-06	0.000115156	66.6771	54.545	195.17	174.556	UP
ENSG00000137449	CPEB2	418.249	1.61701	0.339185	4.76734	1.87e-06	2.62e-05	192.338	218.18	438.93	823.547	UP
ENSG00000128872	TMOD2	387.795	1.61638	0.313029	5.16366	2.42e-07	4.09e-06	229.523	153.565	665.683	502.409	UP
ENSG00000226312	CFLAR-AS1	152.839	1.61613	0.350489	4.61107	4.01e-06	5.2e-05	69.2416	80.5587	200.839	260.715	UP
ENSG00000104976	SNAPC2	141.077	1.61567	0.354285	4.56036	5.11e-06	6.47e-05	65.3948	73.0064	188.691	237.217	UP
ENSG00000043462	LCP2	3160.39	1.61507	0.33226	4.86086	1.17e-06	1.72e-05	1548.96	1561.66	2999.62	6531.31	UP
ENSG00000143067	ZNF697	182.242	1.61401	0.347783	4.64085	3.47e-06	4.59e-05	110.274	70.4889	287.491	260.715	UP
ENSG00000076662	ICAM3	293.131	1.61288	0.288397	5.59258	2.24e-08	4.48e-07	138.483	150.208	466.464	417.368	UP
ENSG00000148834	GSTO1	1294.97	1.61225	0.242559	6.64682	3e-11	9.06e-10	575.731	699.854	1966.27	1938.02	UP
ENSG00000105223	PLD3	299.526	1.61172	0.301126	5.3523	8.68e-08	1.58e-06	161.564	134.265	397.628	504.646	UP
ENSG00000180953	ST20	65.7202	1.61149	0.573547	2.80969	0.00495896	0.0251243	47.4433	18.4614	137.672	59.3043	UP
ENSG00000145214	DGKQ	217.808	1.61131	0.379528	4.24555	2.18e-05	0.00023928	121.814	93.9852	431.641	223.79	UP
ENSG00000173193	PARP14	1181.21	1.61031	0.23741	6.7828	1.18e-11	3.79e-10	616.763	549.646	1775.96	1782.49	UP
ENSG00000178996	SNX18	663.191	1.60882	0.315474	5.0997	3.4e-07	5.58e-06	369.288	286.991	1256.86	739.626	UP
ENSG00000134508	CABLES1	350.453	1.6084	0.281639	5.71088	1.12e-08	2.38e-07	184.644	161.957	492.379	562.832	UP
ENSG00000119686	FLVCR2	77.1034	1.60801	0.473909	3.39309	0.000691091	0.0048496	42.3143	34.4053	152.249	79.4454	UP
ENSG00000100605	ITPK1	971.214	1.60744	0.343675	4.67721	2.91e-06	3.93e-05	597.529	364.193	1892.58	1030.55	UP
ENSG00000143772	ITPKB	1163.92	1.60734	0.250853	6.40752	1.48e-10	4.13e-09	579.578	570.624	1539.49	1966	UP
ENSG00000127418	FGFRL1	145.151	1.6053	0.362729	4.42561	9.62e-06	0.000114586	85.9109	58.7408	235.661	200.292	UP
ENSG00000187609	EXD3	89.3027	1.60367	0.461523	3.47474	0.000511351	0.00373946	60.2658	29.3704	157.917	109.657	UP
ENSG00000108669	CYTH1	1150.58	1.60364	0.284354	5.63958	1.7e-08	3.47e-07	465.457	672.162	1476.33	1988.37	UP
ENSG00000047365	ARAP2	432.336	1.60344	0.274923	5.83232	5.47e-09	1.23e-07	200.031	227.411	593.608	708.295	UP
ENSG00000277573	AC245407.1	40.4712	1.60092	0.556343	2.87758	0.00400736	0.0210432	15.387	24.3355	63.9768	58.1854	UP
ENSG00000272398	CD24	147.816	1.60036	0.356795	4.48538	7.28e-06	8.92e-05	60.2658	85.5937	237.281	208.125	UP
ENSG00000166128	RAB8B	1410.95	1.60027	0.267724	5.97732	2.27e-09	5.39e-08	597.529	800.553	1854.52	2391.2	UP
ENSG00000135723	FHOD1	465.606	1.59896	0.294606	5.42744	5.72e-08	1.07e-06	250.039	213.145	825.22	574.021	UP
ENSG00000163297	ANTXR2	1406.75	1.59819	0.232314	6.87947	6.01e-12	2.03e-10	709.085	688.106	2045.64	2184.19	UP
ENSG00000141524	TMC6	1384.27	1.59706	0.239734	6.66178	2.71e-11	8.22e-10	741.141	635.239	1992.19	2168.53	UP
ENSG00000160716	CHRNB2	59.2985	1.59688	0.469017	3.40473	0.000662292	0.00468471	29.4918	29.3704	80.9833	97.3486	UP
ENSG00000175920	DOK7	30.3828	1.59672	0.62696	2.54677	0.0108725	0.0475626	17.9515	12.5873	51.8293	39.1632	UP
ENSG00000124357	NAGK	622.279	1.59665	0.263972	6.04856	1.46e-09	3.53e-08	301.329	317.2	1041.45	829.142	UP
ENSG00000236540	AC006547.13	54.2251	1.59413	0.484129	3.29279	0.00099198	0.00657656	24.3628	29.3704	82.603	80.5644	UP
ENSG00000270022	RNU12	40.2158	1.59393	0.603573	2.64082	0.00827045	0.0381178	11.5403	27.6921	47.7802	73.8507	UP
ENSG00000240859	AC093627.10	419.877	1.5937	0.309567	5.14816	2.63e-07	4.41e-06	260.297	159.439	660.014	599.757	UP
ENSG00000068323	TFE3	972.953	1.5936	0.280289	5.68556	1.3e-08	2.73e-07	553.933	416.22	1694.17	1227.49	UP
ENSG00000197622	CDC42SE1	2892.47	1.59201	0.235529	6.75932	1.39e-11	4.41e-10	1592.56	1290.62	4340.71	4346	UP
ENSG00000089723	OTUB2	74.3669	1.59102	0.499631	3.1844	0.00145055	0.00904038	50.0078	25.1746	141.721	80.5644	UP
ENSG00000006740	ARHGAP44	44.9037	1.59031	0.531144	2.99412	0.0027524	0.0153662	19.2338	25.1746	59.1178	76.0886	UP
ENSG00000073737	DHRS9	47.3452	1.58409	0.604901	2.61877	0.00882486	0.0401778	10.258	36.0836	59.1178	83.9212	UP
ENSG00000113742	CPEB4	884.356	1.58397	0.24854	6.37311	1.85e-10	5.11e-09	447.506	437.199	1211.51	1441.21	UP
ENSG00000122122	SASH3	1261.56	1.58356	0.289875	5.46291	4.68e-08	8.86e-07	727.037	537.058	2271.58	1510.58	UP
ENSG00000196182	STK40	930.409	1.58067	0.265483	5.95394	2.62e-09	6.13e-08	514.183	419.577	1572.7	1215.18	UP
ENSG00000164088	PPM1M	105.118	1.5801	0.383529	4.11989	3.79e-05	0.00038978	46.1611	58.7408	161.157	154.415	UP
ENSG00000140749	IGSF6	465.212	1.57892	0.321105	4.91714	8.78e-07	1.32e-05	192.338	273.564	851.135	543.81	UP
ENSG00000159110	IFNAR2	453.245	1.5785	0.278522	5.66744	1.45e-08	2.99e-07	257.733	198.04	642.198	715.009	UP
ENSG00000196275	GTF2IRD2	37.0947	1.57829	0.585616	2.6951	0.00703673	0.0334627	24.3628	13.4265	59.1178	51.4717	UP
ENSG00000119986	AVPI1	41.834	1.57242	0.538385	2.92063	0.00349327	0.018785	19.2338	22.6571	58.308	67.137	UP
ENSG00000228634	RP4-534N18.2	34.2359	1.57235	0.604276	2.60204	0.00926722	0.0417809	16.6693	17.6222	38.872	63.7801	UP
ENSG00000228261	RP11-127L20.3	62.0203	1.57125	0.49507	3.1738	0.00150456	0.009347	23.0805	38.6011	74.5046	111.895	UP
ENSG00000127511	SIN3B	628.786	1.57098	0.304912	5.15225	2.57e-07	4.33e-06	388.522	246.711	1069.79	810.12	UP
ENSG00000152503	TRIM36	333.119	1.56975	0.28553	5.49766	3.85e-08	7.4e-07	151.306	183.775	520.723	476.673	UP
ENSG00000184489	PTP4A3	64.7983	1.56968	0.491798	3.19171	0.00141434	0.00885443	43.5966	22.6571	110.137	82.8023	UP
ENSG00000135205	CCDC146	92.7152	1.56936	0.424479	3.69715	0.000218035	0.00181494	52.5723	41.1185	109.327	167.842	UP
ENSG00000173327	MAP3K11	1546.03	1.56541	0.245568	6.37465	1.83e-10	5.07e-09	842.439	719.994	2100.71	2520.99	UP
ENSG00000099937	SERPIND1	66.5862	1.56426	0.517627	3.02199	0.00251117	0.0142818	30.774	36.0836	60.7375	138.75	UP
ENSG00000269956	MKNK1-AS1	60.0475	1.56377	0.489871	3.1922	0.00141191	0.00884624	23.0805	36.9228	76.1243	104.062	UP
ENSG00000271857	RP1-244F24.1	48.2434	1.56101	0.526229	2.9664	0.00301304	0.0165692	24.3628	24.3355	55.8785	88.397	UP
ENSG00000114013	CD86	255.022	1.55947	0.34298	4.54683	5.45e-06	6.86e-05	126.943	131.747	479.421	281.975	UP
ENSG00000124151	NCOA3	3974.33	1.5582	0.250943	6.20939	5.32e-10	1.37e-08	1866.96	2162.5	6809.08	5058.77	UP
ENSG00000117009	KMO	65.5561	1.55817	0.525012	2.96788	0.00299858	0.016499	16.6693	48.6709	93.9406	102.943	UP
ENSG00000135838	NPL	131.101	1.55701	0.409421	3.80296	0.000142977	0.00125234	67.9593	65.454	256.717	134.274	UP
ENSG00000145016	KIAA0226	752.43	1.55582	0.290939	5.34759	8.91e-08	1.61e-06	447.506	318.039	1299.78	944.394	UP
ENSG00000187037	GPR141	364.307	1.55581	0.293978	5.29225	1.21e-07	2.14e-06	203.878	166.992	613.044	473.316	UP
ENSG00000255031	RP11-802E16.3	178.902	1.55548	0.337663	4.6066	4.09e-06	5.3e-05	96.1689	85.5937	228.373	305.473	UP
ENSG00000047644	WWC3	100.308	1.55547	0.445821	3.489	0.000484829	0.00358052	58.9836	43.636	196.789	101.824	UP
ENSG00000248476	BACH1-IT1	65.8658	1.55217	0.454059	3.41842	0.000629852	0.00448626	30.774	36.0836	109.327	87.2781	UP
ENSG00000135677	GNS	2902.31	1.551	0.235975	6.57274	4.94e-11	1.46e-09	1388.68	1564.18	3951.18	4705.18	UP
ENSG00000125347	IRF1	1557.45	1.55036	0.243144	6.37632	1.81e-10	5.02e-09	709.085	875.237	2231.9	2413.58	UP
ENSG00000069399	BCL3	487.986	1.55036	0.332128	4.66796	3.04e-06	4.08e-05	238.499	257.62	506.956	948.87	UP
ENSG00000162783	IER5	603.206	1.55009	0.294863	5.257	1.46e-07	2.57e-06	242.346	370.067	809.023	991.39	UP
ENSG00000181982	CCDC149	75.1305	1.54801	0.514667	3.00778	0.00263161	0.0148453	57.7013	20.1397	123.095	99.5865	UP
ENSG00000170075	GPR37L1	39.431	1.54688	0.565233	2.73672	0.00620558	0.0302046	21.7983	18.4614	46.9703	70.4938	UP
ENSG00000188305	C19orf35	61.4759	1.54646	0.487827	3.17009	0.00152391	0.00944914	34.6208	28.5312	113.377	69.3749	UP
ENSG00000115756	HPCAL1	1077.46	1.54638	0.252554	6.12297	9.18e-10	2.3e-08	620.61	479.996	1632.62	1576.6	UP
ENSG00000260565	ERVK13-1	582.492	1.54577	0.273697	5.64772	1.63e-08	3.32e-07	344.926	250.907	862.472	871.662	UP
ENSG00000091490	SEL1L3	748.806	1.54428	0.26013	5.93659	2.91e-09	6.79e-08	351.337	412.864	1222.85	1008.17	UP
ENSG00000270949	RP11-288H12.4	91.8425	1.54413	0.441465	3.49774	0.00046922	0.00347448	38.4675	54.545	102.039	172.318	UP
ENSG00000237135	DDX10P1	41.2266	1.54368	0.54235	2.84627	0.00442343	0.0228606	19.2338	22.6571	55.8785	67.137	UP
ENSG00000213445	SIPA1	1522.18	1.54139	0.26768	5.75832	8.5e-09	1.83e-07	877.06	681.393	2601.18	1929.07	UP
ENSG00000185305	ARL15	93.858	1.54099	0.403307	3.82088	0.000132976	0.00118016	56.4191	40.2794	143.34	135.393	UP
ENSG00000100647	KIAA0247	729.602	1.54057	0.275521	5.59146	2.25e-08	4.5e-07	305.176	439.716	1042.26	1131.26	UP
ENSG00000261451	RP11-981G7.1	107.415	1.53968	0.476705	3.22984	0.0012386	0.00795923	82.0641	29.3704	180.593	137.631	UP
ENSG00000110047	EHD1	1760.63	1.53748	0.238191	6.45482	1.08e-10	3.09e-09	957.842	847.545	2810.12	2427	UP
ENSG00000262001	DLGAP1-AS2	47.3751	1.53661	0.582035	2.64007	0.008289	0.0381761	11.5403	36.0836	68.026	73.8507	UP
ENSG00000138166	DUSP5	229.646	1.53621	0.406584	3.77833	0.000157883	0.00136687	74.3706	159.439	255.097	429.677	UP
ENSG00000146112	PPP1R18	2009.34	1.53583	0.259889	5.90956	3.43e-09	7.94e-08	1093.76	967.544	2489.43	3486.65	UP
ENSG00000135047	CTSL	126.661	1.53212	0.45537	3.36456	0.000766672	0.00529965	61.5481	68.8106	268.865	107.419	UP
ENSG00000187164	KIAA1598	124.796	1.53044	0.362888	4.21739	2.47e-05	0.000267429	71.8061	57.0624	178.973	191.34	UP
ENSG00000081087	OSTM1	820.804	1.52922	0.256556	5.96059	2.51e-09	5.9e-08	451.353	394.402	1338.65	1098.81	UP
ENSG00000111859	NEDD9	506.631	1.5274	0.307877	4.96107	7.01e-07	1.07e-05	226.959	293.704	592.798	913.063	UP
ENSG00000245532	NEAT1	13522.6	1.5272	0.249466	6.12188	9.25e-10	2.31e-08	7571.7	6361.62	17130.4	23026.9	UP
ENSG00000109756	RAPGEF2	561.152	1.52609	0.344466	4.43031	9.41e-06	0.000112461	378.264	202.236	996.095	668.013	UP
ENSG00000279159	MIR6818	769.358	1.52593	0.277527	5.49833	3.83e-08	7.37e-07	353.901	438.038	962.892	1322.6	UP
ENSG00000154447	SH3RF1	258.503	1.52437	0.472557	3.22578	0.0012563	0.0080437	147.459	119.16	167.635	599.757	UP
ENSG00000130589	HELZ2	52.7639	1.52393	0.538346	2.83076	0.0046438	0.0237941	38.4675	16.7831	69.6456	86.1591	UP
ENSG00000175857	GAPT	1593.24	1.52345	0.278156	5.47695	4.33e-08	8.24e-07	882.189	763.63	2865.19	1861.93	UP
ENSG00000196187	TMEM63A	677.569	1.52213	0.259932	5.85586	4.75e-09	1.08e-07	389.805	311.326	1039.02	970.13	UP
ENSG00000101347	SAMHD1	4454.95	1.52131	0.222248	6.84512	7.64e-12	2.53e-10	2233.68	2369.77	6380.68	6835.67	UP
ENSG00000100284	TOM1	1136.8	1.52059	0.282375	5.38499	7.24e-08	1.33e-06	524.441	649.505	1352.42	2020.82	UP
ENSG00000157017	GHRL	235.639	1.51906	0.305756	4.96821	6.76e-07	1.04e-05	134.636	109.929	361.186	336.804	UP
ENSG00000189060	H1F0	156.234	1.51718	0.336743	4.50546	6.62e-06	8.19e-05	88.4754	73.8455	233.232	229.385	UP
ENSG00000084731	KIF3C	56.3542	1.51689	0.475111	3.19272	0.00140942	0.00883782	30.774	27.6921	78.5538	88.397	UP
ENSG00000130787	HIP1R	452.604	1.51494	0.28409	5.3326	9.68e-08	1.74e-06	248.757	220.697	573.362	767.6	UP
ENSG00000123636	BAZ2B	1914.2	1.513	0.248535	6.08767	1.15e-09	2.82e-08	1134.79	853.419	2799.59	2868.99	UP
ENSG00000254325	RP11-318K15.2	43.1001	1.51193	0.53572	2.82223	0.00476905	0.0242887	19.2338	25.1746	57.4982	70.4938	UP
ENSG00000108771	DHX58	76.0349	1.51157	0.44777	3.37577	0.000736088	0.00511918	39.7498	39.4402	137.672	87.2781	UP
ENSG00000117525	F3	324.428	1.51077	0.332336	4.54593	5.47e-06	6.89e-05	133.354	202.236	390.34	571.783	UP
ENSG00000116741	RGS2	190.181	1.5093	0.454156	3.32331	0.000889564	0.00601772	51.2901	145.174	353.897	210.363	UP
ENSG00000279759	CTC-425O23.5	62.3471	1.5078	0.50241	3.00114	0.00268974	0.0150903	44.8788	20.9788	99.6095	83.9212	UP
ENSG00000164506	STXBP5	1643.34	1.50366	0.239873	6.26858	3.64e-10	9.74e-09	943.737	771.182	2406.82	2451.62	UP
ENSG00000213906	LTB4R2	140.766	1.50344	0.355236	4.23224	2.31e-05	0.000252197	82.0641	65.454	227.563	187.984	UP
ENSG00000160213	CSTB	197.693	1.50166	0.32873	4.56808	4.92e-06	6.26e-05	93.6044	112.447	329.602	255.121	UP
ENSG00000162066	AMDHD2	134.246	1.50133	0.383558	3.9142	9.07e-05	0.000847893	66.6771	73.0064	152.249	245.05	UP
ENSG00000157107	FCHO2	137.056	1.50039	0.348061	4.31071	1.63e-05	0.000183435	69.2416	73.8455	213.796	191.34	UP
ENSG00000173334	TRIB1	3901.69	1.5002	0.34587	4.33746	1.44e-05	0.000164966	1995.18	2080.26	3440.17	8091.13	UP
ENSG00000076604	TRAF4	74.3362	-1.50008	0.426194	-3.5197	0.000432029	0.00323699	101.298	118.321	39.6818	38.0443	DOWN
ENSG00000173621	LRFN4	75.7531	-1.50058	0.432352	-3.47073	0.000519038	0.0037914	126.943	97.3418	42.9212	35.8064	DOWN
ENSG00000096060	FKBP5	878.39	-1.50565	0.326938	-4.6053	4.12e-06	5.32e-05	1416.89	1183.21	605.755	307.711	DOWN
ENSG00000138036	DYNC2LI1	92.2556	-1.50677	0.395041	-3.8142	0.000136626	0.00120484	135.919	136.782	43.731	52.5906	DOWN
ENSG00000165244	ZNF367	504.044	-1.50678	0.312834	-4.81656	1.46e-06	2.09e-05	712.932	777.056	192.74	333.447	DOWN
ENSG00000065150	IPO5	4082.21	-1.50834	0.234226	-6.43968	1.2e-10	3.39e-09	5831.68	6249.18	1907.16	2340.84	DOWN
ENSG00000107890	ANKRD26	200.893	-1.509	0.330416	-4.56698	4.95e-06	6.29e-05	347.49	247.55	104.468	104.062	DOWN
ENSG00000166171	DPCD	57.397	-1.51013	0.48999	-3.08195	0.00205647	0.0121212	97.4511	73.0064	35.6327	23.4979	DOWN
ENSG00000110104	CCDC86	160.632	-1.51136	0.346545	-4.36122	1.29e-05	0.000150329	232.088	244.194	97.9898	68.2559	DOWN
ENSG00000108389	MTMR4	834.84	-1.5121	0.241409	-6.26362	3.76e-10	1e-08	1264.3	1208.38	438.12	428.558	DOWN
ENSG00000087299	L2HGDH	167.13	-1.51405	0.327138	-4.62817	3.69e-06	4.84e-05	241.063	254.264	91.5111	81.6833	DOWN
ENSG00000234160	RP11-613M10.6	37.6191	-1.51406	0.586546	-2.58131	0.00984269	0.0438971	64.1126	47.8318	25.1048	13.4274	DOWN
ENSG00000277534	RP11-9E17.1	44.0296	-1.5169	0.543507	-2.79094	0.00525548	0.0263724	73.0883	57.9016	28.3442	16.7842	DOWN
ENSG00000144381	HSPD1	6269.24	-1.51767	0.230114	-6.59531	4.24e-11	1.27e-09	8478.25	10107.6	3382.67	3108.44	DOWN
ENSG00000138095	LRPPRC	7108.54	-1.51967	0.232527	-6.53545	6.34e-11	1.87e-09	9395.06	11686.1	3666.11	3686.94	DOWN
ENSG00000095002	MSH2	924.574	-1.52382	0.244771	-6.2255	4.8e-10	1.25e-08	1451.51	1293.14	500.477	453.175	DOWN
ENSG00000091127	PUS7	469.243	-1.52465	0.324504	-4.6984	2.62e-06	3.57e-05	648.819	745.168	311.786	171.199	DOWN
ENSG00000103852	TTC23	54.0418	-1.52908	0.554787	-2.75615	0.00584853	0.0287329	102.58	58.7408	38.0622	16.7842	DOWN
ENSG00000071539	TRIP13	292.749	-1.52967	0.286381	-5.34137	9.22e-08	1.67e-06	412.885	456.5	144.96	156.653	DOWN
ENSG00000134297	PLEKHA8P1	41.9184	-1.53342	0.543877	-2.81942	0.00481103	0.0244769	65.3948	59.5799	25.9147	16.7842	DOWN
ENSG00000150456	N6AMT2	65.6313	-1.53342	0.498849	-3.07392	0.00211269	0.0123747	112.838	83.0762	45.3507	21.26	DOWN
ENSG00000184575	XPOT	3412.84	-1.53364	0.246421	-6.22363	4.86e-10	1.26e-08	4880.25	5267.37	2004.34	1499.39	DOWN
ENSG00000100304	TTLL12	772.801	-1.53465	0.331745	-4.62601	3.73e-06	4.89e-05	1180.95	1118.59	532.06	259.596	DOWN
ENSG00000108773	KAT2A	380.549	-1.53534	0.301818	-5.08696	3.64e-07	5.93e-06	535.981	596.638	234.042	155.534	DOWN
ENSG00000167085	PHB	695.502	-1.53535	0.266576	-5.75952	8.44e-09	1.82e-07	968.1	1100.97	404.107	308.83	DOWN
ENSG00000181163	NPM1	16496	-1.53745	0.257706	-5.96592	2.43e-09	5.72e-08	22594.6	26481.2	6941.89	9966.49	DOWN
ENSG00000143195	ILDR2	115.926	-1.53905	0.386131	-3.98582	6.72e-05	0.000653801	191.055	153.565	48.59	70.4938	DOWN
ENSG00000166130	IKBIP	221.454	-1.53966	0.307875	-5.00093	5.71e-07	8.95e-06	301.329	357.479	111.757	115.252	DOWN
ENSG00000143367	TUFT1	90.8407	-1.54032	0.45266	-3.40282	0.000666953	0.00471083	91.0399	178.74	42.1113	51.4717	DOWN
ENSG00000168778	TCTN2	43.1733	-1.54259	0.53155	-2.90205	0.00370725	0.01975	65.3948	62.9365	18.6262	25.7358	DOWN
ENSG00000065328	MCM10	351.356	-1.5446	0.299276	-5.16112	2.45e-07	4.14e-06	587.271	459.017	155.488	203.649	DOWN
ENSG00000162062	C16orf59	64.9907	-1.54709	0.469762	-3.29335	0.000990022	0.00656806	112.838	81.3979	38.872	26.8548	DOWN
ENSG00000151131	C12orf45	103.827	-1.54783	0.388644	-3.98265	6.82e-05	0.000661279	146.177	163.635	60.7375	44.758	DOWN
ENSG00000175832	ETV4	114.813	-1.55027	0.38876	-3.98773	6.67e-05	0.00065053	143.612	198.879	66.4063	50.3527	DOWN
ENSG00000116396	KCNC4	40.786	-1.55159	0.590168	-2.62907	0.00856192	0.0391705	83.3464	38.6011	21.0557	20.1411	DOWN
ENSG00000226419	SLC16A1-AS1	61.6038	-1.55246	0.475218	-3.26684	0.00108754	0.00710115	110.274	73.8455	33.2032	29.0927	DOWN
ENSG00000140563	MCTP2	437.435	-1.55336	0.27889	-5.5698	2.55e-08	5.04e-07	611.634	693.98	249.429	194.697	DOWN
ENSG00000112667	DNPH1	121.811	-1.55357	0.404584	-3.83992	0.000123072	0.00110487	189.773	172.866	42.9212	81.6833	DOWN
ENSG00000010361	FUZ	60.0223	-1.55413	0.459483	-3.38234	0.000718719	0.00501633	88.4754	90.6286	30.7737	30.2116	DOWN
ENSG00000006625	GGCT	533.59	-1.55425	0.273784	-5.67693	1.37e-08	2.85e-07	719.343	871.881	242.14	300.998	DOWN
ENSG00000169683	LRRC45	136.721	-1.55504	0.362404	-4.2909	1.78e-05	0.000199097	228.241	179.579	60.7375	78.3265	DOWN
ENSG00000144736	SHQ1	431.573	-1.55717	0.267486	-5.82151	5.83e-09	1.3e-07	682.158	606.708	225.943	211.482	DOWN
ENSG00000128951	DUT	1098.68	-1.55727	0.250748	-6.21048	5.28e-10	1.37e-08	1497.67	1781.52	510.195	605.352	DOWN
ENSG00000182957	SPATA13	54.1213	-1.558	0.485445	-3.20943	0.00132997	0.00843488	71.8061	89.7894	29.154	25.7358	DOWN
ENSG00000204856	FAM216A	232.444	-1.56196	0.311305	-5.01746	5.24e-07	8.27e-06	391.087	303.774	117.426	117.49	DOWN
ENSG00000110881	ASIC1	116.308	-1.5623	0.410829	-3.80279	0.000143075	0.00125263	197.467	151.048	75.3145	41.4011	DOWN
ENSG00000104884	ERCC2	376.077	-1.56466	0.273082	-5.72964	1.01e-08	2.15e-07	528.288	595.799	191.121	189.103	DOWN
ENSG00000187630	DHRS4L2	77.5101	-1.56503	0.418119	-3.74302	0.00018182	0.00155338	119.249	112.447	38.0622	40.2822	DOWN
ENSG00000059588	TARBP1	1017.82	-1.56651	0.243493	-6.43347	1.25e-10	3.52e-09	1430.99	1612.01	486.71	541.572	DOWN
ENSG00000103257	SLC7A5	804.961	-1.56804	0.33442	-4.68884	2.75e-06	3.73e-05	1087.35	1321.67	543.398	267.429	DOWN
ENSG00000105552	BCAT2	145.784	-1.56831	0.338767	-4.62947	3.67e-06	4.82e-05	220.547	215.662	75.3145	71.6128	DOWN
ENSG00000065268	WDR18	237.078	-1.56882	0.335772	-4.67229	2.98e-06	4.01e-05	323.127	386.85	146.58	91.7539	DOWN
ENSG00000134910	STT3A	2645.1	-1.56945	0.227474	-6.89949	5.22e-12	1.79e-10	3741.61	4172.27	1362.95	1303.58	DOWN
ENSG00000224888	RP5-1142A6.2	32.0143	-1.57034	0.604925	-2.59593	0.00943348	0.0423733	41.0321	54.545	14.577	17.9032	DOWN
ENSG00000133169	BEX1	129.999	-1.57176	0.364462	-4.31256	1.61e-05	0.000182017	169.257	219.858	70.4555	60.4233	DOWN
ENSG00000177732	SOX12	128.073	-1.57342	0.403817	-3.89638	9.76e-05	0.000902567	209.007	173.705	44.5408	85.0402	DOWN
ENSG00000171757	LRRC34	62.9139	-1.57388	0.471526	-3.33785	0.000844284	0.00574627	110.274	78.0413	27.5343	35.8064	DOWN
ENSG00000258900	HNRNPCP1	31.1405	-1.5745	0.604504	-2.60462	0.0091976	0.0415679	48.7256	44.4751	14.577	16.7842	DOWN
ENSG00000154743	TSEN2	275.815	-1.57511	0.331949	-4.74505	2.08e-06	2.89e-05	489.82	337.34	161.967	114.133	DOWN
ENSG00000139351	SYCP3	61.178	-1.57567	0.464191	-3.39443	0.000687705	0.00483457	101.298	82.2371	33.2032	27.9737	DOWN
ENSG00000105755	ETHE1	64.9175	-1.576	0.451308	-3.49206	0.000479302	0.00354104	88.4754	105.733	30.7737	34.6874	DOWN
ENSG00000157404	KIT	132.434	-1.57817	0.401105	-3.93455	8.34e-05	0.000788309	256.45	140.978	69.6456	62.6612	DOWN
ENSG00000143942	CHAC2	129.588	-1.57825	0.359741	-4.38718	1.15e-05	0.000134669	189.773	198.04	56.6883	73.8507	DOWN
ENSG00000115306	SPTBN1	2654.41	-1.5812	0.288167	-5.48709	4.09e-08	7.8e-07	3517.22	4439.12	1013.1	1648.21	DOWN
ENSG00000150627	WDR17	77.7525	-1.58234	0.426771	-3.7077	0.000209148	0.00175145	130.79	102.377	36.4425	41.4011	DOWN
ENSG00000206561	COLQ	31.7766	-1.58737	0.617728	-2.5697	0.0101787	0.0450343	46.1611	49.5101	20.2458	11.1895	DOWN
ENSG00000146072	TNFRSF21	78.3005	-1.58809	0.426867	-3.72032	0.000198967	0.00167922	115.403	119.999	45.3507	32.4495	DOWN
ENSG00000181619	GPR135	55.4683	-1.58864	0.57015	-2.78635	0.00533049	0.0266867	110.274	57.0624	38.872	15.6653	DOWN
ENSG00000147324	MFHAS1	228.048	-1.59134	0.349381	-4.55474	5.24e-06	6.64e-05	411.603	274.403	134.432	91.7539	DOWN
ENSG00000138796	HADH	389.484	-1.59182	0.290851	-5.47296	4.43e-08	8.4e-07	565.473	603.351	161.967	227.147	DOWN
ENSG00000196584	XRCC2	346.435	-1.59244	0.286262	-5.56287	2.65e-08	5.23e-07	560.344	479.996	156.298	189.103	DOWN
ENSG00000131844	MCCC2	364.91	-1.59342	0.274636	-5.80193	6.56e-09	1.45e-07	515.465	580.694	182.212	181.27	DOWN
ENSG00000149554	CHEK1	910.284	-1.5944	0.264439	-6.02935	1.65e-09	3.96e-08	1311.74	1422.37	382.241	524.788	DOWN
ENSG00000166025	AMOTL1	70.3096	-1.59515	0.46126	-3.45823	0.000543732	0.003951	128.225	83.0762	30.7737	39.1632	DOWN
ENSG00000247809	NR2F2-AS1	37.764	-1.59522	0.574456	-2.77692	0.00548774	0.0272983	69.2416	44.4751	19.436	17.9032	DOWN
ENSG00000104889	RNASEH2A	289.877	-1.59601	0.284672	-5.60648	2.06e-08	4.15e-07	433.401	438.038	148.199	139.869	DOWN
ENSG00000162129	CLPB	513.827	-1.59638	0.26594	-6.0028	1.94e-09	4.64e-08	773.198	772.021	281.822	228.266	DOWN
ENSG00000118971	CCND2	1945.2	-1.5977	0.298591	-5.35078	8.76e-08	1.59e-06	2742.74	3104.03	696.456	1237.56	DOWN
ENSG00000100297	MCM5	2854.26	-1.59783	0.23532	-6.79001	1.12e-11	3.62e-10	4008.32	4572.55	1305.45	1530.72	DOWN
ENSG00000112874	NUDT12	51.1387	-1.59831	0.511214	-3.12651	0.00176895	0.010719	93.6044	60.4191	25.9147	24.6169	DOWN
ENSG00000188677	PARVB	214.263	-1.59832	0.329499	-4.85075	1.23e-06	1.8e-05	289.789	354.962	123.904	88.397	DOWN
ENSG00000159055	MIS18A	214.462	-1.59911	0.318942	-5.0138	5.34e-07	8.42e-06	303.894	341.536	120.665	91.7539	DOWN
ENSG00000163050	ADCK3	1278.4	-1.60196	0.252847	-6.33569	2.36e-10	6.41e-09	1664.36	2181.8	648.676	618.779	DOWN
ENSG00000159445	THEM4	204.098	-1.60265	0.322532	-4.96895	6.73e-07	1.03e-05	347.49	266.851	97.9898	104.062	DOWN
ENSG00000249084	RP11-376O6.2	48.5306	-1.60274	0.534855	-2.99659	0.00273021	0.0152642	58.9836	87.272	29.9638	17.9032	DOWN
ENSG00000238105	GOLGA2P5	77.9823	-1.60592	0.465546	-3.44955	0.000561524	0.00406188	150.023	84.7545	32.3933	44.758	DOWN
ENSG00000130413	STK33	65.3042	-1.60739	0.448498	-3.58393	0.000338458	0.00262308	102.58	93.9852	29.9638	34.6874	DOWN
ENSG00000157978	LDLRAP1	298.174	-1.60821	0.318976	-5.04177	4.61e-07	7.35e-06	487.256	412.024	178.163	115.252	DOWN
ENSG00000103253	HAGHL	64.6771	-1.61257	0.460372	-3.50275	0.000460473	0.00341752	84.6286	109.929	28.3442	35.8064	DOWN
ENSG00000083720	OXCT1	819.842	-1.61283	0.287342	-5.61293	1.99e-08	4.01e-07	1134.79	1335.09	318.264	491.219	DOWN
ENSG00000021826	CPS1	110.074	-1.61298	0.442135	-3.64816	0.000264121	0.00213637	180.797	150.208	33.2032	76.0886	DOWN
ENSG00000205746	RP11-1212A22.1	51.6565	-1.6132	0.548432	-2.94148	0.00326644	0.0177369	88.4754	67.9714	35.6327	14.5463	DOWN
ENSG00000146243	IRAK1BP1	105.167	-1.61442	0.384784	-4.19564	2.72e-05	0.000290081	175.668	141.817	55.0687	48.1148	DOWN
ENSG00000118965	WDR35	285.802	-1.61569	0.288766	-5.59514	2.2e-08	4.41e-07	457.764	404.472	143.34	137.631	DOWN
ENSG00000133706	LARS	3377.98	-1.61581	0.238728	-6.76844	1.3e-11	4.17e-10	4748.18	5440.23	1828.6	1494.92	DOWN
ENSG00000179627	ZBTB42	40.4801	-1.61724	0.586279	-2.75848	0.00580711	0.0285655	82.0641	40.2794	19.436	20.1411	DOWN
ENSG00000100522	GNPNAT1	150.497	-1.61819	0.338745	-4.77702	1.78e-06	2.51e-05	226.959	227.411	79.3636	68.2559	DOWN
ENSG00000100075	SLC25A1	545.915	-1.61825	0.350681	-4.6146	3.94e-06	5.12e-05	638.561	1006.98	187.881	350.231	DOWN
ENSG00000074935	TUBE1	245.645	-1.61851	0.336923	-4.8038	1.56e-06	2.22e-05	307.74	433.842	142.531	98.4676	DOWN
ENSG00000149136	SSRP1	2632.9	-1.61909	0.234291	-6.91059	4.83e-12	1.67e-10	3606.97	4337.59	1263.34	1323.72	DOWN
ENSG00000188452	CERKL	699.677	-1.61931	0.36352	-4.45454	8.41e-06	0.000101731	1147.62	962.509	204.078	484.505	DOWN
ENSG00000071794	HLTF	361.856	-1.6217	0.300495	-5.39675	6.79e-08	1.25e-06	557.779	533.702	143.34	212.6	DOWN
ENSG00000227191	TRGC2	378.297	-1.62235	0.275382	-5.89129	3.83e-09	8.8e-08	530.852	610.904	178.973	192.459	DOWN
ENSG00000172009	THOP1	505.999	-1.62604	0.26626	-6.10698	1.02e-09	2.52e-08	698.827	829.923	259.147	236.098	DOWN
ENSG00000261226	RP11-830F9.7	77.9325	-1.6274	0.527277	-3.08642	0.0020258	0.0119774	117.967	116.642	17.8163	59.3043	DOWN
ENSG00000115526	CHST10	65.8789	-1.62861	0.493278	-3.3016	0.000961358	0.00642171	130.79	68.8106	34.8228	29.0927	DOWN
ENSG00000164039	BDH2	62.712	-1.62901	0.465799	-3.49723	0.000470113	0.00347977	85.9109	103.216	25.9147	35.8064	DOWN
ENSG00000143870	PDIA6	1859.35	-1.63153	0.259657	-6.2834	3.31e-10	8.91e-09	2320.88	3301.23	907.823	907.468	DOWN
ENSG00000277157	HIST1H4D	531.279	-1.63404	0.258707	-6.31619	2.68e-10	7.24e-09	851.415	756.077	259.147	258.477	DOWN
ENSG00000105186	ANKRD27	1165.76	-1.63622	0.240517	-6.80292	1.03e-11	3.32e-10	1790.02	1738.73	610.614	523.669	DOWN
ENSG00000115232	ITGA4	4103.49	-1.63761	0.356415	-4.59467	4.33e-06	5.58e-05	6490.76	5929.46	1142.67	2851.08	DOWN
ENSG00000162909	CAPN2	391.495	-1.63977	0.370004	-4.43175	9.35e-06	0.000111985	534.699	652.022	264.006	115.252	DOWN
ENSG00000151552	QDPR	99.543	-1.64048	0.383244	-4.28051	1.86e-05	0.000207304	148.741	152.726	48.59	48.1148	DOWN
ENSG00000114541	FRMD4B	146.286	-1.64347	0.416969	-3.94148	8.1e-05	0.00076889	278.249	166.152	91.5111	49.2338	DOWN
ENSG00000105202	FBL	1587.59	-1.6454	0.245375	-6.70566	2e-11	6.25e-10	2392.68	2418.44	675.401	863.829	DOWN
ENSG00000064102	ASUN	942.518	-1.64551	0.25915	-6.34964	2.16e-10	5.89e-09	1274.56	1582.64	498.857	414.011	DOWN
ENSG00000015133	CCDC88C	989.828	-1.64753	0.259419	-6.35087	2.14e-10	5.85e-09	1291.23	1709.36	460.795	497.933	DOWN
ENSG00000139428	MMAB	288.289	-1.65009	0.339428	-4.86137	1.17e-06	1.71e-05	392.369	480.835	102.039	177.913	DOWN
ENSG00000094804	CDC6	842.533	-1.65168	0.331997	-4.97497	6.53e-07	1e-05	965.536	1589.36	306.117	509.122	DOWN
ENSG00000107679	PLEKHA1	71.5916	-1.65192	0.494673	-3.33942	0.000839529	0.00572594	144.894	73.0064	40.4917	27.9737	DOWN
ENSG00000101412	E2F1	383.701	-1.65193	0.350371	-4.71479	2.42e-06	3.32e-05	511.618	651.183	124.714	247.288	DOWN
ENSG00000227268	KLLN	44.6415	-1.65221	0.520572	-3.17383	0.0015044	0.009347	64.1126	71.3281	21.8655	21.26	DOWN
ENSG00000130270	ATP8B3	87.3517	-1.65368	0.428879	-3.85583	0.000115339	0.00104558	119.249	145.174	32.3933	52.5906	DOWN
ENSG00000138709	LARP1B	540.362	-1.65946	0.2559	-6.48481	8.88e-11	2.56e-09	807.819	834.119	268.865	250.645	DOWN
ENSG00000103485	QPRT	305.145	-1.66028	0.340441	-4.87685	1.08e-06	1.59e-05	428.272	497.618	104.468	190.221	DOWN
ENSG00000175643	RMI2	173.31	-1.66043	0.356652	-4.65562	3.23e-06	4.3e-05	296.2	229.928	66.4063	100.705	DOWN
ENSG00000175591	P2RY2	1333.14	-1.66125	0.273516	-6.07369	1.25e-09	3.04e-08	2417.04	1634.67	596.037	684.797	DOWN
ENSG00000151835	SACS	2003.66	-1.66604	0.232036	-7.18006	6.97e-13	2.64e-11	2886.35	3207.25	915.111	1005.94	DOWN
ENSG00000138018	EPT1	1188.41	-1.67098	0.274853	-6.07955	1.21e-09	2.94e-08	1613.07	2003.06	467.274	670.251	DOWN
ENSG00000166428	PLD4	231.21	-1.6737	0.329131	-5.08521	3.67e-07	5.97e-06	376.982	326.431	88.2718	133.155	DOWN
ENSG00000260401	RP11-800A3.4	1170.73	-1.67977	0.322557	-5.20766	1.91e-07	3.28e-06	2363.19	1206.7	587.129	525.906	DOWN
ENSG00000129480	DTD2	152.659	-1.68578	0.401484	-4.19888	2.68e-05	0.000286436	216.701	250.068	97.9898	45.8769	DOWN
ENSG00000164105	SAP30	162.611	-1.68804	0.333068	-5.06815	4.02e-07	6.48e-06	232.088	264.333	80.1735	73.8507	DOWN
ENSG00000077348	EXOSC5	291.507	-1.68884	0.310583	-5.43766	5.4e-08	1.02e-06	380.829	509.366	153.868	121.966	DOWN
ENSG00000093217	XYLB	78.9759	-1.68902	0.433943	-3.89226	9.93e-05	0.00091523	135.919	105.733	42.9212	31.3306	DOWN
ENSG00000125520	SLC2A4RG	336.339	-1.69087	0.290088	-5.8288	5.58e-09	1.25e-07	510.336	516.079	137.672	181.27	DOWN
ENSG00000076043	REXO2	150.917	-1.69205	0.369442	-4.58003	4.65e-06	5.96e-05	214.136	247.55	88.2718	53.7096	DOWN
ENSG00000142168	SOD1	1031.18	-1.69399	0.247456	-6.84562	7.61e-12	2.52e-10	1432.28	1718.59	506.146	467.721	DOWN
ENSG00000026103	FAS	78.5536	-1.69693	0.435521	-3.89633	9.77e-05	0.000902567	100.016	140.139	40.4917	33.5685	DOWN
ENSG00000254473	RP11-522I20.3	29.1036	-1.69803	0.624989	-2.71689	0.00658978	0.0316938	43.5966	45.3143	12.9573	14.5463	DOWN
ENSG00000005379	BZRAP1	751.872	-1.69863	0.25332	-6.70547	2.01e-11	6.25e-10	1170.7	1127.82	320.694	388.276	DOWN
ENSG00000177383	MAGEF1	55.4708	-1.70044	0.478811	-3.55138	0.00038321	0.00291645	80.7819	88.9503	27.5343	24.6169	DOWN
ENSG00000145431	PDGFC	28.5824	-1.70052	0.639493	-2.65917	0.00783339	0.0365101	48.7256	38.6011	11.3377	15.6653	DOWN
ENSG00000188010	MORN2	33.7017	-1.70218	0.59664	-2.85295	0.00433156	0.0224587	47.4433	55.3841	12.9573	19.0221	DOWN
ENSG00000100462	PRMT5	546.36	-1.70322	0.304132	-5.60028	2.14e-08	4.29e-07	761.657	911.321	316.645	195.816	DOWN
ENSG00000153933	DGKE	620.238	-1.70336	0.318354	-5.35053	8.77e-08	1.59e-06	974.511	922.23	204.888	379.324	DOWN
ENSG00000279192	PWAR5	232.82	-1.70383	0.35062	-4.85949	1.18e-06	1.72e-05	356.466	354.962	77.744	142.107	DOWN
ENSG00000105173	CCNE1	141.03	-1.70399	0.356348	-4.78181	1.74e-06	2.46e-05	212.854	218.18	55.8785	77.2075	DOWN
ENSG00000126457	PRMT1	1389.64	-1.70466	0.251355	-6.78186	1.19e-11	3.81e-10	1877.22	2376.48	697.266	607.59	DOWN
ENSG00000136982	DSCC1	190.464	-1.70665	0.331601	-5.14669	2.65e-07	4.43e-06	329.539	254.264	96.3701	81.6833	DOWN
ENSG00000189227	C15orf61	66.4556	-1.70671	0.477068	-3.5775	0.000346901	0.00267768	100.016	104.055	40.4917	21.26	DOWN
ENSG00000007944	MYLIP	143.17	-1.71003	0.353235	-4.84106	1.29e-06	1.88e-05	192.338	245.872	63.9768	70.4938	DOWN
ENSG00000113719	ERGIC1	276.196	-1.71132	0.326122	-5.24747	1.54e-07	2.69e-06	396.216	448.947	99.6095	160.01	DOWN
ENSG00000132423	COQ3	85.297	-1.71235	0.409597	-4.18057	2.91e-05	0.00030813	128.225	133.425	43.731	35.8064	DOWN
ENSG00000123131	PRDX4	322.005	-1.7124	0.309788	-5.52765	3.25e-08	6.32e-07	424.425	561.394	128.763	173.437	DOWN
ENSG00000114686	MRPL3	1580.75	-1.71479	0.23827	-7.19682	6.16e-13	2.35e-11	2282.41	2564.45	787.968	688.154	DOWN
ENSG00000230799	AC007279.2	55.6327	-1.7193	0.478254	-3.59495	0.000324455	0.00253477	80.7819	89.7894	25.1048	26.8548	DOWN
ENSG00000167513	CDT1	508.194	-1.71944	0.29322	-5.86399	4.52e-09	1.03e-07	791.149	766.986	187.071	287.57	DOWN
ENSG00000129993	CBFA2T3	165.953	-1.7199	0.393566	-4.37004	1.24e-05	0.000144727	323.127	187.131	93.1308	60.4233	DOWN
ENSG00000180817	PPA1	2020.13	-1.72057	0.260874	-6.59538	4.24e-11	1.27e-09	2882.5	3315.5	781.489	1101.05	DOWN
ENSG00000117395	EBNA1BP2	615.701	-1.72057	0.280377	-6.13662	8.43e-10	2.12e-08	875.778	1014.54	335.271	237.217	DOWN
ENSG00000182199	SHMT2	1531.03	-1.72288	0.237048	-7.26809	3.65e-13	1.42e-11	2210.6	2488.93	673.781	750.815	DOWN
ENSG00000183077	AFMID	214.712	-1.72441	0.321765	-5.35923	8.36e-08	1.52e-06	316.716	343.214	114.996	83.9212	DOWN
ENSG00000144485	HES6	49.6218	-1.72903	0.543745	-3.17985	0.00147349	0.00916572	52.5723	99.8593	25.9147	20.1411	DOWN
ENSG00000198648	STK39	126.207	-1.72961	0.359722	-4.80818	1.52e-06	2.18e-05	207.725	180.418	60.7375	55.9475	DOWN
ENSG00000117298	ECE1	86.2225	-1.73094	0.45435	-3.80971	0.000139128	0.00122413	120.532	145.174	53.449	25.7358	DOWN
ENSG00000073111	MCM2	3073.12	-1.73287	0.25345	-6.83714	8.08e-12	2.65e-10	4444.28	5003.87	1196.12	1648.21	DOWN
ENSG00000111666	CHPT1	444.604	-1.73296	0.266113	-6.51212	7.41e-11	2.16e-09	669.335	697.337	193.55	218.195	DOWN
ENSG00000163170	BOLA3	125.89	-1.73328	0.361698	-4.79205	1.65e-06	2.35e-05	178.233	208.949	61.5473	54.8285	DOWN
ENSG00000154328	NEIL2	35.8185	-1.73444	0.577947	-3.00104	0.00269057	0.0150903	48.7256	61.2582	15.3868	17.9032	DOWN
ENSG00000154917	RAB6B	29.3393	-1.73643	0.647248	-2.6828	0.00730094	0.034495	43.5966	46.9926	17.8163	8.9516	DOWN
ENSG00000105810	CDK6	7047.38	-1.73678	0.26159	-6.63933	3.15e-11	9.51e-10	10613.2	11071.8	3907.44	2597.08	DOWN
ENSG00000005249	PRKAR2B	27.5255	-1.73715	0.656074	-2.6478	0.00810177	0.0374736	33.3385	51.1884	12.1475	13.4274	DOWN
ENSG00000164070	HSPA4L	343.295	-1.73733	0.285626	-6.08254	1.18e-09	2.89e-08	483.409	572.303	147.39	170.08	DOWN
ENSG00000076554	TPD52	151.5	-1.73794	0.440707	-3.94354	8.03e-05	0.000763423	211.572	253.424	38.0622	102.943	DOWN
ENSG00000120256	LRP11	54.1663	-1.7402	0.491717	-3.53903	0.000401594	0.00302909	88.4754	78.0413	21.0557	29.0927	DOWN
ENSG00000084774	CAD	1662.87	-1.74021	0.257314	-6.76299	1.35e-11	4.32e-10	2581.17	2539.28	893.246	637.801	DOWN
ENSG00000143882	ATP6V1C2	61.6969	-1.74248	0.512159	-3.40223	0.000668388	0.00471924	62.8303	126.712	25.9147	31.3306	DOWN
ENSG00000087077	TRIP6	540.24	-1.74535	0.255306	-6.83632	8.13e-12	2.66e-10	834.746	829.923	253.478	242.812	DOWN
ENSG00000196653	ZNF502	84.7552	-1.74765	0.426609	-4.09659	4.19e-05	0.000427517	138.483	123.356	46.9703	30.2116	DOWN
ENSG00000164818	HEATR2	358.912	-1.75053	0.293235	-5.96972	2.38e-09	5.63e-08	573.166	534.541	190.311	137.631	DOWN
ENSG00000244026	FAM86DP	75.9057	-1.75203	0.441517	-3.96821	7.24e-05	0.000696048	120.532	114.125	42.1113	26.8548	DOWN
ENSG00000093009	CDC45	669.758	-1.75216	0.288	-6.08387	1.17e-09	2.87e-08	898.858	1165.58	254.288	360.302	DOWN
ENSG00000149516	MS4A3	1789.99	-1.75427	0.270225	-6.49189	8.48e-11	2.45e-09	2284.97	3236.62	726.42	911.944	DOWN
ENSG00000196950	SLC39A10	433.914	-1.75557	0.281485	-6.23681	4.47e-10	1.18e-08	725.754	614.26	221.084	174.556	DOWN
ENSG00000149150	SLC43A1	787.415	-1.75715	0.248408	-7.07364	1.51e-12	5.54e-11	1246.35	1184.88	383.861	334.566	DOWN
ENSG00000160949	TONSL	511.718	-1.76018	0.257055	-6.84748	7.52e-12	2.49e-10	792.432	787.965	234.852	231.623	DOWN
ENSG00000205309	NT5M	46.9484	-1.76035	0.514059	-3.42442	0.000616112	0.00440614	74.3706	70.4889	19.436	23.4979	DOWN
ENSG00000146733	PSPH	87.4392	-1.76218	0.456875	-3.85702	0.000114778	0.00104098	128.225	142.656	54.2588	24.6169	DOWN
ENSG00000162065	TBC1D24	136.812	-1.76557	0.391268	-4.51244	6.41e-06	7.94e-05	264.144	159.439	68.8358	54.8285	DOWN
ENSG00000153044	CENPH	192.698	-1.76682	0.339858	-5.19869	2.01e-07	3.43e-06	291.071	303.774	69.6456	106.3	DOWN
ENSG00000101444	AHCY	1628.11	-1.76691	0.245346	-7.20168	5.95e-13	2.28e-11	2352.93	2679.42	663.253	816.833	DOWN
ENSG00000064545	TMEM161A	143.995	-1.76866	0.354424	-4.99024	6.03e-07	9.41e-06	219.265	226.571	75.3145	54.8285	DOWN
ENSG00000200913	SNORD46	60.7021	-1.77102	0.4876	-3.63212	0.0002811	0.00224971	71.8061	115.803	28.3442	26.8548	DOWN
ENSG00000162337	LRP5	265.051	-1.77126	0.342046	-5.17842	2.24e-07	3.8e-06	476.998	342.375	93.1308	147.701	DOWN
ENSG00000001460	STPG1	30.5739	-1.7717	0.617928	-2.86716	0.00414175	0.0216534	50.0078	44.4751	12.1475	15.6653	DOWN
ENSG00000280123	RP11-267M23.1	73.0475	-1.77187	0.446212	-3.97092	7.16e-05	0.000690221	101.298	124.195	27.5343	39.1632	DOWN
ENSG00000134333	LDHA	4724.54	-1.77188	0.242573	-7.30453	2.78e-13	1.09e-11	6289.44	8327.76	2140.39	2140.55	DOWN
ENSG00000070814	TCOF1	1125.73	-1.77571	0.27884	-6.36821	1.91e-10	5.25e-09	1593.84	1892.29	610.614	406.179	DOWN
ENSG00000130731	C16orf13	270.532	-1.77606	0.2977	-5.96594	2.43e-09	5.72e-08	387.24	449.786	114.186	130.917	DOWN
ENSG00000144867	SRPRB	987.191	-1.7764	0.287511	-6.17854	6.47e-10	1.65e-08	1348.93	1708.52	537.729	353.588	DOWN
ENSG00000186687	LYRM7	341.393	-1.7801	0.298377	-5.96596	2.43e-09	5.72e-08	523.159	535.38	180.593	126.441	DOWN
ENSG00000073536	NLE1	494.816	-1.78244	0.279928	-6.3675	1.92e-10	5.26e-09	724.472	809.783	255.907	189.103	DOWN
ENSG00000128059	PPAT	695.179	-1.78471	0.257028	-6.94364	3.82e-12	1.34e-10	1086.07	1069.92	344.989	279.737	DOWN
ENSG00000187987	ZSCAN23	77.1829	-1.78522	0.43052	-4.14666	3.37e-05	0.000351557	134.636	104.894	35.6327	33.5685	DOWN
ENSG00000143499	SMYD2	180.313	-1.7873	0.338327	-5.28277	1.27e-07	2.25e-06	239.781	318.878	75.3145	87.2781	DOWN
ENSG00000134940	ACRV1	30.918	-1.78759	0.625498	-2.85787	0.00426494	0.0221908	56.4191	39.4402	12.1475	15.6653	DOWN
ENSG00000138646	HERC5	80.9382	-1.78971	0.475843	-3.76114	0.000169139	0.00145527	100.016	150.208	24.295	49.2338	DOWN
ENSG00000179583	CIITA	96.6796	-1.79001	0.460838	-3.88425	0.000102646	0.000941483	188.491	112.447	56.6883	29.0927	DOWN
ENSG00000204764	RANBP17	58.69	-1.79112	0.475962	-3.76315	0.000167787	0.00144491	102.58	79.7196	26.7245	25.7358	DOWN
ENSG00000184221	OLIG1	103.492	-1.79395	0.452721	-3.96259	7.41e-05	0.000710534	108.991	211.467	36.4425	57.0664	DOWN
ENSG00000111716	LDHB	5988.18	-1.79477	0.256937	-6.98523	2.84e-12	1.01e-10	8319.25	10272.9	2261.05	3099.49	DOWN
ENSG00000188818	ZDHHC11	29.4809	-1.79845	0.646747	-2.78076	0.00542326	0.0270606	50.0078	41.9577	17.0065	8.9516	DOWN
ENSG00000166197	NOLC1	2827.99	-1.80018	0.251043	-7.1708	7.46e-13	2.81e-11	3891.63	4897.3	1401.82	1121.19	DOWN
ENSG00000150681	RGS18	434.552	-1.80039	0.292828	-6.14829	7.83e-10	1.98e-08	561.626	788.804	206.507	181.27	DOWN
ENSG00000188878	FBF1	27.7535	-1.80121	0.698184	-2.57985	0.00988436	0.0440526	58.9836	27.6921	15.3868	8.9516	DOWN
ENSG00000124074	ENKD1	52.5299	-1.80172	0.495275	-3.63781	0.000274965	0.00221029	80.7819	82.2371	20.2458	26.8548	DOWN
ENSG00000144355	DLX1	38.8608	-1.80229	0.580943	-3.10236	0.00191987	0.0114691	69.2416	52.0275	21.8655	12.3084	DOWN
ENSG00000143799	PARP1	2434.59	-1.80335	0.233427	-7.72556	1.11e-14	5.02e-13	3772.38	3798.01	1179.93	988.033	DOWN
ENSG00000100373	UPK3A	33.8507	-1.80897	0.603164	-2.99913	0.00270754	0.015168	53.8546	51.1884	11.3377	19.0221	DOWN
ENSG00000013503	POLR3B	268.723	-1.81059	0.290752	-6.22725	4.75e-10	1.24e-08	416.732	419.577	116.616	121.966	DOWN
ENSG00000197785	ATAD3A	488.683	-1.81253	0.275125	-6.58802	4.46e-11	1.33e-09	693.698	828.245	238.091	194.697	DOWN
ENSG00000115365	LANCL1	717.723	-1.81369	0.253065	-7.16688	7.67e-13	2.89e-11	1106.58	1127.82	290.73	345.756	DOWN
ENSG00000259881	RP11-830F9.5	25.0844	-1.81531	0.683104	-2.65744	0.00787366	0.0366364	43.5966	34.4053	8.90816	13.4274	DOWN
ENSG00000179115	FARSA	1380.84	-1.81559	0.284501	-6.38166	1.75e-10	4.85e-09	2204.19	2098.72	757.194	463.245	DOWN
ENSG00000156110	ADK	775.12	-1.81665	0.247683	-7.3346	2.22e-13	8.9e-12	1154.03	1260.41	327.982	358.064	DOWN
ENSG00000196305	IARS	3618.98	-1.81694	0.25235	-7.2001	6.02e-13	2.3e-11	5167.47	6109.04	1834.27	1365.12	DOWN
ENSG00000141337	ARSG	99.9428	-1.81894	0.413013	-4.40408	1.06e-05	0.000125197	184.644	126.712	38.0622	50.3527	DOWN
ENSG00000132530	XAF1	22.7005	-1.82504	0.703842	-2.59296	0.00951529	0.0427013	34.6208	36.0836	8.90816	11.1895	DOWN
ENSG00000126249	PDCD2L	34.0276	-1.82543	0.65529	-2.78569	0.00534144	0.026721	53.8546	52.8667	22.6753	6.7137	DOWN
ENSG00000272711	RP11-259N19.1	40.1054	-1.82624	0.622555	-2.93346	0.0033521	0.018111	84.6286	41.1185	23.4852	11.1895	DOWN
ENSG00000162620	LRRIQ3	34.104	-1.82761	0.623571	-2.93087	0.00338013	0.0182473	64.1126	42.7968	19.436	10.0705	DOWN
ENSG00000169710	FASN	4723.79	-1.83032	0.367814	-4.9762	6.48e-07	1e-05	5361.09	9385.09	1290.06	2858.92	DOWN
ENSG00000179598	PLD6	56.1784	-1.83327	0.483764	-3.78959	0.000150894	0.00131281	97.4511	78.0413	23.4852	25.7358	DOWN
ENSG00000174099	MSRB3	502.015	-1.83331	0.368551	-4.97438	6.55e-07	1.01e-05	693.698	872.72	132.813	308.83	DOWN
ENSG00000275183	LENG9	35.995	-1.83683	0.581307	-3.15983	0.00157859	0.00972694	61.5481	51.1884	17.8163	13.4274	DOWN
ENSG00000112118	MCM3	3190.26	-1.83959	0.224677	-8.18772	2.66e-16	1.41e-14	5035.4	4938.42	1328.13	1459.11	DOWN
ENSG00000068383	INPP5A	261.345	-1.8404	0.335518	-5.48526	4.13e-08	7.87e-07	502.643	314.683	106.088	121.966	DOWN
ENSG00000116791	CRYZ	65.9533	-1.84477	0.455312	-4.05165	5.09e-05	0.000509488	94.8866	111.607	31.5835	25.7358	DOWN
ENSG00000103202	NME4	492.597	-1.84628	0.275753	-6.69541	2.15e-11	6.63e-10	755.246	785.448	184.642	245.05	DOWN
ENSG00000203965	EFCAB7	57.9266	-1.85124	0.476035	-3.88888	0.000100709	0.00092766	97.4511	83.9154	23.4852	26.8548	DOWN
ENSG00000197557	TTC30A	39.2709	-1.85149	0.642431	-2.882	0.00395157	0.0207968	61.5481	62.0974	26.7245	6.7137	DOWN
ENSG00000135378	PRRG4	137.112	-1.85192	0.356442	-5.19557	2.04e-07	3.48e-06	232.088	197.201	54.2588	64.8991	DOWN
ENSG00000106789	CORO2A	838.023	-1.85533	0.252288	-7.35404	1.92e-13	7.74e-12	1248.91	1377.89	395.199	330.09	DOWN
ENSG00000064201	TSPAN32	598.767	-1.85578	0.276018	-6.72341	1.78e-11	5.58e-10	1080.94	796.357	270.484	247.288	DOWN
ENSG00000125148	MT2A	118.943	-1.85612	0.364958	-5.08584	3.66e-07	5.95e-06	187.209	185.453	49.3998	53.7096	DOWN
ENSG00000134030	CTIF	300.949	-1.86304	0.301211	-6.18517	6.2e-10	1.59e-08	493.667	451.465	149.009	109.657	DOWN
ENSG00000069667	RORA	64.1872	-1.86418	0.487022	-3.8277	0.000129346	0.00115162	123.096	78.8804	32.3933	22.379	DOWN
ENSG00000101546	RBFA	231.151	-1.86485	0.31164	-5.98399	2.18e-09	5.19e-08	337.232	388.528	109.327	89.516	DOWN
ENSG00000214194	LINC00998	561.029	-1.8675	0.268001	-6.96825	3.21e-12	1.13e-10	778.327	982.649	238.091	245.05	DOWN
ENSG00000163913	IFT122	492.948	-1.87001	0.273981	-6.82532	8.77e-12	2.86e-10	777.045	770.343	183.832	240.574	DOWN
ENSG00000108561	C1QBP	992.964	-1.87247	0.241551	-7.75188	9.05e-15	4.11e-13	1470.74	1648.94	429.212	422.963	DOWN
ENSG00000178035	IMPDH2	3331.98	-1.87277	0.252253	-7.42418	1.13e-13	4.68e-12	4886.66	5581.21	1210.7	1649.33	DOWN
ENSG00000114446	IFT57	312.884	-1.87533	0.308294	-6.08294	1.18e-09	2.88e-08	412.885	569.785	122.285	146.582	DOWN
ENSG00000133027	PEMT	52.5898	-1.88008	0.496995	-3.78289	0.000155019	0.00134389	84.6286	80.5587	19.436	25.7358	DOWN
ENSG00000164828	SUN1	207.966	-1.88177	0.310135	-6.06759	1.3e-09	3.14e-08	334.668	319.718	89.0816	88.397	DOWN
ENSG00000171488	LRRC8C	1167.19	-1.88263	0.296366	-6.35238	2.12e-10	5.8e-09	1420.73	2252.29	566.073	429.677	DOWN
ENSG00000068724	TTC7A	901.887	-1.89391	0.243351	-7.78264	7.1e-15	3.27e-13	1352.78	1489.5	372.523	392.751	DOWN
ENSG00000105185	PDCD5	474.48	-1.9016	0.263373	-7.22021	5.19e-13	1.99e-11	711.65	785.448	201.648	199.173	DOWN
ENSG00000122025	FLT3	529.477	-1.90489	0.325088	-5.85962	4.64e-09	1.05e-07	736.012	933.978	160.347	287.57	DOWN
ENSG00000114480	GBE1	697.519	-1.90604	0.252831	-7.53879	4.74e-14	2.04e-12	1048.88	1153.84	310.976	276.381	DOWN
ENSG00000078246	TULP3	34.1263	-1.91021	0.698476	-2.73483	0.00624122	0.0303401	78.2174	30.2095	20.2458	7.83265	DOWN
ENSG00000125534	PPDPF	80.6265	-1.91055	0.442707	-4.31561	1.59e-05	0.000179623	143.612	110.768	26.7245	41.4011	DOWN
ENSG00000125910	S1PR4	300.627	-1.91202	0.292649	-6.5335	6.43e-11	1.89e-09	500.078	450.625	137.672	114.133	DOWN
ENSG00000108861	DUSP3	690.446	-1.9143	0.275289	-6.95378	3.56e-12	1.25e-10	1252.76	929.782	264.815	314.425	DOWN
ENSG00000156345	CDK20	41.2449	-1.91577	0.564575	-3.39329	0.000690589	0.00484784	79.4996	51.1884	18.6262	15.6653	DOWN
ENSG00000178921	PFAS	551.232	-1.91672	0.274926	-6.97175	3.13e-12	1.11e-10	806.536	937.335	260.766	200.292	DOWN
ENSG00000111231	GPN3	381.416	-1.91704	0.279814	-6.85113	7.33e-12	2.44e-10	565.473	641.113	172.494	146.582	DOWN
ENSG00000109084	TMEM97	774.483	-1.92053	0.306672	-6.26249	3.79e-10	1.01e-08	1093.76	1355.23	240.52	408.417	DOWN
ENSG00000233922	AL133493.2	122.929	-1.92149	0.378019	-5.08305	3.71e-07	6.02e-06	214.136	174.544	43.731	59.3043	DOWN
ENSG00000185905	C16orf54	412.045	-1.92264	0.307118	-6.26026	3.84e-10	1.02e-08	718.061	587.408	207.317	135.393	DOWN
ENSG00000100097	LGALS1	520.111	-1.92396	0.266218	-7.22703	4.94e-13	1.9e-11	788.585	858.454	236.471	196.935	DOWN
ENSG00000104524	PYCRL	93.2852	-1.93026	0.490473	-3.9355	8.3e-05	0.000785588	158.999	137.621	57.4982	19.0221	DOWN
ENSG00000104738	MCM4	4211.06	-1.9316	0.239547	-8.06357	7.41e-16	3.77e-14	6086.85	7257.84	1587.27	1912.29	DOWN
ENSG00000124181	PLCG1	28.161	-1.93493	0.642519	-3.01148	0.00259979	0.0146914	42.3143	46.9926	12.1475	11.1895	DOWN
ENSG00000205213	LGR4	53.5546	-1.93766	0.605363	-3.20082	0.00137037	0.00864033	47.4433	121.677	13.7672	31.3306	DOWN
ENSG00000058056	USP13	417.295	-1.93952	0.269396	-7.19949	6.04e-13	2.31e-11	675.747	648.666	181.403	163.367	DOWN
ENSG00000231345	RP11-564C4.6	59.4744	-1.94168	0.490245	-3.96063	7.48e-05	0.000715347	91.0399	98.181	30.7737	17.9032	DOWN
ENSG00000110841	PPFIBP1	38.9171	-1.94227	0.602203	-3.22527	0.00125853	0.00805536	60.2658	63.7757	22.6753	8.9516	DOWN
ENSG00000163053	SLC16A14	69.0086	-1.94274	0.546641	-3.55396	0.000379475	0.00289141	121.814	98.181	43.731	12.3084	DOWN
ENSG00000114054	PCCB	642.775	-1.94564	0.265894	-7.31732	2.53e-13	1.01e-11	914.245	1126.14	245.379	285.332	DOWN
ENSG00000146281	PM20D2	1157.78	-1.94581	0.248864	-7.81876	5.33e-15	2.48e-13	1645.13	2031.59	495.618	458.769	DOWN
ENSG00000203668	CHML	1406.89	-1.94675	0.27449	-7.09222	1.32e-12	4.89e-11	2086.22	2380.68	462.415	698.225	DOWN
ENSG00000226950	DANCR	296.576	-1.94688	0.289981	-6.71382	1.9e-11	5.92e-10	439.812	501.814	118.236	126.441	DOWN
ENSG00000132541	HRSP12	71.268	-1.95506	0.453576	-4.31033	1.63e-05	0.000183645	94.8866	131.747	31.5835	26.8548	DOWN
ENSG00000099958	DERL3	119.184	-1.95685	0.395852	-4.9434	7.68e-07	1.16e-05	155.152	223.215	41.3015	57.0664	DOWN
ENSG00000133055	MYBPH	53.0485	-1.9619	0.551499	-3.55739	0.000374558	0.00285843	106.427	62.0974	14.577	29.0927	DOWN
ENSG00000097046	CDC7	312.817	-1.96423	0.294151	-6.67763	2.43e-11	7.42e-10	538.546	458.178	139.291	115.252	DOWN
ENSG00000111696	NT5DC3	284.282	-1.96476	0.291827	-6.7326	1.67e-11	5.24e-10	437.248	468.248	123.095	108.538	DOWN
ENSG00000103351	CLUAP1	83.7951	-1.96703	0.461129	-4.26568	1.99e-05	0.000220812	141.048	126.712	46.1605	21.26	DOWN
ENSG00000188706	ZDHHC9	133.285	-1.968	0.364115	-5.40488	6.49e-08	1.2e-06	185.926	238.32	51.8293	57.0664	DOWN
ENSG00000169508	GPR183	890.652	-1.96841	0.320574	-6.14028	8.24e-10	2.07e-08	1186.08	1649.78	262.386	464.364	DOWN
ENSG00000112218	GPR63	24.3645	-1.97117	0.736205	-2.67748	0.00741792	0.0349253	48.7256	29.3704	13.7672	5.59475	DOWN
ENSG00000152642	GPD1L	334.216	-1.97137	0.279445	-7.05461	1.73e-12	6.3e-11	515.465	549.646	135.242	136.512	DOWN
ENSG00000214706	IFRD2	500.712	-1.97264	0.333708	-5.9113	3.39e-09	7.87e-08	710.367	886.985	265.625	139.869	DOWN
ENSG00000226435	ANKRD18DP	53.1985	-1.97513	0.504224	-3.91716	8.96e-05	0.000838814	76.9351	92.3069	17.8163	25.7358	DOWN
ENSG00000152582	SPEF2	144.479	-1.97538	0.346122	-5.7072	1.15e-08	2.42e-07	241.063	219.858	59.9277	57.0664	DOWN
ENSG00000198363	ASPH	722.063	-1.97831	0.248221	-7.96997	1.59e-15	7.75e-14	1111.71	1191.6	285.061	299.879	DOWN
ENSG00000221926	TRIM16	49.2736	-1.98395	0.515302	-3.85007	0.000118084	0.00106748	84.6286	73.0064	22.6753	16.7842	DOWN
ENSG00000136261	BZW2	1164.33	-1.98893	0.246336	-8.07404	6.8e-16	3.48e-14	1718.22	2002.22	500.477	436.39	DOWN
ENSG00000097021	ACOT7	115.925	-1.99637	0.413578	-4.82708	1.39e-06	1.99e-05	150.023	219.858	35.6327	58.1854	DOWN
ENSG00000239672	NME1	462.571	-1.99696	0.310955	-6.42202	1.34e-10	3.78e-09	688.569	792.161	230.802	138.75	DOWN
ENSG00000178199	ZC3H12D	143.681	-2.00214	0.356659	-5.61362	1.98e-08	4e-07	205.16	254.264	52.6392	62.6612	DOWN
ENSG00000151413	NUBPL	142.439	-2.00374	0.346425	-5.78405	7.29e-09	1.6e-07	224.394	231.606	56.6883	57.0664	DOWN
ENSG00000161267	BDH1	314.592	-2.00543	0.299981	-6.6852	2.31e-11	7.07e-10	546.239	460.695	109.327	142.107	DOWN
ENSG00000139597	N4BP2L1	71.6797	-2.00688	0.448198	-4.47766	7.55e-06	9.21e-05	119.249	110.768	33.2032	23.4979	DOWN
ENSG00000072274	TFRC	11790.7	-2.00794	0.225061	-8.92179	4.59e-19	3.15e-17	17384.8	20386.4	4622.53	4768.96	DOWN
ENSG00000116649	SRM	546.749	-2.0082	0.293509	-6.84204	7.81e-12	2.57e-10	910.399	842.51	264.006	170.08	DOWN
ENSG00000132819	RBM38	264.97	-2.00868	0.373505	-5.37792	7.54e-08	1.38e-06	515.465	334.822	136.862	72.7317	DOWN
ENSG00000226686	AC012309.5	25.0132	-2.00948	0.710154	-2.82964	0.00466004	0.0238585	52.5723	27.6921	9.718	10.0705	DOWN
ENSG00000151575	TEX9	20.6931	-2.01212	0.775792	-2.59364	0.00949669	0.0426277	42.3143	24.3355	10.5278	5.59475	DOWN
ENSG00000170629	DPY19L2P2	83.2375	-2.01252	0.475975	-4.22821	2.36e-05	0.000256035	174.386	93.1461	39.6818	25.7358	DOWN
ENSG00000063241	ISOC2	131.793	-2.01288	0.417049	-4.82647	1.39e-06	2e-05	165.41	257.62	67.2161	36.9253	DOWN
ENSG00000100285	NEFH	147.995	-2.01388	0.348365	-5.78095	7.43e-09	1.62e-07	259.015	215.662	59.1178	58.1854	DOWN
ENSG00000105877	DNAH11	61.7528	-2.0158	0.489421	-4.11874	3.81e-05	0.000391251	117.967	80.5587	28.3442	20.1411	DOWN
ENSG00000134489	HRH4	31.0631	-2.01691	0.631327	-3.19472	0.00139968	0.00879379	48.7256	51.1884	15.3868	8.9516	DOWN
ENSG00000145287	PLAC8	2237.21	-2.01837	0.257462	-7.83946	4.52e-15	2.12e-13	3131.26	4044.72	781.489	991.39	DOWN
ENSG00000070081	NUCB2	4484.45	-2.02029	0.249692	-8.09112	5.91e-16	3.06e-14	7025.46	7363.57	1487.66	2061.11	DOWN
ENSG00000201998	SNORA23	28.9455	-2.02202	0.658338	-3.0714	0.00213061	0.0124511	57.7013	35.2445	10.5278	12.3084	DOWN
ENSG00000211699	TRGV3	19.4123	-2.02811	0.766637	-2.64547	0.00815783	0.0376791	29.4918	32.727	6.47866	8.9516	DOWN
ENSG00000100473	COCH	76.097	-2.02892	0.439285	-4.61867	3.86e-06	5.04e-05	108.991	135.104	26.7245	33.5685	DOWN
ENSG00000172339	ALG14	38.9747	-2.02995	0.567896	-3.57451	0.000350887	0.00270325	69.2416	56.2233	17.0065	13.4274	DOWN
ENSG00000184675	AMER1	123.668	-2.03374	0.366964	-5.54206	2.99e-08	5.85e-07	200.031	197.201	43.731	53.7096	DOWN
ENSG00000135916	ITM2C	1265.68	-2.034	0.311782	-6.52378	6.86e-11	2.01e-09	2140.08	1927.54	344.989	650.11	DOWN
ENSG00000083123	BCKDHB	184.284	-2.03711	0.35113	-5.80158	6.57e-09	1.45e-07	282.095	309.648	55.8785	89.516	DOWN
ENSG00000076003	MCM6	2769.67	-2.04028	0.243998	-8.36185	6.17e-17	3.52e-15	4290.41	4620.38	942.646	1225.25	DOWN
ENSG00000235651	AC064850.4	30.8818	-2.04153	0.640472	-3.18754	0.0014349	0.00896291	58.9836	40.2794	9.718	14.5463	DOWN
ENSG00000007264	MATK	313.306	-2.04496	0.296581	-6.8951	5.38e-12	1.84e-10	460.328	548.806	134.432	109.657	DOWN
ENSG00000128604	IRF5	177.271	-2.04753	0.360775	-5.67538	1.38e-08	2.87e-07	324.41	247.55	83.4128	53.7096	DOWN
ENSG00000166963	MAP1A	22.5715	-2.04935	0.753653	-2.71922	0.00654363	0.0314875	47.4433	25.1746	6.47866	11.1895	DOWN
ENSG00000112039	FANCE	190.149	-2.04987	0.33681	-6.08614	1.16e-09	2.83e-08	285.942	327.27	85.8423	61.5422	DOWN
ENSG00000164649	CDCA7L	719.76	-2.05177	0.298324	-6.87766	6.08e-12	2.05e-10	1069.4	1248.66	212.986	347.993	DOWN
ENSG00000131153	GINS2	189.871	-2.05273	0.331868	-6.18537	6.2e-10	1.59e-08	294.918	316.361	63.167	85.0402	DOWN
ENSG00000137054	POLR1E	502.024	-2.05317	0.261749	-7.84404	4.36e-15	2.05e-13	815.512	803.07	204.888	184.627	DOWN
ENSG00000004478	FKBP4	712.609	-2.05424	0.306607	-6.6999	2.09e-11	6.46e-10	970.665	1327.54	338.51	213.719	DOWN
ENSG00000198520	C1orf228	468.7	-2.05671	0.273769	-7.51259	5.8e-14	2.48e-12	700.109	810.622	166.016	198.054	DOWN
ENSG00000100714	MTHFD1	767.407	-2.0587	0.249527	-8.25039	1.58e-16	8.7e-15	1164.28	1310.76	289.11	305.473	DOWN
ENSG00000116985	BMP8B	113.363	-2.07176	0.394906	-5.24621	1.55e-07	2.7e-06	148.741	217.341	43.731	43.639	DOWN
ENSG00000155966	AFF2	420.785	-2.09571	0.283487	-7.39263	1.44e-13	5.84e-12	656.513	706.567	137.672	182.389	DOWN
ENSG00000115902	SLC1A4	1441.48	-2.09951	0.237475	-8.84095	9.49e-19	6.41e-17	2445.25	2230.47	576.601	513.598	DOWN
ENSG00000176842	IRX5	19.2216	-2.1097	0.777472	-2.71354	0.00665681	0.0319688	32.0563	30.2095	5.66883	8.9516	DOWN
ENSG00000132004	FBXW9	87.3617	-2.10983	0.418278	-5.04409	4.56e-07	7.26e-06	129.507	154.404	36.4425	29.0927	DOWN
ENSG00000188191	PRKAR1B	51.9747	-2.11038	0.501638	-4.20698	2.59e-05	0.000278033	83.3464	85.5937	21.0557	17.9032	DOWN
ENSG00000147955	SIGMAR1	565.49	-2.11543	0.256333	-8.25265	1.55e-16	8.56e-15	888.6	949.083	210.557	213.719	DOWN
ENSG00000153064	BANK1	34.7324	-2.11888	0.603147	-3.51304	0.000443002	0.00330425	61.5481	51.1884	10.5278	15.6653	DOWN
ENSG00000163633	C4orf36	35.2948	-2.11921	0.612622	-3.45925	0.00054169	0.0039396	58.9836	55.3841	8.90816	17.9032	DOWN
ENSG00000021762	OSBPL5	575.195	-2.11951	0.322235	-6.57753	4.78e-11	1.42e-09	1023.24	845.867	153.058	278.619	DOWN
ENSG00000229989	MIR181A1HG	581.193	-2.11967	0.346922	-6.10992	9.97e-10	2.48e-08	743.706	1144.61	152.249	284.213	DOWN
ENSG00000168807	SNTB2	19.7813	-2.12164	0.821514	-2.5826	0.00980595	0.0437633	46.1611	18.4614	8.90816	5.59475	DOWN
ENSG00000122970	IFT81	36.1407	-2.12429	0.584215	-3.63614	0.000276758	0.00222287	56.4191	61.2582	14.577	12.3084	DOWN
ENSG00000260423	RP13-735L24.1	29.3187	-2.12844	0.672136	-3.16668	0.00154189	0.00953932	62.8303	32.727	10.5278	11.1895	DOWN
ENSG00000164300	SERINC5	332.208	-2.13424	0.281737	-7.57528	3.58e-14	1.56e-12	562.908	519.436	122.285	124.203	DOWN
ENSG00000131378	RFTN1	163.515	-2.13463	0.37518	-5.68961	1.27e-08	2.67e-07	279.531	254.264	77.744	42.5201	DOWN
ENSG00000090971	NAT14	19.9743	-2.1359	0.771218	-2.76952	0.00561395	0.0277698	25.645	39.4402	8.09833	6.7137	DOWN
ENSG00000242550	SERPINB10	2462.38	-2.13723	0.303111	-7.05098	1.78e-12	6.46e-11	3160.75	4862.9	715.892	1110	DOWN
ENSG00000167984	NLRC3	24.0107	-2.14316	0.71328	-3.00465	0.00265883	0.0149684	47.4433	31.0487	9.718	7.83265	DOWN
ENSG00000170854	MINA	196.402	-2.1483	0.377109	-5.69675	1.22e-08	2.57e-07	335.95	306.291	96.3701	46.9959	DOWN
ENSG00000147145	LPAR4	24.1332	-2.14935	0.7264	-2.95891	0.00308727	0.0169104	51.2901	27.6921	9.718	7.83265	DOWN
ENSG00000169752	NRG4	33.6225	-2.15013	0.630572	-3.40982	0.000650065	0.00461333	41.0321	68.8106	14.577	10.0705	DOWN
ENSG00000263264	CTB-133G6.1	298.594	-2.16113	0.305273	-7.07934	1.45e-12	5.32e-11	537.263	439.716	122.285	95.1107	DOWN
ENSG00000274979	RP11-1143G9.5	33.4992	-2.16899	0.609657	-3.55772	0.000374095	0.00285695	47.4433	62.0974	12.1475	12.3084	DOWN
ENSG00000152620	NADK2	407.128	-2.17192	0.311985	-6.96162	3.36e-12	1.18e-10	723.19	610.904	181.403	113.014	DOWN
ENSG00000161996	WDR90	659.198	-2.17741	0.271723	-8.01335	1.12e-15	5.54e-14	1027.08	1131.18	203.268	275.262	DOWN
ENSG00000170264	FAM161A	33.5915	-2.17945	0.609108	-3.5781	0.000346099	0.00267484	61.5481	48.6709	12.9573	11.1895	DOWN
ENSG00000147465	STAR	76.8829	-2.18349	0.472433	-4.6218	3.8e-06	4.97e-05	89.7576	161.957	26.7245	29.0927	DOWN
ENSG00000197696	NMB	35.1182	-2.18573	0.59209	-3.69155	0.000222889	0.00185138	58.9836	56.2233	12.9573	12.3084	DOWN
ENSG00000114631	PODXL2	160.721	-2.18796	0.398513	-5.49031	4.01e-08	7.68e-07	203.878	322.235	42.9212	73.8507	DOWN
ENSG00000223960	AC009948.5	189.853	-2.19396	0.32993	-6.64976	2.94e-11	8.89e-10	333.385	289.508	61.5473	74.9696	DOWN
ENSG00000100889	PCK2	82.6405	-2.19609	0.446516	-4.91828	8.73e-07	1.31e-05	146.177	125.873	37.2523	21.26	DOWN
ENSG00000175792	RUVBL1	616.693	-2.19911	0.280273	-7.8463	4.28e-15	2.02e-13	937.326	1089.22	256.717	183.508	DOWN
ENSG00000200959	SNORA74A	43.0271	-2.20132	0.562407	-3.9141	9.07e-05	0.000847893	83.3464	57.9016	12.9573	17.9032	DOWN
ENSG00000164182	NDUFAF2	60.2097	-2.20204	0.508362	-4.33165	1.48e-05	0.000168975	89.7576	107.412	14.577	29.0927	DOWN
ENSG00000165731	RET	195.507	-2.2022	0.384194	-5.73199	9.93e-09	2.12e-07	320.563	323.074	94.7505	43.639	DOWN
ENSG00000179218	CALR	13014.7	-2.20405	0.256314	-8.59902	8.04e-18	4.98e-16	17463	25312.2	4870.34	4413.14	DOWN
ENSG00000197506	SLC28A3	54.1607	-2.20586	0.544114	-4.05403	5.03e-05	0.000504593	83.3464	93.9852	11.3377	27.9737	DOWN
ENSG00000060558	GNA15	966.647	-2.20964	0.240809	-9.1759	4.48e-20	3.4e-18	1536.14	1643.06	344.989	342.399	DOWN
ENSG00000140104	C14orf79	32.2769	-2.21328	0.687897	-3.21746	0.00129331	0.00824664	58.9836	47.8318	17.8163	4.4758	DOWN
ENSG00000103335	PIEZO1	1099.95	-2.21636	0.27492	-8.06185	7.51e-16	3.81e-14	1800.28	1821.8	468.893	308.83	DOWN
ENSG00000067798	NAV3	115.712	-2.21806	0.438261	-5.06104	4.17e-07	6.72e-06	125.661	255.103	42.9212	39.1632	DOWN
ENSG00000252213	SNORA74	33.5838	-2.22012	0.614484	-3.61299	0.000302689	0.00238968	47.4433	62.9365	10.5278	13.4274	DOWN
ENSG00000148225	WDR31	18.2384	-2.22361	0.861205	-2.58198	0.00982354	0.0438317	43.5966	16.7831	8.09833	4.4758	DOWN
ENSG00000126602	TRAP1	663.422	-2.22866	0.297422	-7.49325	6.72e-14	2.85e-12	1016.83	1171.46	287.491	177.913	DOWN
ENSG00000124613	ZNF391	53.3698	-2.23063	0.54289	-4.1088	3.98e-05	0.000407244	110.274	66.2931	23.4852	13.4274	DOWN
ENSG00000163818	LZTFL1	260.13	-2.23267	0.324907	-6.87172	6.34e-12	2.13e-10	376.982	479.996	76.1243	107.419	DOWN
ENSG00000116604	MEF2D	1439.67	-2.23315	0.2628	-8.49754	1.94e-17	1.15e-15	2251.63	2495.64	419.494	591.925	DOWN
ENSG00000123179	EBPL	207.383	-2.23736	0.344457	-6.49534	8.28e-11	2.4e-09	294.918	388.528	59.9277	86.1591	DOWN
ENSG00000269905	TFDP2	469.866	-2.24792	0.328668	-6.83949	7.95e-12	2.61e-10	702.674	848.384	115.806	212.6	DOWN
ENSG00000138439	FAM117B	265.813	-2.25002	0.449636	-5.00409	5.61e-07	8.81e-06	287.224	589.925	51.8293	134.274	DOWN
ENSG00000104341	LAPTM4B	311.138	-2.25946	0.308985	-7.31252	2.62e-13	1.04e-11	465.457	563.072	90.7013	125.322	DOWN
ENSG00000117394	SLC2A1	251.558	-2.26018	0.347606	-6.50214	7.92e-11	2.3e-09	374.417	459.017	110.137	62.6612	DOWN
ENSG00000139174	PRICKLE1	37.3538	-2.26064	0.637732	-3.54481	0.000392895	0.00297434	38.4675	84.7545	10.5278	15.6653	DOWN
ENSG00000238133	MLK7-AS1	24.0641	-2.27451	0.745699	-3.05017	0.00228714	0.0131929	28.2095	51.1884	5.66883	11.1895	DOWN
ENSG00000164323	CFAP97	321.415	-2.2814	0.307897	-7.40963	1.27e-13	5.17e-12	570.602	496.779	128.763	89.516	DOWN
ENSG00000183207	RUVBL2	1025.74	-2.28288	0.241689	-9.44552	3.54e-21	2.89e-19	1611.79	1791.59	348.228	351.35	DOWN
ENSG00000067113	PPAP2A	59.2196	-2.28604	0.494484	-4.62308	3.78e-06	4.95e-05	115.403	81.3979	21.0557	19.0221	DOWN
ENSG00000092445	TYRO3	28.5123	-2.28925	0.658428	-3.47683	0.00050737	0.00371454	48.7256	46.1534	11.3377	7.83265	DOWN
ENSG00000091436	ZAK	734.795	-2.29248	0.250757	-9.14223	6.12e-20	4.49e-18	1152.74	1288.1	251.048	247.288	DOWN
ENSG00000172878	METAP1D	84.8304	-2.29669	0.4463	-5.14608	2.66e-07	4.44e-06	173.104	109.09	29.154	27.9737	DOWN
ENSG00000138336	TET1	121.246	-2.29831	0.39378	-5.83653	5.33e-09	1.2e-07	238.499	164.474	37.2523	44.758	DOWN
ENSG00000076248	UNG	519.582	-2.30062	0.270931	-8.49155	2.04e-17	1.21e-15	815.512	911.321	157.917	193.578	DOWN
ENSG00000102743	SLC25A15	75.0118	-2.31131	0.454305	-5.08756	3.63e-07	5.92e-06	124.378	125.873	30.7737	19.0221	DOWN
ENSG00000101220	C20orf27	270.866	-2.31236	0.37047	-6.24171	4.33e-10	1.14e-08	391.087	509.366	59.9277	123.084	DOWN
ENSG00000174669	SLC29A2	250.62	-2.31248	0.336236	-6.87756	6.09e-12	2.05e-10	391.087	442.234	63.9768	105.181	DOWN
ENSG00000169397	RNASE3	23.5126	-2.31293	0.742221	-3.11623	0.0018318	0.0110448	43.5966	34.4053	4.859	11.1895	DOWN
ENSG00000169385	RNASE2	448.809	-2.31554	0.269369	-8.59614	8.24e-18	5.09e-16	723.19	772.021	157.917	142.107	DOWN
ENSG00000139793	MBNL2	17.7162	-2.32067	0.873127	-2.65788	0.00786335	0.0366059	19.2338	39.4402	3.23933	8.9516	DOWN
ENSG00000205293	RP11-1112C15.1	81.3235	-2.32402	0.43375	-5.35797	8.42e-08	1.53e-06	123.096	147.691	24.295	30.2116	DOWN
ENSG00000167208	SNX20	464.899	-2.32461	0.338548	-6.86642	6.58e-12	2.2e-10	701.392	850.063	204.078	104.062	DOWN
ENSG00000003393	ALS2	2609.28	-2.32559	0.23318	-9.97338	1.99e-23	1.97e-21	4714.84	3986.82	879.479	855.997	DOWN
ENSG00000059573	ALDH18A1	904.292	-2.32847	0.269274	-8.6472	5.28e-18	3.31e-16	1279.69	1737.05	320.694	279.737	DOWN
ENSG00000008394	MGST1	917.204	-2.33383	0.362586	-6.43663	1.22e-10	3.46e-09	1406.63	1656.49	430.021	175.675	DOWN
ENSG00000104814	MAP4K1	20.6337	-2.33558	0.781164	-2.98987	0.00279097	0.0155369	41.0321	27.6921	4.859	8.9516	DOWN
ENSG00000238121	LINC00426	29.3709	-2.34163	0.659996	-3.54795	0.000388237	0.00294778	52.5723	45.3143	7.2885	12.3084	DOWN
ENSG00000166743	ACSM1	39.8085	-2.34164	0.577247	-4.05656	4.98e-05	0.000500459	76.9351	56.2233	13.7672	12.3084	DOWN
ENSG00000196636	ACN9	163.216	-2.34414	0.341564	-6.86296	6.74e-12	2.25e-10	255.168	290.347	55.8785	51.4717	DOWN
ENSG00000164066	INTU	118.198	-2.34424	0.373972	-6.26848	3.65e-10	9.74e-09	196.185	198.879	39.6818	38.0443	DOWN
ENSG00000129951	LPPR3	470.847	-2.35124	0.297048	-7.91535	2.47e-15	1.19e-13	841.157	732.581	123.904	185.746	DOWN
ENSG00000141622	RNF165	51.1535	-2.3578	0.586458	-4.02042	5.81e-05	0.000575186	121.814	49.5101	15.3868	17.9032	DOWN
ENSG00000089220	PEBP1	1326.83	-2.35821	0.271679	-8.68013	3.95e-18	2.51e-16	1874.65	2565.29	380.622	486.743	DOWN
ENSG00000108448	TRIM16L	22.3323	-2.36156	0.771998	-3.05903	0.00222057	0.012902	47.4433	27.6921	9.718	4.4758	DOWN
ENSG00000253522	MIR146A	46.0645	-2.36215	0.59205	-3.98979	6.61e-05	0.000645874	47.4433	106.573	14.577	15.6653	DOWN
ENSG00000151914	DST	359.554	-2.36297	0.312006	-7.57348	3.63e-14	1.58e-12	612.916	592.442	143.34	89.516	DOWN
ENSG00000167419	LPO	194.097	-2.36684	0.38037	-6.22248	4.89e-10	1.27e-08	351.337	297.9	42.1113	85.0402	DOWN
ENSG00000133065	SLC41A1	15.6136	-2.37088	0.906501	-2.61542	0.00891168	0.0404713	15.387	36.9228	5.66883	4.4758	DOWN
ENSG00000169884	WNT10B	38.7398	-2.38926	0.585064	-4.08376	4.43e-05	0.000450896	58.9836	71.3281	14.577	10.0705	DOWN
ENSG00000246859	STARD4-AS1	55.4724	-2.3894	0.507699	-4.70634	2.52e-06	3.45e-05	101.298	84.7545	14.577	21.26	DOWN
ENSG00000171914	TLN2	27.4327	-2.40216	0.801729	-2.99623	0.00273344	0.0152779	32.0563	59.5799	2.4295	15.6653	DOWN
ENSG00000126970	ZC4H2	37.5295	-2.40929	0.587146	-4.1034	4.07e-05	0.000416007	61.5481	64.6148	10.5278	13.4274	DOWN
ENSG00000027001	MIPEP	123.199	-2.41198	0.372517	-6.47484	9.49e-11	2.73e-09	194.902	219.858	38.872	39.1632	DOWN
ENSG00000213468	FIRRE	285.113	-2.41771	0.305365	-7.91745	2.42e-15	1.17e-13	507.772	452.304	78.5538	101.824	DOWN
ENSG00000171813	PWWP2B	101.986	-2.4212	0.447772	-5.40721	6.4e-08	1.19e-06	214.136	129.23	24.295	40.2822	DOWN
ENSG00000172232	AZU1	526.821	-2.42218	0.283551	-8.54228	1.32e-17	7.92e-16	920.657	854.258	137.672	194.697	DOWN
ENSG00000233306	TRGV2	15.9794	-2.43772	0.883922	-2.75785	0.00581831	0.0285988	20.516	33.5661	6.47866	3.35685	DOWN
ENSG00000278535	DHRS11	51.7622	-2.44559	0.52275	-4.67833	2.89e-06	3.91e-05	87.1931	88.1111	19.436	12.3084	DOWN
ENSG00000140284	SLC27A2	183.479	-2.44776	0.329265	-7.43402	1.05e-13	4.38e-12	298.765	321.396	56.6883	57.0664	DOWN
ENSG00000005381	MPO	67472	-2.44976	0.295786	-8.2822	1.21e-16	6.72e-15	107144	120985	14821.6	26937.6	DOWN
ENSG00000136856	SLC2A8	18.2875	-2.45296	0.895996	-2.73769	0.00618721	0.0301362	34.6208	27.6921	9.718	1.11895	DOWN
ENSG00000138028	CGREF1	33.9245	-2.4554	0.640605	-3.83294	0.000126621	0.00112994	42.3143	72.1672	8.90816	12.3084	DOWN
ENSG00000135245	HILPDA	131.29	-2.45586	0.381013	-6.44561	1.15e-10	3.27e-09	198.749	245.872	46.9703	33.5685	DOWN
ENSG00000160172	FAM86C2P	18.7961	-2.46216	0.850603	-2.89461	0.00379635	0.0201419	37.1853	26.8529	8.90816	2.2379	DOWN
ENSG00000213160	KLHL23	135.455	-2.46934	0.395436	-6.24461	4.25e-10	1.12e-08	273.12	185.453	34.013	49.2338	DOWN
ENSG00000112290	WASF1	55.1831	-2.47175	0.521198	-4.74244	2.11e-06	2.93e-05	80.7819	105.733	12.9573	21.26	DOWN
ENSG00000121053	EPX	782.251	-2.47227	0.246889	-10.0137	1.33e-23	1.32e-21	1311.74	1339.29	234.042	243.931	DOWN
ENSG00000140263	SORD	430.071	-2.47287	0.297379	-8.31555	9.13e-17	5.15e-15	607.787	849.223	122.285	140.988	DOWN
ENSG00000121236	TRIM6	16.0558	-2.47743	0.879005	-2.81845	0.00482558	0.024538	30.774	23.4963	3.23933	6.7137	DOWN
ENSG00000073849	ST6GAL1	315.033	-2.47889	0.332404	-7.45746	8.82e-14	3.7e-12	587.271	482.513	119.855	70.4938	DOWN
ENSG00000180071	ANKRD18A	212.488	-2.48151	0.407421	-6.09078	1.12e-09	2.77e-08	362.877	356.64	36.4425	93.9918	DOWN
ENSG00000003096	KLHL13	19.131	-2.48446	0.822544	-3.02046	0.00252393	0.0143376	24.3628	40.2794	4.04917	7.83265	DOWN
ENSG00000115758	ODC1	1727.99	-2.48657	0.230609	-10.7826	4.16e-27	5.28e-25	2953.03	2912.7	539.349	506.884	DOWN
ENSG00000157193	LRP8	512.508	-2.48972	0.266268	-9.35042	8.73e-21	6.9e-19	923.221	817.336	159.537	149.939	DOWN
ENSG00000101187	SLCO4A1	250.237	-2.48997	0.38218	-6.51516	7.26e-11	2.12e-09	551.368	297.9	59.9277	91.7539	DOWN
ENSG00000103494	RPGRIP1L	88.1347	-2.4914	0.459263	-5.42479	5.8e-08	1.08e-06	183.362	116.642	32.3933	20.1411	DOWN
ENSG00000137834	SMAD6	77.1342	-2.49144	0.490699	-5.07733	3.83e-07	6.19e-06	173.104	88.9503	21.8655	24.6169	DOWN
ENSG00000090382	LYZ	14927.6	-2.49378	0.283465	-8.79751	1.4e-18	9.32e-17	19835.2	30873.3	5179.69	3822.33	DOWN
ENSG00000128039	SRD5A3	101.855	-2.49443	0.427174	-5.83939	5.24e-09	1.18e-07	180.797	164.474	21.8655	40.2822	DOWN
ENSG00000156398	SFXN2	234.507	-2.4954	0.308634	-8.08531	6.2e-16	3.19e-14	394.934	401.955	72.885	68.2559	DOWN
ENSG00000136111	TBC1D4	103.386	-2.49694	0.413095	-6.04448	1.5e-09	3.61e-08	180.797	171.187	38.0622	23.4979	DOWN
ENSG00000205084	TMEM231	23.011	-2.49742	0.734343	-3.4009	0.000671652	0.00473885	39.7498	38.6011	8.09833	5.59475	DOWN
ENSG00000233844	KCNQ5-IT1	95.2922	-2.50089	0.412044	-6.06947	1.28e-09	3.11e-08	166.693	156.922	25.1048	32.4495	DOWN
ENSG00000077782	FGFR1	51.6334	-2.50371	0.539892	-4.63742	3.53e-06	4.65e-05	74.3706	101.538	19.436	11.1895	DOWN
ENSG00000166482	MFAP4	28.1383	-2.50559	0.673418	-3.7207	0.000198671	0.00167891	53.8546	41.9577	8.90816	7.83265	DOWN
ENSG00000106628	POLD2	1173.38	-2.50722	0.243221	-10.3084	6.46e-25	7.05e-23	1886.19	2104.6	331.222	371.491	DOWN
ENSG00000241978	AKAP2	17.8494	-2.51408	0.83403	-3.01438	0.00257507	0.0145856	34.6208	26.0138	4.04917	6.7137	DOWN
ENSG00000105948	TTC26	81.9236	-2.51469	0.436216	-5.76478	8.18e-09	1.77e-07	124.378	154.404	24.295	24.6169	DOWN
ENSG00000228649	AC005682.5	81.7239	-2.51785	0.444143	-5.66901	1.44e-08	2.97e-07	160.281	118.321	25.9147	22.379	DOWN
ENSG00000185551	NR2F2	258.992	-2.51942	0.306365	-8.22359	1.98e-16	1.07e-14	468.022	414.542	81.7931	71.6128	DOWN
ENSG00000247796	CTD-2366F13.1	13.3338	-2.52205	0.992851	-2.54021	0.0110787	0.0483234	23.0805	22.6571	6.47866	1.11895	DOWN
ENSG00000259583	RP11-66B24.4	15.2046	-2.52951	0.910489	-2.77819	0.00546632	0.0272317	26.9273	25.1746	6.47866	2.2379	DOWN
ENSG00000128050	PAICS	3360.94	-2.53113	0.233383	-10.8454	2.1e-27	2.7e-25	5200.81	6260.09	1008.24	974.605	DOWN
ENSG00000233058	LINC00884	25.3249	-2.53125	0.707564	-3.57741	0.000347018	0.00267768	48.7256	37.7619	8.09833	6.7137	DOWN
ENSG00000143537	ADAM15	766.72	-2.53405	0.252685	-10.0285	1.14e-23	1.14e-21	1221.99	1393	220.275	231.623	DOWN
ENSG00000112294	ALDH5A1	126.893	-2.54875	0.462645	-5.50909	3.61e-08	6.96e-07	201.314	233.285	55.0687	17.9032	DOWN
ENSG00000163644	PPM1K	92.6092	-2.55176	0.414642	-6.15412	7.55e-10	1.91e-08	153.87	162.796	29.154	24.6169	DOWN
ENSG00000100116	GCAT	113.582	-2.55267	0.444458	-5.74333	9.28e-09	1.99e-07	173.104	213.984	20.2458	46.9959	DOWN
ENSG00000136213	CHST12	145.657	-2.55379	0.363874	-7.01835	2.25e-12	8.04e-11	271.837	225.732	38.0622	46.9959	DOWN
ENSG00000163093	BBS5	13.1299	-2.56324	0.96177	-2.66513	0.00769584	0.0359725	17.9515	26.8529	3.23933	4.4758	DOWN
ENSG00000163864	NMNAT3	34.0418	-2.56359	0.652985	-3.92595	8.64e-05	0.000813868	53.8546	62.0974	5.66883	14.5463	DOWN
ENSG00000162729	IGSF8	14.7254	-2.5698	0.901968	-2.8491	0.0043843	0.0226917	24.3628	26.0138	4.04917	4.4758	DOWN
ENSG00000187840	EIF4EBP1	449.343	-2.57513	0.280787	-9.17114	4.68e-20	3.54e-18	757.811	780.413	112.567	146.582	DOWN
ENSG00000114126	TFDP2	71.3329	-2.57793	0.466098	-5.53089	3.19e-08	6.21e-07	105.145	139.3	21.8655	19.0221	DOWN
ENSG00000207652	MIR621	13.1114	-2.58018	0.98614	-2.61645	0.00888501	0.0403949	30.774	14.2656	4.04917	3.35685	DOWN
ENSG00000164953	TMEM67	67.1089	-2.58874	0.503308	-5.14345	2.7e-07	4.49e-06	110.274	119.16	12.1475	26.8548	DOWN
ENSG00000257654	RP11-497G19.2	79.4154	-2.59804	0.470155	-5.52592	3.28e-08	6.37e-07	170.539	102.377	23.4852	21.26	DOWN
ENSG00000152990	GPR125	164.868	-2.59888	0.355347	-7.31364	2.6e-13	1.03e-11	320.563	245.872	49.3998	43.639	DOWN
ENSG00000183242	WT1-AS	86.0354	-2.61018	0.428202	-6.09568	1.09e-09	2.7e-08	139.765	156.083	25.9147	22.379	DOWN
ENSG00000267701	RP11-28F1.2	86.4929	-2.61381	0.437502	-5.9744	2.31e-09	5.48e-08	130.79	166.152	21.0557	27.9737	DOWN
ENSG00000125869	LAMP5	151.357	-2.61638	0.387872	-6.74547	1.53e-11	4.84e-10	216.701	302.934	33.2032	52.5906	DOWN
ENSG00000227948	AC003989.4	12.1118	-2.61695	1.00374	-2.60719	0.00912874	0.041281	23.0805	18.4614	2.4295	4.4758	DOWN
ENSG00000204839	MROH6	278.836	-2.61707	0.311983	-8.3885	4.92e-17	2.85e-15	502.643	455.66	66.4063	90.6349	DOWN
ENSG00000105492	SIGLEC6	320.588	-2.63043	0.32098	-8.195	2.51e-16	1.34e-14	593.683	509.366	69.6456	109.657	DOWN
ENSG00000185760	KCNQ5	297.305	-2.64295	0.315705	-8.3716	5.68e-17	3.26e-15	593.683	431.325	76.9341	87.2781	DOWN
ENSG00000184903	IMMP2L	102.223	-2.64719	0.408352	-6.48262	9.01e-11	2.6e-09	166.693	185.453	24.295	32.4495	DOWN
ENSG00000110237	ARHGEF17	43.4069	-2.65099	0.636471	-4.16514	3.11e-05	0.000327062	85.9109	64.6148	18.6262	4.4758	DOWN
ENSG00000079150	FKBP7	40.7398	-2.65549	0.594912	-4.46368	8.06e-06	9.77e-05	78.2174	62.0974	8.09833	14.5463	DOWN
ENSG00000173114	LRRN3	26.2916	-2.6692	0.794242	-3.36069	0.000777483	0.00536295	57.7013	32.727	2.4295	12.3084	DOWN
ENSG00000144199	FAHD2B	44.2681	-2.67631	0.564182	-4.7437	2.1e-06	2.91e-05	73.0883	79.7196	9.718	14.5463	DOWN
ENSG00000139737	SLAIN1	25.5831	-2.68112	0.741411	-3.61624	0.00029891	0.00236273	51.2901	36.9228	4.04917	10.0705	DOWN
ENSG00000155380	SLC16A1	1261.98	-2.68336	0.242561	-11.0626	1.9e-28	2.54e-26	2065.71	2302.64	359.566	320.02	DOWN
ENSG00000186615	KTN1-AS1	25.7618	-2.68647	0.709264	-3.78768	0.000152058	0.00132176	44.8788	44.4751	8.09833	5.59475	DOWN
ENSG00000204860	FAM201A	55.3718	-2.6895	0.515241	-5.2199	1.79e-07	3.09e-06	97.4511	93.9852	12.1475	17.9032	DOWN
ENSG00000107833	NPM3	435.116	-2.69142	0.282561	-9.5251	1.65e-21	1.38e-19	671.9	834.958	114.996	118.609	DOWN
ENSG00000136205	TNS3	189.548	-2.69273	0.336424	-8.004	1.2e-15	5.96e-14	352.619	303.774	46.9703	54.8285	DOWN
ENSG00000244300	GATA2-AS1	63.2795	-2.69345	0.512041	-5.26022	1.44e-07	2.53e-06	130.79	88.1111	12.9573	21.26	DOWN
ENSG00000257883	RP11-497G19.1	382.719	-2.69827	0.278366	-9.69326	3.22e-22	2.93e-20	669.335	657.057	100.419	104.062	DOWN
ENSG00000171105	INSR	1653.81	-2.70706	0.27386	-9.88481	4.85e-23	4.62e-21	3124.85	2610.61	353.897	525.906	DOWN
ENSG00000186603	HPDL	66.2025	-2.70829	0.479768	-5.64501	1.65e-08	3.37e-07	119.249	110.768	20.2458	14.5463	DOWN
ENSG00000154654	NCAM2	14.6992	-2.70916	0.932132	-2.90641	0.00365597	0.0195142	23.0805	27.6921	2.4295	5.59475	DOWN
ENSG00000231808	LINC01388	20.0815	-2.71229	0.808063	-3.35653	0.000789269	0.005425	41.0321	28.5312	4.04917	6.7137	DOWN
ENSG00000149115	TNKS1BP1	266.401	-2.71257	0.407157	-6.66223	2.7e-11	8.21e-10	311.587	611.743	49.3998	92.8728	DOWN
ENSG00000186889	TMEM17	12.5766	-2.72069	0.997112	-2.72857	0.00636098	0.0308221	26.9273	16.7831	3.23933	3.35685	DOWN
ENSG00000005187	ACSM3	275.014	-2.72724	0.317927	-8.5782	9.64e-18	5.91e-16	470.586	484.192	59.1178	86.1591	DOWN
ENSG00000134986	NREP	336.223	-2.72795	0.379093	-7.19599	6.2e-13	2.36e-11	530.852	636.078	52.6392	125.322	DOWN
ENSG00000144218	AFF3	348.26	-2.72812	0.411813	-6.62467	3.48e-11	1.05e-09	523.159	685.589	47.7802	136.512	DOWN
ENSG00000124787	RPP40	64.7536	-2.73808	0.539348	-5.07666	3.84e-07	6.2e-06	110.274	115.803	25.1048	7.83265	DOWN
ENSG00000232762	RP4-784A16.4	35.217	-2.73863	0.656501	-4.17156	3.03e-05	0.000318833	44.8788	77.2021	6.47866	12.3084	DOWN
ENSG00000228838	RP4-784A16.2	13.5392	-2.73868	0.997304	-2.74609	0.0060311	0.0294957	20.516	26.8529	5.66883	1.11895	DOWN
ENSG00000125257	ABCC4	442.355	-2.74601	0.299773	-9.1603	5.18e-20	3.86e-18	712.932	825.727	93.1308	137.631	DOWN
ENSG00000232677	LINC00665	35.8808	-2.74703	0.631781	-4.34807	1.37e-05	0.000158317	75.6528	49.5101	10.5278	7.83265	DOWN
ENSG00000270172	RP5-1024G6.8	87.154	-2.7565	0.432758	-6.36962	1.9e-10	5.21e-09	165.41	138.46	23.4852	21.26	DOWN
ENSG00000247774	PCED1B-AS1	28.3433	-2.76505	0.716424	-3.85952	0.000113608	0.00103181	37.1853	61.2582	4.859	10.0705	DOWN
ENSG00000164038	SLC9B2	127.091	-2.77037	0.393236	-7.04506	1.85e-12	6.73e-11	214.136	229.928	39.6818	24.6169	DOWN
ENSG00000140287	HDC	12.9962	-2.77696	0.983094	-2.82472	0.00473223	0.0241518	26.9273	18.4614	3.23933	3.35685	DOWN
ENSG00000046604	DSG2	20.4993	-2.78407	0.790104	-3.52367	0.000425608	0.00319411	34.6208	36.9228	4.859	5.59475	DOWN
ENSG00000183655	KLHL25	20.6336	-2.78805	0.793627	-3.51305	0.000442999	0.00330425	41.0321	31.0487	4.859	5.59475	DOWN
ENSG00000230417	LINC00856	18.2895	-2.78987	0.866841	-3.21844	0.00128891	0.00822542	42.3143	21.818	5.66883	3.35685	DOWN
ENSG00000141384	TAF4B	1115.3	-2.79372	0.340248	-8.21081	2.2e-16	1.18e-14	1457.92	2439.42	202.458	361.421	DOWN
ENSG00000184220	CMSS1	300.506	-2.79449	0.315995	-8.84347	9.28e-19	6.29e-17	473.151	576.499	63.9768	88.397	DOWN
ENSG00000167775	CD320	29.3444	-2.80282	0.67913	-4.12708	3.67e-05	0.00037899	50.0078	52.8667	8.90816	5.59475	DOWN
ENSG00000109881	CCDC34	55.7328	-2.8058	0.513571	-5.46333	4.67e-08	8.85e-07	98.7334	96.5027	15.3868	12.3084	DOWN
ENSG00000168329	CX3CR1	15.5122	-2.81102	1.02783	-2.7349	0.00623999	0.0303401	34.6208	20.1397	7.2885	0	DOWN
ENSG00000135776	ABCB10	1686.17	-2.81463	0.276212	-10.1901	2.19e-24	2.29e-22	2399.09	3505.14	374.953	465.483	DOWN
ENSG00000174628	IQCK	13.9664	-2.82003	0.979676	-2.87853	0.00399529	0.0209912	21.7983	26.8529	1.61967	5.59475	DOWN
ENSG00000136010	ALDH1L2	46.0285	-2.8313	0.654017	-4.3291	1.5e-05	0.000170608	116.685	44.4751	7.2885	15.6653	DOWN
ENSG00000250280	RP11-305O6.3	26.1467	-2.83504	0.726393	-3.9029	9.5e-05	0.00088177	52.5723	39.4402	8.09833	4.4758	DOWN
ENSG00000163751	CPA3	21.4913	-2.84107	0.800825	-3.54768	0.000388642	0.00294971	28.2095	46.9926	4.04917	6.7137	DOWN
ENSG00000169750	RAC3	116.561	-2.84815	0.400901	-7.10437	1.21e-12	4.49e-11	178.233	230.767	25.9147	31.3306	DOWN
ENSG00000153721	CNKSR3	36.2692	-2.85203	0.781015	-3.65169	0.000260519	0.00211427	43.5966	83.0762	1.61967	16.7842	DOWN
ENSG00000118513	MYB	2972.19	-2.8522	0.224076	-12.7287	4.1e-37	9.26e-35	5196.97	5245.55	716.702	729.555	DOWN
ENSG00000181798	LINC00471	13.6491	-2.85227	0.987258	-2.88908	0.00386365	0.0204376	32.0563	15.9439	3.23933	3.35685	DOWN
ENSG00000185614	FAM212A	110.755	-2.85674	0.464499	-6.15016	7.74e-10	1.96e-08	185.926	202.236	14.577	40.2822	DOWN
ENSG00000004399	PLXND1	795.559	-2.86379	0.328031	-8.73025	2.54e-18	1.65e-16	1306.61	1489.5	128.763	257.358	DOWN
ENSG00000077984	CST7	711.19	-2.87301	0.26684	-10.7668	4.94e-27	6.2e-25	1293.79	1208.38	149.009	193.578	DOWN
ENSG00000259042	AE000661.50	15.6406	-2.87763	0.914962	-3.14508	0.00166044	0.0101573	33.3385	21.818	4.04917	3.35685	DOWN
ENSG00000164604	GPR85	333.084	-2.89037	0.313387	-9.223	2.89e-20	2.2e-18	505.207	667.966	69.6456	89.516	DOWN
ENSG00000172828	CES3	10.2483	-2.89513	1.1142	-2.59838	0.00936635	0.0421204	19.2338	16.7831	1.61967	3.35685	DOWN
ENSG00000122188	LAX1	34.0734	-2.90377	0.649276	-4.47232	7.74e-06	9.4e-05	48.7256	71.3281	7.2885	8.9516	DOWN
ENSG00000180539	C9orf139	139.25	-2.92143	0.381827	-7.65117	1.99e-14	8.82e-13	274.402	218.18	36.4425	27.9737	DOWN
ENSG00000106624	AEBP1	30.9413	-2.92938	0.675146	-4.33889	1.43e-05	0.000164283	48.7256	60.4191	5.66883	8.9516	DOWN
ENSG00000160117	ANKLE1	81.1932	-2.93423	0.500624	-5.86115	4.6e-09	1.05e-07	184.644	103.216	23.4852	13.4274	DOWN
ENSG00000004809	SLC22A16	136.727	-2.93536	0.386959	-7.58571	3.31e-14	1.44e-12	269.273	213.984	26.7245	36.9253	DOWN
ENSG00000087495	PHACTR3	29.4187	-2.948	0.70883	-4.15896	3.2e-05	0.000335119	52.5723	52.0275	9.718	3.35685	DOWN
ENSG00000197965	MPZL1	271.034	-2.95171	0.306916	-9.61733	6.76e-22	6e-20	453.917	506.01	61.5473	62.6612	DOWN
ENSG00000185518	SV2B	161.152	-2.95777	0.411021	-7.19616	6.19e-13	2.36e-11	298.765	273.564	51.0195	21.26	DOWN
ENSG00000168268	NT5DC2	243.951	-2.96011	0.385773	-7.67318	1.68e-14	7.48e-13	485.973	380.137	76.1243	33.5685	DOWN
ENSG00000140905	GCSH	48.9778	-2.9638	0.57579	-5.14736	2.64e-07	4.43e-06	107.709	66.2931	12.9573	8.9516	DOWN
ENSG00000160284	SPATC1L	35.1794	-2.97181	0.635761	-4.67442	2.95e-06	3.97e-05	55.1368	69.6498	8.09833	7.83265	DOWN
ENSG00000156966	B3GNT7	334.201	-2.97349	0.347011	-8.56887	1.05e-17	6.39e-16	721.908	463.213	59.9277	91.7539	DOWN
ENSG00000198300	PEG3	75.2167	-2.98115	0.522386	-5.7068	1.15e-08	2.43e-07	148.741	117.482	8.90816	25.7358	DOWN
ENSG00000181418	DDN	15.7596	-2.98175	0.95086	-3.13585	0.00171358	0.0104257	24.3628	31.8878	5.66883	1.11895	DOWN
ENSG00000198720	ANKRD13B	52.139	-2.9912	0.661975	-4.5186	6.23e-06	7.73e-05	79.4996	106.573	20.2458	2.2379	DOWN
ENSG00000144354	CDCA7	1206.59	-2.99877	0.249988	-11.9957	3.74e-33	6.44e-31	2114.43	2174.25	238.901	298.76	DOWN
ENSG00000236703	MYB-AS1	37.5462	-2.99995	0.643539	-4.66164	3.14e-06	4.2e-05	69.2416	63.7757	4.859	12.3084	DOWN
ENSG00000121743	GJA3	165.474	-3.01856	0.385601	-7.8282	4.95e-15	2.31e-13	356.466	232.446	31.5835	41.4011	DOWN
ENSG00000136997	MYC	5504.31	-3.02563	0.330628	-9.15115	5.63e-20	4.15e-18	12503.2	7107.63	1516.82	889.565	DOWN
ENSG00000162711	NLRP3	589.425	-3.02763	0.313655	-9.65273	4.79e-22	4.33e-20	801.407	1299.01	140.911	116.371	DOWN
ENSG00000136379	ABHD17C	25.3792	-3.04331	0.776499	-3.91928	8.88e-05	0.000833091	58.9836	31.8878	7.2885	3.35685	DOWN
ENSG00000107798	LIPA	268.885	-3.0471	0.372996	-8.16924	3.1e-16	1.64e-14	419.296	538.737	38.0622	79.4454	DOWN
ENSG00000107281	NPDC1	23.4631	-3.05045	0.786873	-3.87667	0.000105896	0.000968099	51.2901	32.727	6.47866	3.35685	DOWN
ENSG00000079215	SLC1A3	12.6392	-3.06086	1.04752	-2.92201	0.00347785	0.0187176	26.9273	18.4614	4.04917	1.11895	DOWN
ENSG00000177508	IRX3	32.1336	-3.0648	0.688544	-4.45113	8.54e-06	0.000103296	61.5481	52.8667	4.04917	10.0705	DOWN
ENSG00000148680	HTR7	25.5075	-3.09289	0.864498	-3.57767	0.000346676	0.00267717	17.9515	73.0064	3.23933	7.83265	DOWN
ENSG00000229855	CTC-546K23.1	14.5394	-3.09691	1.01978	-3.03685	0.00239063	0.0137045	30.774	20.9788	0.809833	5.59475	DOWN
ENSG00000065485	PDIA5	226.143	-3.09787	0.322443	-9.60748	7.43e-22	6.57e-20	406.474	403.633	48.59	45.8769	DOWN
ENSG00000175873	AC004840.9	49.4423	-3.09869	0.556739	-5.56578	2.61e-08	5.15e-07	97.4511	79.7196	10.5278	10.0705	DOWN
ENSG00000196422	PPP1R26	13.3458	-3.10086	1.00238	-3.09351	0.00197803	0.0117444	26.9273	20.9788	3.23933	2.2379	DOWN
ENSG00000116761	CTH	38.9641	-3.10617	0.658194	-4.71924	2.37e-06	3.26e-05	46.1611	93.1461	6.47866	10.0705	DOWN
ENSG00000114656	KIAA1257	13.4566	-3.1125	1.00285	-3.10367	0.00191137	0.0114235	28.2095	20.1397	3.23933	2.2379	DOWN
ENSG00000188822	CNR2	646.641	-3.11543	0.345043	-9.02911	1.73e-19	1.23e-17	1215.57	1105.17	183.022	82.8023	DOWN
ENSG00000169047	IRS1	29.383	-3.13126	0.749391	-4.17841	2.94e-05	0.000310257	30.774	74.6847	6.47866	5.59475	DOWN
ENSG00000171791	BCL2	929.594	-3.13235	0.339332	-9.23091	2.68e-20	2.06e-18	2245.22	1092.58	181.403	199.173	DOWN
ENSG00000204287	HLA-DRA	90.7679	-3.13935	0.441722	-7.10707	1.19e-12	4.41e-11	178.233	147.691	17.0065	20.1411	DOWN
ENSG00000237181	AC147651.4	11.9266	-3.15118	1.06747	-2.95201	0.00315711	0.0172519	19.2338	23.4963	1.61967	3.35685	DOWN
ENSG00000164849	GPR146	9.04041	-3.1523	1.21254	-2.59975	0.00932907	0.0420035	16.6693	15.9439	2.4295	1.11895	DOWN
ENSG00000162599	NFIA	35.9948	-3.16611	0.654315	-4.83883	1.31e-06	1.89e-05	75.6528	53.7058	5.66883	8.9516	DOWN
ENSG00000117411	B4GALT2	179.971	-3.17855	0.347057	-9.15858	5.26e-20	3.9e-18	314.152	333.983	34.8228	36.9253	DOWN
ENSG00000179588	ZFPM1	11.0135	-3.18228	1.23514	-2.57646	0.00998177	0.044314	30.774	9.23069	4.04917	0	DOWN
ENSG00000065057	NTHL1	57.4574	-3.19404	0.551095	-5.79581	6.8e-09	1.5e-07	93.6044	114.125	15.3868	6.7137	DOWN
ENSG00000182718	ANXA2	54.7122	-3.19472	0.578612	-5.52135	3.36e-08	6.52e-07	82.0641	115.803	15.3868	5.59475	DOWN
ENSG00000132613	MTSS1L	114.862	-3.19893	0.404411	-7.91011	2.57e-15	1.23e-13	220.547	193.844	22.6753	22.379	DOWN
ENSG00000112425	EPM2A	136.846	-3.20082	0.412749	-7.75488	8.84e-15	4.03e-13	273.12	221.537	34.8228	17.9032	DOWN
ENSG00000174306	ZHX3	131.376	-3.21105	0.387253	-8.29186	1.11e-16	6.23e-15	247.475	226.571	23.4852	27.9737	DOWN
ENSG00000168661	ZNF30	11.7084	-3.21292	1.11196	-2.88941	0.00385968	0.0204277	28.2095	14.2656	3.23933	1.11895	DOWN
ENSG00000258875	CTD-2547L24.3	43.1038	-3.21318	0.59769	-5.37599	7.62e-08	1.4e-06	69.2416	86.4328	8.90816	7.83265	DOWN
ENSG00000232557	RP11-4M23.3	12.1699	-3.23455	1.05807	-3.05701	0.00223553	0.0129722	20.516	23.4963	2.4295	2.2379	DOWN
ENSG00000159674	SPON2	75.7615	-3.24107	0.555651	-5.83293	5.45e-09	1.22e-07	110.274	162.796	6.47866	23.4979	DOWN
ENSG00000130881	LRP3	564.808	-3.24151	0.269928	-12.0088	3.2e-33	5.6e-31	957.842	1085.03	104.468	111.895	DOWN
ENSG00000079308	TNS1	157.859	-3.2543	1.26265	-2.57735	0.009956	0.0442603	239.781	331.466	6.47866	53.7096	DOWN
ENSG00000263426	RN7SL471P	47.6634	-3.25714	0.57514	-5.66321	1.49e-08	3.05e-07	93.6044	78.8804	8.09833	10.0705	DOWN
ENSG00000110665	C11orf21	384.012	-3.26616	0.340506	-9.59207	8.63e-22	7.56e-20	810.383	582.373	90.7013	52.5906	DOWN
ENSG00000133315	MACROD1	108.13	-3.28401	0.423425	-7.75583	8.78e-15	4.01e-13	196.185	195.523	16.1967	24.6169	DOWN
ENSG00000158089	GALNT14	75.6058	-3.33869	0.508165	-6.57008	5.03e-11	1.49e-09	119.249	155.243	8.90816	19.0221	DOWN
ENSG00000103021	CCDC113	8.28587	-3.36489	1.30596	-2.57656	0.00997885	0.0443122	16.6693	13.4265	0.809833	2.2379	DOWN
ENSG00000030419	IKZF2	214.339	-3.36644	0.349045	-9.64472	5.18e-22	4.64e-20	444.941	336.501	35.6327	40.2822	DOWN
ENSG00000225345	SNX18P3	96.8661	-3.3868	0.455738	-7.43146	1.07e-13	4.44e-12	164.128	188.81	12.1475	22.379	DOWN
ENSG00000119714	GPR68	99.423	-3.39013	0.453498	-7.47553	7.69e-14	3.24e-12	185.926	177.901	22.6753	11.1895	DOWN
ENSG00000225172	RP11-16L9.2	8.98075	-3.41725	1.32865	-2.57198	0.010112	0.0447899	14.1048	18.4614	0	3.35685	DOWN
ENSG00000123405	NFE2	465.621	-3.43259	0.294635	-11.6503	2.29e-31	3.58e-29	947.584	757.756	86.6521	70.4938	DOWN
ENSG00000225187	AC073283.7	8.31936	-3.44657	1.31005	-2.63088	0.00851639	0.0389925	17.9515	12.5873	1.61967	1.11895	DOWN
ENSG00000275793	RIMBP3	10.9638	-3.44779	1.15762	-2.97835	0.00289809	0.0160368	24.3628	15.9439	2.4295	1.11895	DOWN
ENSG00000070669	ASNS	407.27	-3.49232	0.289881	-12.0474	2e-33	3.57e-31	791.149	704.889	64.7866	68.2559	DOWN
ENSG00000104490	NCALD	67.1807	-3.49466	0.527769	-6.62158	3.55e-11	1.06e-09	130.79	116.642	14.577	6.7137	DOWN
ENSG00000166123	GPT2	290.381	-3.5153	0.329201	-10.6783	1.29e-26	1.57e-24	453.917	614.26	48.59	44.758	DOWN
ENSG00000242715	CCDC169	65.0927	-3.51599	0.52038	-6.75658	1.41e-11	4.49e-10	114.12	125.034	8.90816	12.3084	DOWN
ENSG00000276007	RP11-358L22.3	11.4941	-3.52108	1.14337	-3.07957	0.00207299	0.0121928	25.645	16.7831	2.4295	1.11895	DOWN
ENSG00000085662	AKR1B1	42.3595	-3.53688	0.63693	-5.55301	2.81e-08	5.5e-07	66.6771	88.9503	4.859	8.9516	DOWN
ENSG00000232803	SLCO4A1-AS1	14.9442	-3.5513	1.00382	-3.53777	0.000403526	0.00304248	30.774	24.3355	2.4295	2.2379	DOWN
ENSG00000253926	RP11-26E5.1	71.276	-3.55408	0.501253	-7.09039	1.34e-12	4.94e-11	126.943	135.943	12.1475	10.0705	DOWN
ENSG00000172986	GXYLT2	241.744	-3.55412	0.361073	-9.84321	7.33e-23	6.92e-21	433.401	456.5	26.7245	50.3527	DOWN
ENSG00000135069	PSAT1	511.948	-3.556	0.275156	-12.9236	3.31e-38	7.96e-36	920.657	966.705	80.9833	79.4454	DOWN
ENSG00000184937	WT1	268.901	-3.57688	0.319879	-11.182	5e-29	6.84e-27	502.643	490.066	43.731	39.1632	DOWN
ENSG00000186187	ZNRF1	188.955	-3.5773	0.382246	-9.35864	8.08e-21	6.41e-19	379.546	318.878	37.2523	20.1411	DOWN
ENSG00000131797	CLUHP3	14.6856	-3.59451	1.07679	-3.33817	0.000843335	0.00574182	14.1048	40.2794	3.23933	1.11895	DOWN
ENSG00000266074	BAHCC1	1253.51	-3.60197	0.338633	-10.6368	2.01e-26	2.4e-24	2801.72	1829.35	131.193	251.764	DOWN
ENSG00000253651	SOD1P3	9.65537	-3.61402	1.25296	-2.88439	0.00392178	0.0206832	17.9515	17.6222	0.809833	2.2379	DOWN
ENSG00000108176	DNAJC12	102.979	-3.61941	0.439126	-8.24229	1.69e-16	9.25e-15	176.951	203.914	15.3868	15.6653	DOWN
ENSG00000266907	AC006116.22	32.8481	-3.6428	0.758866	-4.80032	1.58e-06	2.26e-05	50.0078	72.1672	8.09833	1.11895	DOWN
ENSG00000251002	AE000661.37	45.1271	-3.64684	0.619188	-5.88971	3.87e-09	8.87e-08	92.3221	74.6847	5.66883	7.83265	DOWN
ENSG00000151136	BTBD11	111.728	-3.66197	0.466132	-7.85607	3.96e-15	1.88e-13	257.733	156.083	12.9573	20.1411	DOWN
ENSG00000205592	MUC19	19.0572	-3.66333	0.908795	-4.03098	5.55e-05	0.000551902	37.1853	33.5661	3.23933	2.2379	DOWN
ENSG00000229106	RP11-4M23.2	80.7177	-3.67535	0.484104	-7.59207	3.15e-14	1.38e-12	157.717	141.817	12.1475	11.1895	DOWN
ENSG00000166104	RP11-299H22.3	9.56633	-3.67599	1.26196	-2.91293	0.0035806	0.0191751	15.387	20.1397	1.61967	1.11895	DOWN
ENSG00000203943	SAMD13	12.6303	-3.67662	1.10826	-3.31746	0.000908391	0.00612684	21.7983	25.1746	2.4295	1.11895	DOWN
ENSG00000167799	NUDT8	20.6468	-3.67853	0.917927	-4.00744	6.14e-05	0.000604951	35.903	40.2794	0.809833	5.59475	DOWN
ENSG00000134198	TSPAN2	36.7842	-3.69751	0.679566	-5.44099	5.3e-08	9.99e-07	69.2416	67.1323	4.04917	6.7137	DOWN
ENSG00000161133	USP41	9.78788	-3.70654	1.25144	-2.96182	0.00305824	0.0167845	17.9515	18.4614	1.61967	1.11895	DOWN
ENSG00000186998	EMID1	13.8691	-3.70706	1.08589	-3.41386	0.000640501	0.00455709	29.4918	21.818	0.809833	3.35685	DOWN
ENSG00000247982	LINC00926	894.036	-3.76521	0.323436	-11.6413	2.54e-31	3.95e-29	1284.82	2045.02	96.3701	149.939	DOWN
ENSG00000122641	INHBA	20.1983	-3.77626	1.02366	-3.68897	0.000225167	0.00186711	11.5403	63.7757	3.23933	2.2379	DOWN
ENSG00000017483	SLC38A5	269.272	-3.78227	0.351413	-10.763	5.15e-27	6.41e-25	410.321	593.282	33.2032	40.2822	DOWN
ENSG00000183010	PYCR1	76.8206	-3.80027	0.511589	-7.42836	1.1e-13	4.54e-12	120.532	166.152	10.5278	10.0705	DOWN
ENSG00000143674	MLK4	343.818	-3.81146	0.307857	-12.3806	3.33e-35	6.67e-33	677.029	606.708	44.5408	46.9959	DOWN
ENSG00000162591	MEGF6	56.2859	-3.82843	0.610049	-6.2756	3.48e-10	9.35e-09	103.862	105.733	3.23933	12.3084	DOWN
ENSG00000237943	PRKCQ-AS1	28.2918	-3.8434	0.795975	-4.82854	1.38e-06	1.98e-05	64.1126	41.9577	4.859	2.2379	DOWN
ENSG00000074964	ARHGEF10L	31.2501	-3.8553	0.846833	-4.55261	5.3e-06	6.69e-05	87.1931	30.2095	6.47866	1.11895	DOWN
ENSG00000113296	THBS4	40.3723	-3.86616	0.666292	-5.8025	6.53e-09	1.45e-07	67.9593	83.0762	4.859	5.59475	DOWN
ENSG00000140876	NUDT7	40.9732	-3.88232	0.664304	-5.8442	5.09e-09	1.15e-07	84.6286	68.8106	4.859	5.59475	DOWN
ENSG00000186205	2001-03-01	11.6307	-3.91832	1.22157	-3.20761	0.00133844	0.00848026	14.1048	29.3704	0.809833	2.2379	DOWN
ENSG00000003989	SLC7A2	42.6347	-3.93293	0.671172	-5.8598	4.63e-09	1.05e-07	64.1126	95.6635	4.04917	6.7137	DOWN
ENSG00000108622	ICAM2	20.1807	-3.93774	0.949437	-4.14745	3.36e-05	0.000350536	41.0321	34.4053	0.809833	4.4758	DOWN
ENSG00000036672	USP2	15.5104	-3.95315	1.09181	-3.62074	0.000293761	0.00233055	15.387	42.7968	1.61967	2.2379	DOWN
ENSG00000162433	AK4	233.43	-3.96042	0.391312	-10.1209	4.46e-24	4.54e-22	329.539	547.128	23.4852	33.5685	DOWN
ENSG00000228672	PROB1	8.49122	-3.99055	1.44609	-2.75954	0.00578821	0.0284941	14.1048	17.6222	0	2.2379	DOWN
ENSG00000060982	BCAT1	1643.2	-3.99259	0.254081	-15.7138	1.22e-55	6.39e-53	2985.08	3198.01	169.255	220.433	DOWN
ENSG00000104369	JPH1	11.4007	-4.00805	1.24684	-3.21457	0.00130641	0.00831524	20.516	22.6571	2.4295	0	DOWN
ENSG00000149328	GLB1L2	11.8975	-4.00841	1.1961	-3.35123	0.000804534	0.00551433	20.516	24.3355	1.61967	1.11895	DOWN
ENSG00000271856	LINC01215	128.254	-4.00853	0.538377	-7.44559	9.65e-14	4.04e-12	128.225	354.123	10.5278	20.1411	DOWN
ENSG00000075340	ADD2	23.9813	-4.02521	0.872015	-4.61599	3.91e-06	5.1e-05	35.903	54.545	3.23933	2.2379	DOWN
ENSG00000104635	SLC39A14	159.42	-4.0265	0.395264	-10.1869	2.27e-24	2.36e-22	280.813	319.718	17.0065	20.1411	DOWN
ENSG00000180340	FZD2	12.1426	-4.02781	1.19953	-3.35782	0.000785586	0.00540351	28.2095	17.6222	1.61967	1.11895	DOWN
ENSG00000131773	KHDRBS3	12.3524	-4.05461	1.19308	-3.39845	0.000677698	0.00477285	28.2095	18.4614	1.61967	1.11895	DOWN
ENSG00000279184	RP3-323A16.1	63.5997	-4.08232	0.56266	-7.25539	4.01e-13	1.55e-11	119.249	120.838	6.47866	7.83265	DOWN
ENSG00000233410	LINC01222	25.5742	-4.08661	0.845008	-4.83618	1.32e-06	1.91e-05	46.1611	50.3492	2.4295	3.35685	DOWN
ENSG00000260188	CTA-331P3.1	23.1196	-4.10439	0.955321	-4.29635	1.74e-05	0.000195053	47.4433	39.4402	0	5.59475	DOWN
ENSG00000104783	KCNN4	267.339	-4.14154	0.400265	-10.347	4.32e-25	4.8e-23	538.546	474.961	41.3015	14.5463	DOWN
ENSG00000080709	KCNN2	129.187	-4.1549	0.440249	-9.43762	3.81e-21	3.1e-19	212.854	276.082	12.1475	15.6653	DOWN
ENSG00000151917	BEND6	25.2903	-4.1637	0.909258	-4.57923	4.67e-06	5.97e-05	57.7013	38.6011	4.859	0	DOWN
ENSG00000268873	RP11-138H11.1	9.72643	-4.21045	1.44614	-2.91151	0.00359682	0.0192383	8.97576	27.6921	0	2.2379	DOWN
ENSG00000185198	PRSS57	22.975	-4.2176	0.906119	-4.65458	3.25e-06	4.32e-05	43.5966	43.636	2.4295	2.2379	DOWN
ENSG00000105426	PTPRS	42.4329	-4.22909	0.689699	-6.1318	8.69e-10	2.18e-08	79.4996	81.3979	3.23933	5.59475	DOWN
ENSG00000245164	LINC00861	38.3719	-4.24632	0.735205	-5.77569	7.66e-09	1.67e-07	61.5481	83.9154	2.4295	5.59475	DOWN
ENSG00000020181	GPR124	232.811	-4.25155	0.363521	-11.6955	1.34e-31	2.16e-29	405.192	479.996	25.9147	20.1411	DOWN
ENSG00000146205	ANO7	217.699	-4.25449	0.364533	-11.671	1.79e-31	2.83e-29	432.119	395.241	21.0557	22.379	DOWN
ENSG00000169715	MT1E	57.1667	-4.27334	0.611763	-6.98528	2.84e-12	1.01e-10	94.8866	122.516	5.66883	5.59475	DOWN
ENSG00000267585	RP11-115P21.1	10.2685	-4.29644	1.40251	-3.06339	0.00218841	0.0127399	12.8225	26.0138	0	2.2379	DOWN
ENSG00000161405	IKZF3	9.77169	-4.30584	1.3976	-3.08088	0.00206389	0.0121466	12.8225	24.3355	0.809833	1.11895	DOWN
ENSG00000100321	SYNGR1	224.225	-4.31907	0.36776	-11.7443	7.56e-32	1.25e-29	447.506	406.15	18.6262	24.6169	DOWN
ENSG00000249375	CASC11	55.2828	-4.32179	0.634933	-6.80668	9.99e-12	3.24e-10	123.096	87.272	4.04917	6.7137	DOWN
ENSG00000019991	HGF	539.029	-4.34561	0.324771	-13.3806	7.85e-41	2.09e-38	821.923	1233.56	55.8785	44.758	DOWN
ENSG00000089041	P2RX7	46.3081	-4.36536	0.682624	-6.39497	1.61e-10	4.46e-09	78.2174	98.181	3.23933	5.59475	DOWN
ENSG00000121690	DEPDC7	95.8679	-4.36918	0.502489	-8.69507	3.47e-18	2.21e-16	162.846	203.075	9.718	7.83265	DOWN
ENSG00000125144	MT1G	10.8107	-4.37546	1.37279	-3.18727	0.00143622	0.00896832	16.6693	24.3355	0	2.2379	DOWN
ENSG00000133863	TEX15	92.203	-4.39009	0.52495	-8.36288	6.12e-17	3.5e-15	139.765	212.306	8.90816	7.83265	DOWN
ENSG00000145936	KCNMB1	15.6453	-4.41087	1.13935	-3.87138	0.000108223	0.000985202	37.1853	22.6571	1.61967	1.11895	DOWN
ENSG00000196781	TLE1	36.4758	-4.41259	0.79038	-5.58287	2.37e-08	4.71e-07	46.1611	93.1461	3.23933	3.35685	DOWN
ENSG00000196411	EPHB4	11.289	-4.42125	1.37966	-3.20459	0.00135255	0.00855573	29.4918	13.4265	0	2.2379	DOWN
ENSG00000179862	CITED4	58.1691	-4.42862	0.689921	-6.41902	1.37e-10	3.85e-09	60.2658	161.957	4.859	5.59475	DOWN
ENSG00000069188	SDK2	250.219	-4.47995	0.36437	-12.2951	9.63e-35	1.89e-32	494.949	462.374	17.8163	25.7358	DOWN
ENSG00000154102	C16orf74	11.7723	-4.5067	1.34383	-3.35361	0.000797634	0.00547476	20.516	24.3355	0	2.2379	DOWN
ENSG00000259834	KCNA3	16.8687	-4.53524	1.11248	-4.07668	4.57e-05	0.00046338	29.4918	35.2445	1.61967	1.11895	DOWN
ENSG00000206077	ZDHHC11B	81.7398	-4.54739	0.553234	-8.21966	2.04e-16	1.1e-14	167.975	145.174	4.859	8.9516	DOWN
[truncated: 117 more rows]

## Sheet: HL60-Blast
gene	Symbol	baseMean	log2FoldChange	lfcSE	stat	pvalue	padj	UP_DOWN
ENSG00000001630	CYP51A1	17.6748	-2.52744	0.86862	-2.90971	0.00361761	0.0150512	DOWN
ENSG00000002822	MAD1L1	101.047	-3.34575	0.745199	-4.48974	7.13117e-06	8.02499e-05	DOWN
ENSG00000002919	SNX11	118.666	-2.05012	0.536453	-3.82162	0.000132577	0.000971913	DOWN
ENSG00000003056	M6PR	677.663	-1.36438	0.308908	-4.41677	1.00188e-05	0.000107309	DOWN
ENSG00000003393	ALS2	1064.98	-1.99028	0.529646	-3.75775	0.000171447	0.00120948	DOWN
ENSG00000003989	SLC7A2	15.6971	-2.8825	1.06337	-2.71072	0.00671368	0.0245808	DOWN
ENSG00000004059	ARF5	68.6655	-3.63124	0.697884	-5.20321	1.95873e-07	3.61231e-06	DOWN
ENSG00000004142	POLDIP2	351.267	-1.10529	0.403011	-2.74258	0.00609593	0.022786	DOWN
ENSG00000004779	NDUFAB1	179.482	-1.57999	0.402343	-3.92696	8.60251e-05	0.000672427	DOWN
ENSG00000005007	UPF1	470.255	-3.1881	0.640444	-4.97795	6.42597e-07	1.02513e-05	DOWN
ENSG00000005075	POLR2J	69.7629	-2.49625	0.634761	-3.93257	8.4041e-05	0.000659493	DOWN
ENSG00000005194	CIAPIN1	181.596	-1.48408	0.448722	-3.30734	0.000941854	0.00500049	DOWN
ENSG00000005206	SPPL2B	78.5493	-2.69879	0.756579	-3.5671	0.00036095	0.00225082	DOWN
ENSG00000006015	C19orf60	45.4412	-2.02504	0.758897	-2.6684	0.00762126	0.0271601	DOWN
ENSG00000006025	OSBPL7	71.2429	-2.04425	0.5744	-3.55893	0.000372366	0.00231276	DOWN
ENSG00000006194	ZNF263	220.719	-1.61044	0.307165	-5.24292	1.58057e-07	2.9879e-06	DOWN
ENSG00000006327	TNFRSF12A	10.8523	-4.48867	1.13464	-3.95603	7.6204e-05	0.00060658	DOWN
ENSG00000006468	ETV1	3.54331	-6.05011	1.72719	-3.50287	0.000460281	0.00275639	DOWN
ENSG00000006530	AGK	184.29	-1.01861	0.381726	-2.66843	0.00762062	0.0271601	DOWN
ENSG00000006625	GGCT	218.467	-1.62152	0.387762	-4.18175	2.89272e-05	0.000266319	DOWN
ENSG00000006634	DBF4	226.927	-1.8059	0.450758	-4.00637	6.1659e-05	0.000508101	DOWN
ENSG00000006744	ELAC2	248.77	-1.04779	0.372644	-2.81177	0.00492704	0.01925	DOWN
ENSG00000006831	ADIPOR2	547.22	-1.91855	0.30759	-6.23737	4.44979e-10	1.62462e-08	DOWN
ENSG00000007080	CCDC124	36.6202	-3.1166	1.00588	-3.09839	0.00194573	0.00908719	DOWN
ENSG00000007202	KIAA0100	1585.51	-1.0328	0.303708	-3.40063	0.000672312	0.00378406	DOWN
ENSG00000007264	MATK	86.9082	-3.67751	0.763123	-4.81903	1.44257e-06	2.02159e-05	DOWN
ENSG00000007376	RPUSD1	57.686	-3.15368	0.71191	-4.42988	9.42867e-06	0.000101968	DOWN
ENSG00000007516	BAIAP3	4.46893	-2.34713	0.97498	-2.40736	0.0160681	0.0487607	DOWN
ENSG00000007545	CRAMP1L	126.58	-1.85968	0.506554	-3.67124	0.00024138	0.00160941	DOWN
ENSG00000007866	TEAD3	5.74158	-2.61185	1.00036	-2.61092	0.00902985	0.0310271	DOWN
ENSG00000007923	DNAJC11	196.419	-1.8651	0.344018	-5.42153	5.90905e-08	1.24923e-06	DOWN
ENSG00000007968	E2F2	108.74	-2.6088	0.828198	-3.14998	0.00163284	0.00787786	DOWN
ENSG00000008018	PSMB1	532.706	-1.56346	0.318835	-4.90364	9.40754e-07	1.41131e-05	DOWN
ENSG00000008130	NADK	255.463	-3.48541	0.555747	-6.27157	3.57423e-10	1.34266e-08	DOWN
ENSG00000008256	CYTH3	82.0341	-1.22986	0.452227	-2.71957	0.00653669	0.0240721	DOWN
ENSG00000008300	CELSR3	16.7889	-1.82336	0.670057	-2.7212	0.00650456	0.0239802	DOWN
ENSG00000008516	MMP25	5.3796	-3.56086	1.0957	-3.24985	0.00115466	0.00591952	DOWN
ENSG00000008710	PKD1	153.331	-2.75873	0.759491	-3.63234	0.000280867	0.00182739	DOWN
ENSG00000008838	MED24	232.437	-2.34277	0.649777	-3.6055	0.000311548	0.00198777	DOWN
ENSG00000008853	RHOBTB2	102.847	-2.43599	0.635121	-3.83548	0.00012532	0.000926486	DOWN
ENSG00000009335	UBE3C	681.619	-1.15142	0.243775	-4.72329	2.32065e-06	3.06194e-05	DOWN
ENSG00000010256	UQCRC1	350.11	-3.41948	0.639676	-5.34564	9.00985e-08	1.81305e-06	DOWN
ENSG00000010292	NCAPD2	771.94	-2.66096	0.37439	-7.10745	1.18205e-12	7.55834e-11	DOWN
ENSG00000010295	IFFO1	87.4908	-1.99471	0.438813	-4.54569	5.47555e-06	6.40402e-05	DOWN
ENSG00000010319	SEMA3G	7.41968	-3.42589	1.31766	-2.59999	0.00932278	0.0318419	DOWN
ENSG00000010322	NISCH	312.15	-1.62634	0.530705	-3.06449	0.00218044	0.0099685	DOWN
ENSG00000010610	CD4	480.006	-2.03958	0.749587	-2.72093	0.00650978	0.0239919	DOWN
ENSG00000011007	TCEB3	352.349	-1.14904	0.349903	-3.2839	0.00102382	0.00534357	DOWN
ENSG00000011009	LYPLA2	95.9116	-1.7986	0.7117	-2.52719	0.0114978	0.037453	DOWN
ENSG00000011114	BTBD7	288.847	-2.4288	0.295325	-8.22416	1.96559e-16	2.44685e-14	DOWN
ENSG00000011132	APBA3	20.2011	-2.32668	0.845071	-2.75323	0.00590097	0.022189	DOWN
ENSG00000011143	MKS1	65.6117	-1.43218	0.498781	-2.87136	0.0040871	0.0166189	DOWN
ENSG00000011243	AKAP8L	196.771	-1.69898	0.349475	-4.86152	1.16487e-06	1.68073e-05	DOWN
ENSG00000011304	PTBP1	1314.4	-2.03553	0.640044	-3.1803	0.00147124	0.00722136	DOWN
ENSG00000011376	LARS2	232.198	-1.27842	0.444294	-2.87742	0.00400941	0.0163813	DOWN
ENSG00000011451	WIZ	131.845	-1.67415	0.432893	-3.86736	0.000110022	0.000828786	DOWN
ENSG00000011478	QPCTL	29.6595	-3.36288	0.598264	-5.62106	1.89788e-08	4.56017e-07	DOWN
ENSG00000011485	PPP5C	231.631	-1.6862	0.670268	-2.51571	0.0118791	0.0384094	DOWN
ENSG00000012963	UBR7	158.396	-3.48554	0.385093	-9.05117	1.4144e-19	2.6481e-17	DOWN
ENSG00000013275	PSMC4	260.822	-1.41408	0.404933	-3.49213	0.000479187	0.00284905	DOWN
ENSG00000013306	SLC25A39	275.22	-2.00322	0.756605	-2.64764	0.00810564	0.0285172	DOWN
ENSG00000013573	DDX11	251.523	-2.67227	0.570654	-4.68282	2.8296e-06	3.63653e-05	DOWN
ENSG00000014138	POLA2	210.749	-1.24122	0.447684	-2.77254	0.00556211	0.0212121	DOWN
ENSG00000014164	ZC3H3	79.2233	-2.75307	0.755056	-3.64617	0.000266176	0.0017503	DOWN
ENSG00000014641	MDH1	859.681	-1.8486	0.335477	-5.51038	3.58068e-08	8.04983e-07	DOWN
ENSG00000015133	CCDC88C	471.918	-1.25503	0.487781	-2.57293	0.0100843	0.0338791	DOWN
ENSG00000015532	XYLT2	58.212	-1.73704	0.659614	-2.63342	0.008453	0.0294954	DOWN
ENSG00000015676	NUDCD3	287.649	-1.46476	0.432233	-3.38882	0.000701946	0.00392442	DOWN
ENSG00000017483	SLC38A5	93.2843	-3.14629	0.698689	-4.50313	6.69588e-06	7.60698e-05	DOWN
ENSG00000018610	CXorf56	74.7736	-3.4044	0.357693	-9.51764	1.77152e-21	4.50641e-19	DOWN
ENSG00000020129	NCDN	95.1478	-1.60361	0.452475	-3.54409	0.000393977	0.0024181	DOWN
ENSG00000020633	RUNX3	298.555	-2.15276	0.747975	-2.87811	0.00400062	0.016354	DOWN
ENSG00000021762	OSBPL5	203.526	-2.4206	0.717555	-3.3734	0.000742456	0.0040978	DOWN
ENSG00000021826	CPS1	23.2764	-7.78103	1.09326	-7.11725	1.10099e-12	7.11778e-11	DOWN
ENSG00000022567	SLC45A4	116.22	-3.25412	0.591977	-5.49704	3.86214e-08	8.57041e-07	DOWN
ENSG00000022976	ZNF839	36.8042	-2.23068	0.460031	-4.84898	1.24097e-06	1.77521e-05	DOWN
ENSG00000023171	GRAMD1B	195.13	-2.56275	0.87205	-2.93877	0.00329519	0.0139959	DOWN
ENSG00000023191	RNH1	289.005	-3.69706	0.962007	-3.84307	0.000121505	0.000901581	DOWN
ENSG00000023330	ALAS1	694.497	-2.03351	0.688808	-2.95221	0.00315504	0.013474	DOWN
ENSG00000024526	DEPDC1	59.1528	-3.23333	0.692866	-4.66661	3.06215e-06	3.89264e-05	DOWN
ENSG00000025770	NCAPH2	148.615	-4.1671	0.774438	-5.3808	7.41555e-08	1.51967e-06	DOWN
ENSG00000026036	RTEL1-TNFRSF6B	7.90311	-5.28013	1.12437	-4.69609	2.65193e-06	3.43269e-05	DOWN
ENSG00000027847	B4GALT7	55.1772	-1.87889	0.708025	-2.65371	0.00796121	0.0281147	DOWN
ENSG00000028310	BRD9	199.392	-2.53275	0.398677	-6.35289	2.11301e-10	8.32505e-09	DOWN
ENSG00000031691	CENPQ	92.0658	-1.56164	0.477356	-3.27144	0.00107	0.005545	DOWN
ENSG00000031823	RANBP3	218.132	-1.29681	0.517449	-2.50615	0.0122053	0.0391719	DOWN
ENSG00000032389	TSSC1	124.3	-1.73483	0.48664	-3.56491	0.000363975	0.00226606	DOWN
ENSG00000033011	ALG1	53.6773	-2.08837	0.628075	-3.32504	0.000884059	0.00475514	DOWN
ENSG00000033050	ABCF2	349.073	-1.46073	0.357878	-4.08163	4.47208e-05	0.000387057	DOWN
ENSG00000033100	CHPF2	302.888	-1.70356	0.618751	-2.75322	0.00590114	0.022189	DOWN
ENSG00000033867	SLC4A7	295.608	-2.45545	0.519618	-4.72549	2.29565e-06	3.03531e-05	DOWN
ENSG00000037474	NSUN2	629.776	-1.3419	0.276704	-4.8496	1.23713e-06	1.7708e-05	DOWN
ENSG00000037897	METTL1	58.962	-1.31199	0.45765	-2.86681	0.00414636	0.0167961	DOWN
ENSG00000038210	PI4K2B	305.475	-1.05873	0.360801	-2.93438	0.00334214	0.01416	DOWN
ENSG00000038358	EDC4	264.573	-2.62852	0.586101	-4.48476	7.29974e-06	8.1818e-05	DOWN
ENSG00000039650	PNKP	65.4131	-2.5355	0.700683	-3.61861	0.000296188	0.00190798	DOWN
ENSG00000041988	THAP3	26.775	-2.22049	0.702285	-3.1618	0.00156796	0.00762253	DOWN
ENSG00000042445	RETSAT	97.7742	-1.37283	0.487164	-2.818	0.00483235	0.0189497	DOWN
ENSG00000042753	AP2S1	111.55	-2.74706	0.583726	-4.70608	2.52526e-06	3.29423e-05	DOWN
ENSG00000044090	CUL7	112.899	-1.24067	0.468332	-2.64913	0.00807	0.0284217	DOWN
ENSG00000046604	DSG2	7.7505	-2.41465	0.729736	-3.30894	0.000936495	0.00497431	DOWN
ENSG00000048162	NOP16	124.733	-1.43417	0.417694	-3.43353	0.000595771	0.00342828	DOWN
ENSG00000048392	RRM2B	256.966	-1.55102	0.493552	-3.14257	0.00167473	0.00804107	DOWN
ENSG00000049089	COL9A2	25.4685	-3.25645	1.00323	-3.24598	0.00117047	0.00597616	DOWN
ENSG00000049541	RFC2	214.399	-1.66652	0.533677	-3.12271	0.00179195	0.0085186	DOWN
ENSG00000049656	CLPTM1L	238.366	-3.04761	0.470588	-6.47618	9.40707e-11	3.99553e-09	DOWN
ENSG00000050426	LETMD1	320.079	-1.56983	0.315822	-4.97061	6.67435e-07	1.06042e-05	DOWN
ENSG00000050767	COL23A1	178.69	-4.30501	1.24611	-3.45475	0.0005508	0.00320568	DOWN
ENSG00000051180	RAD51	132.11	-1.39706	0.547099	-2.55357	0.0106623	0.0353894	DOWN
ENSG00000051341	POLQ	391.552	-2.36791	0.6631	-3.57097	0.000355657	0.00222493	DOWN
ENSG00000051596	THOC3	71.7951	-1.53453	0.452612	-3.39039	0.000697924	0.00390567	DOWN
ENSG00000052749	RRP12	388.803	-1.85914	0.73869	-2.51681	0.0118424	0.0383225	DOWN
ENSG00000053371	AKR7A2	144.823	-2.38924	0.498662	-4.7913	1.65702e-06	2.28127e-05	DOWN
ENSG00000053372	MRTO4	171.235	-3.68042	0.458297	-8.03066	9.69523e-16	1.07896e-13	DOWN
ENSG00000054967	RELT	203.867	-2.50931	0.702396	-3.5725	0.000353585	0.00221492	DOWN
ENSG00000055483	USP36	499.724	-1.25783	0.288267	-4.36342	1.28042e-05	0.000132709	DOWN
ENSG00000056050	C4orf27	85.0178	-1.0092	0.391529	-2.5776	0.009949	0.0335403	DOWN
ENSG00000056558	TRAF1	24.6965	-1.81192	0.670684	-2.70159	0.00690081	0.0251413	DOWN
ENSG00000058262	SEC61A1	1309.62	-1.76026	0.28794	-6.1133	9.75914e-10	3.26276e-08	DOWN
ENSG00000058600	POLR3E	277.09	-1.87907	0.246531	-7.62203	2.49723e-14	2.18887e-12	DOWN
ENSG00000058804	NDC1	650.45	-1.0355	0.399635	-2.5911	0.00956687	0.0325285	DOWN
ENSG00000059145	UNKL	40.8676	-2.54449	0.746462	-3.40873	0.000652666	0.00369124	DOWN
ENSG00000059691	GATB	139.493	-1.43738	0.352855	-4.07358	4.62966e-05	0.000398191	DOWN
ENSG00000060069	CTDP1	262.296	-4.17033	0.682355	-6.11166	9.85993e-10	3.29175e-08	DOWN
ENSG00000060491	OGFR	72.8101	-3.6093	0.723201	-4.99073	6.01505e-07	9.66165e-06	DOWN
ENSG00000060688	SNRNP40	304.075	-1.98733	0.355147	-5.5958	2.19606e-08	5.20713e-07	DOWN
ENSG00000060971	ACAA1	96.887	-1.26159	0.514664	-2.4513	0.0142342	0.0442219	DOWN
ENSG00000061794	MRPS35	341.55	-1.45148	0.337445	-4.30137	1.69747e-05	0.000168759	DOWN
ENSG00000061938	TNK2	138.88	-2.76334	0.533116	-5.18337	2.17907e-07	3.9563e-06	DOWN
ENSG00000062282	DGAT2	17.7585	-6.19425	0.961399	-6.44295	1.17171e-10	4.87927e-09	DOWN
ENSG00000062822	POLD1	198.783	-4.58725	0.746971	-6.14113	8.19357e-10	2.78712e-08	DOWN
ENSG00000063046	EIF4B	4510.75	-1.2526	0.376334	-3.32842	0.000873413	0.00470871	DOWN
ENSG00000063241	ISOC2	41.9655	-2.83291	0.737025	-3.84372	0.000121185	0.000899493	DOWN
ENSG00000063244	U2AF2	376.583	-3.64548	0.631758	-5.77037	7.90978e-09	2.10355e-07	DOWN
ENSG00000063245	EPN1	139.974	-2.06556	0.573718	-3.60031	0.000317842	0.00202211	DOWN
ENSG00000063438	AHRR	226.656	-8.234	0.862915	-9.54208	1.40001e-21	3.64049e-19	DOWN
ENSG00000064102	ASUN	474.928	-1.11112	0.395126	-2.81206	0.00492261	0.0192391	DOWN
ENSG00000064201	TSPAN32	230.039	-1.98629	0.781353	-2.54211	0.0110184	0.0362985	DOWN
ENSG00000064419	TNPO3	719.452	-1.40092	0.308498	-4.54111	5.59582e-06	6.52186e-05	DOWN
ENSG00000064490	RFXANK	80.9837	-2.05546	0.741733	-2.77115	0.00558584	0.0212804	DOWN
ENSG00000064545	TMEM161A	49.8153	-2.30761	0.670512	-3.44157	0.000578356	0.00334287	DOWN
ENSG00000064547	LPAR2	42.4055	-1.64508	0.61394	-2.67955	0.00737208	0.026494	DOWN
ENSG00000064666	CNN2	564.537	-1.78477	0.583807	-3.05713	0.0022347	0.010161	DOWN
ENSG00000064932	SBNO2	97.4182	-3.52678	0.713813	-4.94076	7.78172e-07	1.20208e-05	DOWN
ENSG00000064961	HMG20B	101.624	-2.73487	0.783118	-3.49228	0.000478913	0.00284901	DOWN
ENSG00000065000	AP3D1	480.322	-2.00103	0.53277	-3.7559	0.000172721	0.00121643	DOWN
ENSG00000065183	WDR3	426.68	-1.52172	0.373458	-4.07468	4.60776e-05	0.0003966	DOWN
ENSG00000065268	WDR18	60.9145	-3.67497	0.741883	-4.95357	7.28628e-07	1.13987e-05	DOWN
ENSG00000065427	KARS	1088.7	-1.19417	0.302383	-3.94919	7.84147e-05	0.00062166	DOWN
ENSG00000065485	PDIA5	105.724	-1.78582	0.459769	-3.88416	0.000102684	0.000780231	DOWN
ENSG00000065802	ASB1	132.812	-1.86442	0.462138	-4.03434	5.47556e-05	0.000460501	DOWN
ENSG00000065911	MTHFD2	762.403	-2.02371	0.533065	-3.79636	0.000146836	0.00106127	DOWN
ENSG00000066279	ASPM	478.872	-3.33783	0.679246	-4.91402	8.92298e-07	1.34813e-05	DOWN
ENSG00000066336	SPI1	339.244	-3.66713	0.707169	-5.18566	2.15254e-07	3.92031e-06	DOWN
ENSG00000066379	ZNRD1	65.3239	-1.54812	0.552184	-2.80363	0.00505315	0.0196345	DOWN
ENSG00000067225	PKM	2666.4	-2.66615	0.615197	-4.33381	1.46548e-05	0.000148682	DOWN
ENSG00000067798	NAV3	28.2608	-5.34255	1.19568	-4.46819	7.88827e-06	8.72445e-05	DOWN
ENSG00000068024	HDAC4	287.934	-1.47928	0.504122	-2.93437	0.00334231	0.01416	DOWN
ENSG00000068028	RASSF1	215.13	-1.17523	0.28916	-4.06429	4.81792e-05	0.000412413	DOWN
ENSG00000068120	COASY	217.937	-2.03836	0.638671	-3.19156	0.00141508	0.00699145	DOWN
ENSG00000068323	TFE3	165.128	-1.05906	0.414391	-2.5557	0.0105974	0.0352287	DOWN
ENSG00000068383	INPP5A	94.1911	-2.19714	0.560908	-3.91711	8.96162e-05	0.000695618	DOWN
ENSG00000068400	GRIPAP1	248.525	-1.23647	0.439732	-2.81188	0.00492535	0.0192466	DOWN
ENSG00000068438	FTSJ1	151.525	-1.30023	0.346311	-3.75452	0.000173676	0.00122205	DOWN
ENSG00000068654	POLR1A	738.354	-2.00163	0.288001	-6.95007	3.65114e-12	2.07902e-10	DOWN
ENSG00000068831	RASGRP2	256.434	-3.11628	0.656344	-4.74794	2.05499e-06	2.74974e-05	DOWN
ENSG00000069188	SDK2	68.284	-6.81281	1.03068	-6.61	3.84324e-11	1.79887e-09	DOWN
ENSG00000069248	NUP133	468.491	-1.46688	0.321793	-4.55846	5.15312e-06	6.10935e-05	DOWN
ENSG00000069424	KCNAB2	1005.51	-2.78053	0.613512	-4.53216	5.83844e-06	6.76421e-05	DOWN
ENSG00000069482	GAL	13.1528	-7.94184	1.19104	-6.66798	2.59351e-11	1.24123e-09	DOWN
ENSG00000069702	TGFBR3	14.4278	-3.47237	0.989434	-3.50945	0.000449041	0.00270291	DOWN
ENSG00000069998	CECR5	110.901	-3.86613	0.523471	-7.38557	1.51804e-13	1.15722e-11	DOWN
ENSG00000070018	LRP6	13.4227	-2.33733	0.88807	-2.63192	0.00849034	0.0295877	DOWN
ENSG00000070047	PHRF1	162.479	-4.46445	0.688762	-6.48184	9.0611e-11	3.86965e-09	DOWN
ENSG00000070371	CLTCL1	328.448	-7.43355	0.553726	-13.4246	4.33941e-41	9.2323e-38	DOWN
ENSG00000070413	DGCR2	223.85	-1.87866	0.743596	-2.52645	0.0115222	0.0374871	DOWN
ENSG00000070423	RNF126	75.3313	-3.35657	0.743343	-4.51551	6.31643e-06	7.24624e-05	DOWN
ENSG00000070610	GBA2	170.317	-1.43253	0.380123	-3.7686	0.000164164	0.00116246	DOWN
ENSG00000070614	NDST1	349.945	-2.80625	0.772008	-3.635	0.000277977	0.00181249	DOWN
ENSG00000070669	ASNS	171.72	-2.22165	0.49158	-4.51942	6.20105e-06	7.13487e-05	DOWN
ENSG00000071127	WDR1	1082.7	-1.49776	0.454944	-3.29218	0.000994138	0.00522123	DOWN
ENSG00000071539	TRIP13	113.037	-1.79659	0.523127	-3.43432	0.000594047	0.00342168	DOWN
ENSG00000071626	DAZAP1	453.716	-3.25042	0.456734	-7.11665	1.10581e-12	7.12441e-11	DOWN
ENSG00000071655	MBD3	90.3858	-3.13976	0.757464	-4.1451	3.39672e-05	0.000305862	DOWN
ENSG00000071894	CPSF1	432.517	-2.63948	0.780739	-3.38075	0.00072289	0.00401657	DOWN
ENSG00000072062	PRKACA	117.431	-1.41888	0.485035	-2.92531	0.00344116	0.0144792	DOWN
ENSG00000072134	EPN2	4.35748	-3.2496	1.17305	-2.7702	0.00560218	0.0213266	DOWN
ENSG00000072274	TFRC	4388.42	-2.16537	0.492777	-4.39421	1.11175e-05	0.000117837	DOWN
ENSG00000072310	SREBF1	145.535	-2.13701	0.787899	-2.71229	0.00668205	0.0244879	DOWN
ENSG00000072506	HSD17B10	140.139	-2.16764	0.542039	-3.99905	6.35969e-05	0.000521682	DOWN
ENSG00000072571	HMMR	174.549	-1.9535	0.666818	-2.92959	0.00339411	0.0143199	DOWN
ENSG00000072864	NDE1	93.2711	-2.83177	0.497161	-5.69589	1.22729e-08	3.10175e-07	DOWN
ENSG00000072954	TMEM38A	2.25209	-5.39463	2.05242	-2.62842	0.00857825	0.0298036	DOWN
ENSG00000072958	AP1M1	231.054	-2.14495	0.558255	-3.84225	0.000121912	0.000904024	DOWN
ENSG00000073060	SCARB1	197.974	-1.90013	0.60357	-3.14815	0.00164309	0.00791644	DOWN
ENSG00000073111	MCM2	874.318	-3.19473	0.625719	-5.1057	3.29572e-07	5.72603e-06	DOWN
ENSG00000073169	SELO	61.5041	-2.67649	0.890807	-3.00457	0.00265954	0.0116929	DOWN
ENSG00000073464	CLCN4	9.49678	-6.96699	1.21268	-5.74514	9.18463e-09	2.39363e-07	DOWN
ENSG00000073536	NLE1	143.922	-3.12201	0.460875	-6.77409	1.25193e-11	6.42522e-10	DOWN
ENSG00000073578	SDHA	408.033	-1.52178	0.483836	-3.14525	0.00165947	0.00797959	DOWN
ENSG00000074071	MRPS34	135.624	-2.83528	0.754626	-3.75719	0.000171831	0.00121114	DOWN
ENSG00000074582	BCS1L	104.407	-1.8483	0.474491	-3.89534	9.80622e-05	0.000751457	DOWN
ENSG00000074706	IPCEF1	98.5318	-5.92583	2.10211	-2.81899	0.00481749	0.0189072	DOWN
ENSG00000074800	ENO1	5189.73	-3.13173	0.500463	-6.25767	3.90783e-10	1.44251e-08	DOWN
ENSG00000074842	C19orf10	168.179	-1.6223	0.661449	-2.45264	0.0141811	0.0440861	DOWN
ENSG00000075188	NUP37	166.079	-1.06221	0.384455	-2.7629	0.00572906	0.0216883	DOWN
ENSG00000075218	GTSE1	65.6266	-2.72705	0.854575	-3.19112	0.00141723	0.00700029	DOWN
ENSG00000075240	GRAMD4	383.717	-3.96256	0.708804	-5.59048	2.26436e-08	5.35823e-07	DOWN
ENSG00000075275	CELSR1	15.2911	-2.91029	0.783931	-3.71243	0.00020528	0.00140802	DOWN
ENSG00000075702	WDR62	82.2115	-3.51801	0.710368	-4.95237	7.33145e-07	1.14309e-05	DOWN
ENSG00000075914	EXOSC7	163.725	-1.74033	0.374606	-4.64577	3.38814e-06	4.25162e-05	DOWN
ENSG00000076003	MCM6	1213.21	-1.65453	0.477038	-3.46835	0.000523666	0.00307075	DOWN
ENSG00000076248	UNG	280.589	-1.17297	0.428543	-2.7371	0.00619829	0.0230581	DOWN
ENSG00000076382	SPAG5	240.583	-2.46741	0.558199	-4.42031	9.85612e-06	0.000105712	DOWN
ENSG00000076662	ICAM3	23.0667	-4.33517	0.718888	-6.03038	1.63577e-09	5.19428e-08	DOWN
ENSG00000076924	XAB2	171.006	-2.30073	0.817297	-2.81505	0.00487699	0.0190927	DOWN
ENSG00000077150	NFKB2	101.818	-3.33855	0.716614	-4.65878	3.18093e-06	4.01962e-05	DOWN
ENSG00000077152	UBE2T	83.7663	-1.87358	0.512127	-3.65843	0.000253762	0.00168	DOWN
ENSG00000077312	SNRPA	214.127	-2.77084	0.621716	-4.45677	8.32056e-06	9.13778e-05	DOWN
ENSG00000077348	EXOSC5	83.8938	-3.08614	0.824957	-3.74097	0.000183309	0.00127564	DOWN
ENSG00000077463	SIRT6	24.1079	-2.82351	0.750031	-3.76452	0.000166867	0.0011791	DOWN
ENSG00000078061	ARAF	282.176	-1.17917	0.491711	-2.39809	0.016481	0.0497555	DOWN
ENSG00000078808	SDF4	201.462	-2.4958	0.679326	-3.67393	0.000238848	0.00159479	DOWN
ENSG00000078902	TOLLIP	122.591	-2.22215	0.469905	-4.72894	2.25699e-06	2.98927e-05	DOWN
ENSG00000079134	THOC1	505.478	-1.00605	0.378121	-2.66066	0.00779874	0.0276633	DOWN
ENSG00000079313	REXO1	79.6832	-3.98927	0.728817	-5.47363	4.40908e-08	9.58085e-07	DOWN
ENSG00000079432	CIC	205.462	-2.47813	0.774145	-3.20111	0.00136898	0.00680216	DOWN
ENSG00000079616	KIF22	243.568	-2.8622	0.689654	-4.1502	3.32179e-05	0.000299576	DOWN
ENSG00000079805	DNM2	585.763	-1.67392	0.49397	-3.3887	0.000702242	0.00392514	DOWN
ENSG00000079999	KEAP1	192.505	-2.10766	0.564402	-3.73433	0.000188216	0.00130591	DOWN
ENSG00000080189	SLC35C2	225.762	-1.49326	0.513936	-2.90554	0.00366616	0.0152045	DOWN
ENSG00000080345	RIF1	2163.81	-1.0609	0.390887	-2.71408	0.00664605	0.0243751	DOWN
ENSG00000080608	KIAA0020	458.682	-1.62628	0.262337	-6.19917	5.67606e-10	2.02495e-08	DOWN
ENSG00000080709	KCNN2	34.053	-9.3146	1.06218	-8.76929	1.79796e-18	2.92206e-16	DOWN
ENSG00000080819	CPOX	107.323	-1.57862	0.403907	-3.90837	9.2921e-05	0.000717463	DOWN
ENSG00000080839	RBL1	591.602	-1.04794	0.410097	-2.55534	0.0106084	0.0352503	DOWN
ENSG00000080986	NDC80	175.153	-2.15198	0.645938	-3.33156	0.000863612	0.00466432	DOWN
ENSG00000081692	JMJD4	28.8467	-2.36332	0.691877	-3.41582	0.00063591	0.00361921	DOWN
ENSG00000082014	SMARCD3	13.399	-1.71437	0.694886	-2.46713	0.0136201	0.0426996	DOWN
ENSG00000082641	NFE2L1	473.577	-1.39342	0.30609	-4.55232	5.30582e-06	6.24191e-05	DOWN
ENSG00000083720	OXCT1	375.686	-1.34164	0.501762	-2.67386	0.00749842	0.0268245	DOWN
ENSG00000083838	ZNF446	11.3969	-2.06437	0.822326	-2.51041	0.0120593	0.0388432	DOWN
ENSG00000084072	PPIE	203.144	-1.05649	0.341602	-3.09276	0.00198302	0.00921721	DOWN
ENSG00000084207	GSTP1	654.585	-1.71813	0.712699	-2.41074	0.0159203	0.0484187	DOWN
ENSG00000084623	EIF3I	850.617	-1.14837	0.410352	-2.79849	0.00513416	0.0198965	DOWN
ENSG00000084652	TXLNA	658.633	-1.24909	0.280158	-4.45853	8.25234e-06	9.07564e-05	DOWN
ENSG00000084774	CAD	598.742	-2.14792	0.454997	-4.72072	2.35008e-06	3.09678e-05	DOWN
ENSG00000085231	TAF9	27.1812	-1.86352	0.457309	-4.07496	4.6023e-05	0.000396275	DOWN
ENSG00000085415	SEH1L	812.124	-1.31965	0.369601	-3.57048	0.000356329	0.00222693	DOWN
ENSG00000085449	WDFY1	481.315	-1.242	0.344164	-3.60874	0.000307683	0.00196794	DOWN
ENSG00000085721	RRN3	189.02	-3.79263	0.340048	-11.1532	6.90631e-29	3.94216e-26	DOWN
ENSG00000085733	CTTN	2.18287	-4.77907	1.86127	-2.56764	0.0102395	0.0342531	DOWN
ENSG00000085840	ORC1	260.539	-3.1997	0.585915	-5.46103	4.73368e-08	1.02198e-06	DOWN
ENSG00000085872	CHERP	128.245	-1.67572	0.601981	-2.78367	0.00537472	0.0206374	DOWN
ENSG00000085978	ATG16L1	189.305	-1.67802	0.311743	-5.38269	7.33799e-08	1.50641e-06	DOWN
ENSG00000085999	RAD54L	86.7787	-1.80282	0.502888	-3.58493	0.000337164	0.00212801	DOWN
ENSG00000086504	MRPL28	76.0881	-2.63455	0.863203	-3.05207	0.00227272	0.0102919	DOWN
ENSG00000086544	ITPKC	33.3437	-1.93057	0.59082	-3.26762	0.00108457	0.00561288	DOWN
ENSG00000086548	CEACAM6	19.7798	-8.04151	1.10611	-7.27011	3.59195e-13	2.54734e-11	DOWN
ENSG00000086570	FAT2	20.445	-2.65241	0.738347	-3.59236	0.000327697	0.0020762	DOWN
ENSG00000086827	ZW10	189.848	-1.25358	0.368077	-3.40574	0.000659841	0.00372911	DOWN
ENSG00000087008	ACOX3	77.1118	-1.36247	0.380866	-3.57729	0.000347181	0.00218006	DOWN
ENSG00000087086	FTL	8359	-1.78172	0.631777	-2.82017	0.00479977	0.0188566	DOWN
ENSG00000087087	SRRT	481.124	-2.84027	0.555627	-5.11182	3.19064e-07	5.57104e-06	DOWN
ENSG00000087088	BAX	60.798	-2.94661	0.711439	-4.14176	3.44655e-05	0.000309277	DOWN
ENSG00000087152	ATXN7L3	263.977	-2.2813	0.382069	-5.9709	2.3595e-09	7.17136e-08	DOWN
ENSG00000087157	PGS1	197.276	-1.49833	0.479654	-3.12378	0.00178545	0.00849459	DOWN
ENSG00000087269	NOP14	385.295	-1.56553	0.334868	-4.67506	2.93873e-06	3.75605e-05	DOWN
ENSG00000087495	PHACTR3	8.59874	-3.96276	0.925914	-4.27983	1.87032e-05	0.000183184	DOWN
ENSG00000087586	AURKA	162.685	-3.11632	0.544739	-5.72076	1.0605e-08	2.71838e-07	DOWN
ENSG00000088038	CNOT3	177.91	-1.13941	0.393288	-2.89714	0.00376576	0.0155405	DOWN
ENSG00000088053	GP6	7.03464	-7.03903	1.37715	-5.1113	3.19941e-07	5.57943e-06	DOWN
ENSG00000088247	KHSRP	622.352	-2.75469	0.487023	-5.65619	1.54771e-08	3.79676e-07	DOWN
ENSG00000088298	EDEM2	158.59	-1.05457	0.414169	-2.54623	0.0108895	0.0359793	DOWN
ENSG00000088451	TGDS	130.777	-1.39181	0.363019	-3.83399	0.000126081	0.000931103	DOWN
ENSG00000088682	COQ9	127.448	-1.50793	0.420255	-3.58813	0.000333057	0.00210663	DOWN
ENSG00000089022	MAPKAPK5	249.621	-1.16414	0.366033	-3.18043	0.00147056	0.00721955	DOWN
ENSG00000089053	ANAPC5	1010.71	-1.74882	0.346663	-5.04472	4.54179e-07	7.57602e-06	DOWN
ENSG00000089057	SLC23A2	355.043	-1.71281	0.478228	-3.58158	0.000341518	0.00214962	DOWN
ENSG00000089060	SLC8B1	213.444	-1.20605	0.468672	-2.57333	0.0100724	0.033849	DOWN
ENSG00000089154	GCN1L1	855.038	-2.55793	0.46707	-5.47654	4.33721e-08	9.43343e-07	DOWN
ENSG00000089157	RPLP0	8274.45	-2.41966	0.438924	-5.51271	3.53351e-08	7.95141e-07	DOWN
ENSG00000089248	ERP29	738.323	-1.91822	0.416884	-4.60134	4.19779e-06	5.13276e-05	DOWN
ENSG00000089486	CDIP1	58.0447	-5.84773	0.538201	-10.8653	1.68611e-27	8.76888e-25	DOWN
ENSG00000089597	GANAB	1733.03	-1.0755	0.325638	-3.30273	0.000957475	0.00506276	DOWN
ENSG00000089639	GMIP	207.659	-2.1676	0.627373	-3.45505	0.000550192	0.00320382	DOWN
ENSG00000089685	BIRC5	147.044	-2.96176	0.834812	-3.54781	0.000388448	0.00238903	DOWN
ENSG00000089723	OTUB2	5.92794	-4.24602	1.17843	-3.60313	0.000314402	0.00200271	DOWN
ENSG00000089737	DDX24	438.152	-3.0949	0.396108	-7.81329	5.57128e-15	5.38779e-13	DOWN
ENSG00000089820	ARHGAP4	376.85	-3.10262	0.778556	-3.9851	6.74513e-05	0.000546405	DOWN
ENSG00000090316	MAEA	237.404	-1.75095	0.434225	-4.03236	5.52194e-05	0.000463522	DOWN
ENSG00000090372	STRN4	157.832	-2.42692	0.642399	-3.7779	0.000158154	0.00112947	DOWN
ENSG00000090432	MUL1	104.658	-1.54265	0.52732	-2.92545	0.00343958	0.0144752	DOWN
ENSG00000090447	TFAP4	50.602	-3.93072	0.691265	-5.68627	1.29844e-08	3.25538e-07	DOWN
ENSG00000090565	RAB11FIP3	21.5555	-2.3207	0.8137	-2.85203	0.00434409	0.0174173	DOWN
ENSG00000090615	GOLGA3	571.147	-1.80039	0.430469	-4.1824	2.88452e-05	0.000265878	DOWN
ENSG00000090861	AARS	596.394	-1.63828	0.482826	-3.3931	0.000691065	0.00387377	DOWN
ENSG00000091129	NRCAM	3.9418	-5.10743	1.45727	-3.50478	0.000456981	0.00274083	DOWN
ENSG00000091483	FH	385.27	-1.47918	0.337566	-4.38191	1.17642e-05	0.00012346	DOWN
ENSG00000091651	ORC6	153.051	-2.68295	0.568685	-4.71781	2.38403e-06	3.13622e-05	DOWN
ENSG00000091732	ZC3HC1	93.0615	-1.48278	0.383843	-3.86298	0.000112013	0.000840746	DOWN
ENSG00000091947	TMEM101	73.539	-2.15027	0.50105	-4.29152	1.77452e-05	0.000174933	DOWN
ENSG00000092036	HAUS4	60.7165	-2.57808	0.393172	-6.55715	5.48474e-11	2.47798e-09	DOWN
ENSG00000092067	CEBPE	145.983	-8.74296	0.730674	-11.9656	5.37973e-33	5.03608e-30	DOWN
ENSG00000092094	OSGEP	292.479	-1.49888	0.472062	-3.17518	0.00149744	0.00732691	DOWN
ENSG00000092098	RNF31	69.0988	-1.73922	0.497511	-3.49585	0.000472559	0.00281909	DOWN
ENSG00000092295	TGM1	8.51664	-2.25097	0.898027	-2.50657	0.0121908	0.0391398	DOWN
ENSG00000092929	UNC13D	432.306	-2.57634	0.842679	-3.05732	0.00223329	0.0101569	DOWN
ENSG00000093000	NUP50	1320	-1.21597	0.336364	-3.61505	0.000300287	0.0019296	DOWN
ENSG00000093009	CDC45	206.971	-2.77726	0.702332	-3.95434	7.67461e-05	0.000610292	DOWN
ENSG00000094631	HDAC6	184.672	-1.84254	0.463817	-3.97257	7.11014e-05	0.000571651	DOWN
ENSG00000094804	CDC6	316.376	-1.94501	0.678824	-2.86526	0.00416672	0.0168592	DOWN
ENSG00000095059	DHPS	139.42	-1.72356	0.652925	-2.63975	0.00829679	0.0290538	DOWN
ENSG00000095319	NUP188	855.492	-1.01995	0.29786	-3.42426	0.000616484	0.00352752	DOWN
ENSG00000095380	NANS	197.799	-1.01514	0.334309	-3.03652	0.00239322	0.0107461	DOWN
ENSG00000095485	CWF19L1	140.525	-2.34819	0.351416	-6.68208	2.35568e-11	1.14378e-09	DOWN
ENSG00000095539	SEMA4G	9.47972	-2.57559	0.867294	-2.96969	0.00298104	0.0128528	DOWN
ENSG00000095564	BTAF1	1022.18	-1.02457	0.275311	-3.72151	0.000198034	0.00136432	DOWN
ENSG00000095906	NUBP2	69.0352	-2.85588	0.865742	-3.29877	0.000971107	0.00512178	DOWN
ENSG00000096080	MRPS18A	46.1681	-1.52086	0.551701	-2.75667	0.00583938	0.0220311	DOWN
ENSG00000099194	SCD	1441.65	-3.64594	0.856466	-4.25696	2.07227e-05	0.000200151	DOWN
ENSG00000099250	NRP1	31.9315	-5.1251	1.36052	-3.76702	0.000165209	0.0011688	DOWN
ENSG00000099341	PSMD8	381.644	-1.73781	0.479064	-3.62752	0.000286158	0.00185511	DOWN
ENSG00000099364	FBXL19	74.938	-3.24862	0.732405	-4.43555	9.18374e-06	9.97341e-05	DOWN
ENSG00000099365	STX1B	3.54795	-2.64672	1.10246	-2.40075	0.0163614	0.0494647	DOWN
ENSG00000099381	SETD1A	195.363	-1.45021	0.486065	-2.98358	0.00284897	0.0123586	DOWN
ENSG00000099795	NDUFB7	84.7862	-3.09241	0.885021	-3.49417	0.000475536	0.00283252	DOWN
ENSG00000099800	TIMM13	179.871	-2.36001	0.823229	-2.86677	0.0041468	0.0167961	DOWN
ENSG00000099804	CDC34	50.2281	-3.41163	0.722284	-4.72339	2.31944e-06	3.06194e-05	DOWN
ENSG00000099817	POLR2E	208.935	-3.03779	0.649993	-4.67358	2.96e-06	3.77921e-05	DOWN
ENSG00000099821	POLRMT	97.7923	-3.24472	0.64739	-5.012	5.38663e-07	8.74832e-06	DOWN
ENSG00000099834	CDHR5	14.4337	-8.07425	1.20123	-6.72167	1.79652e-11	8.94554e-10	DOWN
ENSG00000099849	RASSF7	19.3887	-5.55979	0.850445	-6.5375	6.25553e-11	2.78853e-09	DOWN
ENSG00000099899	TRMT2A	150.713	-3.60591	0.823413	-4.37922	1.19102e-05	0.000124602	DOWN
ENSG00000099901	RANBP1	396.106	-1.89918	0.534729	-3.55167	0.000382794	0.00236061	DOWN
ENSG00000099949	LZTR1	113.762	-1.7851	0.60233	-2.96366	0.00304	0.0130637	DOWN
ENSG00000099956	SMARCB1	171.29	-2.32639	0.688653	-3.37818	0.000729678	0.0040466	DOWN
ENSG00000099958	DERL3	29.1041	-4.91022	1.10957	-4.42532	9.63007e-06	0.00010363	DOWN
ENSG00000099974	DDTL	5.58623	-6.18528	1.3688	-4.51874	6.22074e-06	7.154e-05	DOWN
ENSG00000099995	SF3A1	838.8	-1.14316	0.31822	-3.59235	0.000327714	0.0020762	DOWN
ENSG00000100023	PPIL2	216.795	-1.54324	0.57621	-2.67826	0.00740053	0.0265636	DOWN
ENSG00000100028	SNRPD3	449.224	-1.33437	0.329542	-4.04918	5.13971e-05	0.000436136	DOWN
ENSG00000100029	PES1	265.565	-3.15861	0.475595	-6.64139	3.10748e-11	1.47514e-09	DOWN
ENSG00000100038	TOP3B	3.54584	-4.96304	1.43474	-3.45918	0.000541817	0.00316134	DOWN
ENSG00000100055	CYTH4	299.984	-2.08866	0.864576	-2.41581	0.0157	0.0478609	DOWN
ENSG00000100056	DGCR14	66.6369	-1.66109	0.683233	-2.43122	0.0150481	0.0462531	DOWN
ENSG00000100060	MFNG	409.354	-2.48182	0.543303	-4.56802	4.92342e-06	5.86973e-05	DOWN
ENSG00000100068	LRP5L	103.491	-3.80126	0.548911	-6.92509	4.35695e-12	2.4445e-10	DOWN
ENSG00000100075	SLC25A1	158.067	-2.97333	0.689264	-4.31378	1.60488e-05	0.000160783	DOWN
ENSG00000100083	GGA1	157.707	-3.1364	0.634834	-4.94051	7.79197e-07	1.20287e-05	DOWN
ENSG00000100084	HIRA	48.5913	-3.31014	0.521127	-6.3519	2.12672e-10	8.36499e-09	DOWN
ENSG00000100092	SH3BP1	120.56	-2.62339	0.833468	-3.14756	0.00164637	0.00792963	DOWN
ENSG00000100109	TFIP11	201.93	-1.19632	0.401093	-2.98266	0.00285758	0.0123913	DOWN
ENSG00000100116	GCAT	34.9188	-3.36882	1.18845	-2.83464	0.00458781	0.0182129	DOWN
ENSG00000100147	CCDC134	40.9921	-2.7281	0.748866	-3.64298	0.000269501	0.0017667	DOWN
ENSG00000100162	CENPM	53.9475	-2.71693	1.04934	-2.58917	0.00962075	0.0326927	DOWN
ENSG00000100197	CYP2D6	3.44386	-4.91674	1.51	-3.25612	0.00112947	0.00580691	DOWN
ENSG00000100207	TCF20	240.66	-5.77181	0.424058	-13.6109	3.45022e-42	8.07455e-39	DOWN
ENSG00000100216	TOMM22	433.743	-1.28922	0.324477	-3.97323	7.09042e-05	0.000570623	DOWN
ENSG00000100227	POLDIP3	509.098	-1.3093	0.39942	-3.278	0.00104547	0.00542988	DOWN
ENSG00000100239	PPP6R2	167.899	-2.8451	0.489067	-5.8174	5.97683e-09	1.63981e-07	DOWN
ENSG00000100241	SBF1	320.436	-3.34122	0.779397	-4.28693	1.81162e-05	0.000178215	DOWN
ENSG00000100242	SUN2	279.628	-2.46005	0.604729	-4.06802	4.74136e-05	0.000406454	DOWN
ENSG00000100258	LMF2	72.9546	-2.51456	0.912531	-2.75559	0.00585867	0.0220763	DOWN
ENSG00000100263	RHBDD3	51.4631	-2.74174	0.778337	-3.52257	0.000427388	0.00258989	DOWN
ENSG00000100284	TOM1	139.204	-2.09164	0.683716	-3.05922	0.00221915	0.010106	DOWN
ENSG00000100288	CHKB	6.47037	-2.9161	0.805335	-3.62097	0.000293496	0.00189563	DOWN
ENSG00000100294	MCAT	49.0792	-2.03746	0.660951	-3.08262	0.0020519	0.00948276	DOWN
ENSG00000100296	THOC5	288.51	-1.15758	0.415229	-2.7878	0.00530668	0.0204163	DOWN
ENSG00000100297	MCM5	879.429	-2.67325	0.813227	-3.28721	0.00101184	0.00529284	DOWN
ENSG00000100304	TTLL12	237.917	-2.63264	0.70555	-3.73133	0.000190471	0.00131921	DOWN
ENSG00000100319	ZMAT5	24.0428	-1.72003	0.671952	-2.55974	0.010475	0.034918	DOWN
ENSG00000100324	TAB1	121.37	-2.31242	0.654613	-3.53249	0.000411658	0.0025043	DOWN
ENSG00000100335	MIEF1	484.201	-1.38429	0.341787	-4.05016	5.1182e-05	0.000435251	DOWN
ENSG00000100345	MYH9	4310.16	-2.23186	0.48828	-4.57087	4.85714e-06	5.80253e-05	DOWN
ENSG00000100353	EIF3D	1410.42	-1.53562	0.296603	-5.17734	2.25069e-07	4.07055e-06	DOWN
ENSG00000100359	SGSM3	97.0622	-2.65631	0.744863	-3.56617	0.000362232	0.00225761	DOWN
ENSG00000100364	KIAA0930	871.075	-3.40362	0.695666	-4.8926	9.95105e-07	1.47863e-05	DOWN
ENSG00000100373	UPK3A	7.27946	-7.08788	1.36455	-5.1943	2.05491e-07	3.76594e-06	DOWN
ENSG00000100376	FAM118A	131.719	-2.1555	0.367403	-5.86686	4.44126e-09	1.24926e-07	DOWN
ENSG00000100395	L3MBTL2	145.151	-1.53149	0.421016	-3.6376	0.00027519	0.00179745	DOWN
ENSG00000100401	RANGAP1	271.28	-3.25568	0.6795	-4.79129	1.65712e-06	2.28127e-05	DOWN
ENSG00000100403	ZC3H7B	305.233	-2.8831	0.581358	-4.95924	7.07681e-07	1.11453e-05	DOWN
ENSG00000100410	PHF5A	91.6021	-3.10394	0.338603	-9.16689	4.86842e-20	1.01728e-17	DOWN
ENSG00000100412	ACO2	248.173	-2.38429	0.48398	-4.92643	8.3747e-07	1.276e-05	DOWN
ENSG00000100413	POLR3H	158.299	-2.1501	0.507203	-4.23913	2.24391e-05	0.000214082	DOWN
ENSG00000100416	TRMU	114.656	-3.0019	0.539768	-5.56146	2.67521e-08	6.21726e-07	DOWN
ENSG00000100417	PMM1	23.9226	-3.12081	1.02611	-3.04141	0.00235475	0.0106059	DOWN
ENSG00000100418	DESI1	219.179	-2.28547	0.53541	-4.26864	1.96672e-05	0.000191143	DOWN
ENSG00000100425	BRD1	311.398	-1.6403	0.456984	-3.5894	0.000331443	0.00209869	DOWN
ENSG00000100426	ZBED4	619.109	-1.06597	0.27406	-3.88956	0.000100428	0.000767041	DOWN
ENSG00000100427	MLC1	614.899	-2.51981	0.524859	-4.80093	1.57932e-06	2.18315e-05	DOWN
ENSG00000100462	PRMT5	246.488	-1.43129	0.392475	-3.64683	0.000265493	0.00174728	DOWN
ENSG00000100605	ITPK1	81.6694	-3.78799	0.671937	-5.63742	1.7262e-08	4.19503e-07	DOWN
ENSG00000100628	ASB2	9.59017	-5.98722	1.13911	-5.25604	1.47189e-07	2.81198e-06	DOWN
ENSG00000100632	ERH	110.616	-2.55896	0.444474	-5.75728	8.54777e-09	2.25087e-07	DOWN
ENSG00000100711	ZFYVE21	53.1106	-2.11225	0.464739	-4.54503	5.49287e-06	6.41786e-05	DOWN
ENSG00000100726	TELO2	122.328	-4.46085	0.831318	-5.366	8.05026e-08	1.63684e-06	DOWN
ENSG00000100813	ACIN1	1152.92	-1.13696	0.349922	-3.24918	0.00115738	0.00592824	DOWN
ENSG00000100836	PABPN1	138.015	-2.00221	0.452686	-4.42296	9.73564e-06	0.000104563	DOWN
ENSG00000100865	CINP	82.8207	-1.61319	0.39173	-4.11812	3.8198e-05	0.000337339	DOWN
ENSG00000100897	DCAF11	309.311	-1.01366	0.386836	-2.6204	0.00878269	0.0303801	DOWN
ENSG00000100908	EMC9	18.402	-2.11521	0.530658	-3.98602	6.71899e-05	0.000544851	DOWN
ENSG00000100991	TRPC4AP	424.424	-1.8981	0.362424	-5.23724	1.62995e-07	3.06884e-06	DOWN
ENSG00000100997	ABHD12	141.624	-2.21958	0.470365	-4.71885	2.37187e-06	3.12374e-05	DOWN
ENSG00000101019	UQCC1	163.112	-1.74182	0.337798	-5.15638	2.51774e-07	4.50135e-06	DOWN
ENSG00000101057	MYBL2	335.404	-3.21824	0.993991	-3.2377	0.00120499	0.0061199	DOWN
ENSG00000101132	PFDN4	63.3781	-2.4355	0.421258	-5.7815	7.40392e-09	1.98254e-07	DOWN
ENSG00000101146	RAE1	233.765	-1.23263	0.282708	-4.36007	1.30021e-05	0.000134522	DOWN
ENSG00000101150	TPD52L2	428.42	-1.18333	0.408261	-2.89845	0.0037501	0.0154922	DOWN
ENSG00000101152	DNAJC5	386.405	-3.72423	0.577676	-6.44692	1.14147e-10	4.77885e-09	DOWN
ENSG00000101158	NELFCD	440.077	-1.19807	0.44358	-2.70091	0.00691495	0.0251798	DOWN
ENSG00000101161	PRPF6	432.176	-1.63099	0.470873	-3.46377	0.00053267	0.00311418	DOWN
ENSG00000101181	MTG2	88.0257	-2.77234	0.614266	-4.51325	6.38405e-06	7.30605e-05	DOWN
ENSG00000101187	SLCO4A1	90.4863	-2.51319	0.917412	-2.73943	0.00615454	0.0229215	DOWN
ENSG00000101188	NTSR1	28.7054	-4.33577	1.36803	-3.16936	0.00152777	0.0074504	DOWN
ENSG00000101194	SLC17A9	244.502	-2.81544	0.752472	-3.74158	0.000182865	0.00127331	DOWN
ENSG00000101199	ARFGAP1	135.795	-3.45228	0.709507	-4.86574	1.14026e-06	1.65441e-05	DOWN
ENSG00000101216	GMEB2	73.8183	-3.16945	0.506056	-6.26304	3.77549e-10	1.40251e-08	DOWN
ENSG00000101220	C20orf27	72.4608	-4.27819	0.653022	-6.55137	5.70134e-11	2.55121e-09	DOWN
ENSG00000101246	ARFRP1	89.4591	-3.36433	0.714288	-4.71005	2.47655e-06	3.23791e-05	DOWN
ENSG00000101255	TRIB3	118.26	-2.47082	0.772776	-3.19733	0.00138707	0.006876	DOWN
ENSG00000101265	RASSF2	1516.06	-2.19531	0.392431	-5.59413	2.21731e-08	5.25221e-07	DOWN
ENSG00000101346	POFUT1	326.199	-2.32848	0.323186	-7.20476	5.8145e-13	3.94425e-11	DOWN
ENSG00000101361	NOP56	955.336	-1.54708	0.390797	-3.95879	7.53295e-05	0.000600864	DOWN
ENSG00000101365	IDH3B	281.464	-2.10085	0.468321	-4.48592	7.25999e-06	8.14895e-05	DOWN
ENSG00000101391	CDK5RAP1	159.979	-1.12144	0.343454	-3.26517	0.00109397	0.00565542	DOWN
ENSG00000101400	SNTA1	5.48	-2.24628	0.92687	-2.42351	0.0153713	0.0470426	DOWN
ENSG00000101407	TTI1	366.917	-1.19537	0.408326	-2.9275	0.00341702	0.0144009	DOWN
ENSG00000101412	E2F1	101.219	-3.57617	0.722204	-4.95174	7.35529e-07	1.14528e-05	DOWN
ENSG00000101413	RPRD1B	285.587	-1.71403	0.296054	-5.78959	7.05592e-09	1.90901e-07	DOWN
ENSG00000101425	BPI	62.1756	-9.21311	0.992335	-9.28427	1.62821e-20	3.77277e-18	DOWN
ENSG00000101442	ACTR5	50.2346	-1.20607	0.487206	-2.47549	0.0133055	0.0419773	DOWN
ENSG00000101444	AHCY	547.664	-2.4168	0.394238	-6.13031	8.7709e-10	2.95772e-08	DOWN
ENSG00000101447	FAM83D	45.7429	-2.2192	0.819371	-2.70841	0.00676059	0.0247216	DOWN
ENSG00000101473	ACOT8	47.2026	-1.76368	0.643192	-2.74208	0.00610515	0.0227983	DOWN
ENSG00000101493	ZNF516	763.693	-1.40055	0.363791	-3.84989	0.000118173	0.000879086	DOWN
ENSG00000101544	ADNP2	434.942	-1.81295	0.555473	-3.2638	0.00109928	0.0056804	DOWN
ENSG00000101546	RBFA	121.083	-1.10208	0.427733	-2.57655	0.00997904	0.0336035	DOWN
ENSG00000101596	SMCHD1	3036.25	-1.30193	0.368086	-3.53702	0.000404668	0.00247206	DOWN
ENSG00000101654	RNMT	871.169	-1.16488	0.368567	-3.16056	0.00157466	0.00764717	DOWN
ENSG00000101665	SMAD7	51.2451	-3.04415	0.990475	-3.07342	0.00211621	0.00971662	DOWN
ENSG00000101811	CSTF2	126.773	-1.68092	0.342052	-4.91422	8.91376e-07	1.3476e-05	DOWN
ENSG00000101888	NXT2	481.249	-2.68387	0.436625	-6.14686	7.90336e-10	2.70413e-08	DOWN
ENSG00000101935	AMMECR1	136.72	-1.06636	0.288623	-3.69465	0.000220188	0.00149062	DOWN
ENSG00000101945	SUV39H1	98.3142	-1.36511	0.465711	-2.93123	0.00337621	0.0142701	DOWN
ENSG00000101966	XIAP	352.157	-1.21081	0.387243	-3.12675	0.00176751	0.008421	DOWN
ENSG00000101986	ABCD1	55.6067	-3.99255	0.685411	-5.82504	5.7099e-09	1.57026e-07	DOWN
ENSG00000101997	CCDC22	82.1643	-2.32793	0.798957	-2.91371	0.00357166	0.0148918	DOWN
ENSG00000102030	NAA10	82.3918	-1.77994	0.664805	-2.67738	0.00741993	0.0266169	DOWN
ENSG00000102032	RENBP	8.64845	-3.71497	0.803155	-4.62548	3.73739e-06	4.64504e-05	DOWN
ENSG00000102043	MTMR8	25.1517	-2.21465	0.831864	-2.66227	0.00776147	0.0275555	DOWN
ENSG00000102119	EMD	78.5133	-1.6258	0.636552	-2.55407	0.0106472	0.0353592	DOWN
ENSG00000102125	TAZ	112.594	-1.28354	0.503482	-2.54933	0.0107929	0.0357195	DOWN
ENSG00000102178	UBL4A	116.801	-2.3611	0.476552	-4.95456	7.24951e-07	1.13942e-05	DOWN
ENSG00000102317	RBM3	1374.6	-1.17306	0.398276	-2.94535	0.00322586	0.0137438	DOWN
ENSG00000102471	NDFIP2	57.8203	-5.23633	1.02878	-5.08985	3.58344e-07	6.15735e-06	DOWN
ENSG00000102879	CORO1A	1310.95	-2.51479	0.988717	-2.54348	0.0109753	0.0361972	DOWN
ENSG00000102890	ELMO3	10.4646	-4.33191	1.05526	-4.10508	4.0417e-05	0.000354527	DOWN
ENSG00000102901	CENPT	74.1947	-1.73052	0.49745	-3.47877	0.000503712	0.00297386	DOWN
ENSG00000102967	DHODH	100.677	-1.7472	0.46803	-3.7331	0.000189136	0.00131151	DOWN
ENSG00000102978	POLR2C	271.125	-1.06717	0.375546	-2.84166	0.00448793	0.0179035	DOWN
ENSG00000103044	HAS3	16.4053	-1.72154	0.653352	-2.63493	0.00841551	0.0293996	DOWN
ENSG00000103047	TANGO6	98.1752	-1.68082	0.472138	-3.56002	0.000370833	0.00230446	DOWN
ENSG00000103051	COG4	188.713	-1.70865	0.545149	-3.13428	0.00172276	0.00824158	DOWN
ENSG00000103126	AXIN1	143.975	-2.3895	0.73363	-3.25709	0.00112562	0.00578962	DOWN
ENSG00000103145	HCFC1R1	25.6615	-2.82546	0.673679	-4.19407	2.73995e-05	0.000254558	DOWN
ENSG00000103148	NPRL3	114.384	-1.65738	0.677733	-2.44547	0.0144663	0.0447944	DOWN
ENSG00000103160	HSDL1	106.218	-1.90115	0.499385	-3.80699	0.00014067	0.00102334	DOWN
ENSG00000103168	TAF1C	112.569	-3.50148	0.452042	-7.74592	9.48891e-15	8.81226e-13	DOWN
ENSG00000103187	COTL1	745.372	-2.27359	0.779653	-2.91616	0.00354367	0.014812	DOWN
ENSG00000103197	TSC2	262.584	-1.71893	0.617372	-2.78427	0.00536482	0.0206095	DOWN
ENSG00000103199	ZNF500	34.0928	-2.68332	0.709517	-3.7819	0.000155635	0.00111318	DOWN
ENSG00000103202	NME4	196.352	-1.85597	0.696538	-2.66456	0.0077088	0.0274053	DOWN
ENSG00000103226	NOMO3	60.1366	-3.11313	0.592362	-5.25545	1.47664e-07	2.81875e-06	DOWN
ENSG00000103245	NARFL	47.3079	-3.48212	0.722848	-4.81723	1.45565e-06	2.03747e-05	DOWN
ENSG00000103249	CLCN7	369.886	-4.49075	0.748076	-6.00307	1.93625e-09	6.01041e-08	DOWN
ENSG00000103253	HAGHL	16.1333	-3.98679	0.694343	-5.74182	9.36657e-09	2.43833e-07	DOWN
ENSG00000103254	FAM173A	13.9698	-2.91984	0.806379	-3.62093	0.000293542	0.00189563	DOWN
ENSG00000103257	SLC7A5	271.473	-2.27777	0.723741	-3.14721	0.00164835	0.00793589	DOWN
ENSG00000103266	STUB1	28.5623	-2.14702	0.787044	-2.72795	0.00637291	0.0236027	DOWN
ENSG00000103269	RHBDL1	2.42111	-4.91767	1.78891	-2.74898	0.00597815	0.0224189	DOWN
ENSG00000103326	CAPN15	139.911	-2.50259	0.745297	-3.35785	0.00078552	0.00430527	DOWN
ENSG00000103356	EARS2	139.855	-2.05414	0.571629	-3.59348	0.00032629	0.0020683	DOWN
ENSG00000103363	TCEB2	182.428	-2.84114	0.794817	-3.57458	0.000350791	0.00220036	DOWN
ENSG00000103415	HMOX2	78.0143	-2.89795	0.540656	-5.36007	8.31917e-08	1.68858e-06	DOWN
ENSG00000103423	DNAJA3	177.424	-3.9131	0.618384	-6.32794	2.48449e-10	9.62657e-09	DOWN
ENSG00000103429	BFAR	187.066	-2.18945	0.382486	-5.72427	1.03879e-08	2.67151e-07	DOWN
ENSG00000103489	XYLT1	726.69	-1.04901	0.43258	-2.42501	0.0153078	0.0469156	DOWN
ENSG00000103495	MAZ	130.634	-3.56152	0.725088	-4.91185	9.02221e-07	1.36048e-05	DOWN
ENSG00000103510	KAT8	148.702	-1.31499	0.496423	-2.64893	0.0080746	0.0284316	DOWN
ENSG00000103512	NOMO1	247.392	-1.35775	0.365817	-3.71155	0.000205995	0.00141044	DOWN
ENSG00000103549	RNF40	221.823	-2.5802	0.611199	-4.22154	2.42641e-05	0.000228237	DOWN
ENSG00000103550	KNOP1	96.5644	-1.53105	0.422721	-3.6219	0.000292452	0.0018912	DOWN
ENSG00000103653	CSK	414.613	-2.51121	0.711026	-3.53181	0.000412723	0.00250947	DOWN
ENSG00000103932	RPAP1	169.148	-1.28459	0.46625	-2.75515	0.00586655	0.0220945	DOWN
ENSG00000104055	TGM5	35.6035	-5.96808	1.04434	-5.71467	1.09919e-08	2.80528e-07	DOWN
ENSG00000104081	BMF	377.554	-1.12432	0.410105	-2.74155	0.00611494	0.0228206	DOWN
ENSG00000104129	DNAJC17	46.89	-1.61867	0.517548	-3.12758	0.0017625	0.00840314	DOWN
ENSG00000104142	VPS18	165.997	-2.4543	0.513925	-4.7756	1.7917e-06	2.44354e-05	DOWN
ENSG00000104147	OIP5	26.501	-1.65225	0.542904	-3.04336	0.00233953	0.0105536	DOWN
ENSG00000104221	BRF2	25.2052	-2.75909	0.743802	-3.70944	0.000207717	0.00141892	DOWN
ENSG00000104228	TRIM35	144.238	-1.19875	0.347428	-3.45036	0.000559839	0.00325005	DOWN
ENSG00000104313	EYA1	2.65893	-5.05628	1.68607	-2.99886	0.00270994	0.0118632	DOWN
ENSG00000104356	POP1	144.781	-2.60918	0.359767	-7.25243	4.09356e-13	2.85124e-11	DOWN
ENSG00000104365	IKBKB	430.131	-1.20346	0.479137	-2.51172	0.0120146	0.0387297	DOWN
ENSG00000104522	TSTA3	61.1454	-3.74635	0.917286	-4.08416	4.42357e-05	0.000383284	DOWN
ENSG00000104524	PYCRL	20.902	-8.11645	1.08405	-7.48715	7.03849e-14	5.68006e-12	DOWN
ENSG00000104529	EEF1D	176.137	-4.39325	1.24362	-3.53263	0.00041145	0.0025043	DOWN
ENSG00000104549	SQLE	452.348	-1.70199	0.557156	-3.05477	0.0022523	0.0102172	DOWN
ENSG00000104679	R3HCC1	79.3642	-1.27595	0.494007	-2.58286	0.00979838	0.0331459	DOWN
ENSG00000104687	GSR	453.311	-1.81403	0.445042	-4.07609	4.57987e-05	0.000395041	DOWN
ENSG00000104691	UBXN8	54.1716	-1.72492	0.431498	-3.99751	6.40132e-05	0.000523995	DOWN
ENSG00000104738	MCM4	1361.1	-2.69341	0.603413	-4.46363	8.05815e-06	8.88294e-05	DOWN
ENSG00000104774	MAN2B1	474.67	-2.2897	0.741867	-3.0864	0.00202597	0.00937401	DOWN
ENSG00000104783	KCNN4	107.561	-2.52681	0.641518	-3.9388	8.18897e-05	0.000645057	DOWN
ENSG00000104824	HNRNPL	788.454	-1.52476	0.332128	-4.5909	4.41349e-06	5.35453e-05	DOWN
ENSG00000104825	NFKBIB	53.1509	-1.83978	0.435516	-4.22437	2.39613e-05	0.000225934	DOWN
ENSG00000104835	SARS2	9.49855	-2.52188	0.773729	-3.25939	0.00111653	0.00575429	DOWN
ENSG00000104852	SNRNP70	401.019	-3.36929	0.587775	-5.73228	9.90867e-09	2.56518e-07	DOWN
ENSG00000104856	RELB	73.3247	-3.98587	0.605276	-6.58521	4.54234e-11	2.08849e-09	DOWN
ENSG00000104859	CLASRP	119.042	-3.26673	0.461435	-7.07949	1.44682e-12	8.9814e-11	DOWN
ENSG00000104866	PPP1R37	50.282	-3.14046	0.631198	-4.9754	6.51123e-07	1.03661e-05	DOWN
ENSG00000104872	PIH1D1	191.332	-2.17113	0.741398	-2.92842	0.0034069	0.0143661	DOWN
ENSG00000104880	ARHGEF18	21.2537	-4.89428	0.913584	-5.35723	8.45084e-08	1.71086e-06	DOWN
ENSG00000104884	ERCC2	121.227	-2.45624	0.676782	-3.62929	0.000284199	0.00184599	DOWN
ENSG00000104885	DOT1L	283.814	-2.63051	0.486709	-5.40469	6.49215e-08	1.36143e-06	DOWN
ENSG00000104886	PLEKHJ1	113.106	-1.94776	0.73377	-2.65446	0.0079435	0.0280649	DOWN
ENSG00000104889	RNASEH2A	114.967	-1.75234	0.673453	-2.60202	0.00926778	0.0317004	DOWN
ENSG00000104897	SF3A2	113.774	-4.3911	0.759466	-5.78182	7.38956e-09	1.98096e-07	DOWN
ENSG00000104903	LYL1	215.576	-4.0085	0.833152	-4.81125	1.49989e-06	2.08939e-05	DOWN
ENSG00000104904	OAZ1	1567.14	-2.39205	0.400212	-5.97696	2.2734e-09	6.93668e-08	DOWN
ENSG00000104907	TRMT1	143.753	-3.20756	0.893859	-3.58844	0.000332659	0.00210525	DOWN
ENSG00000104915	STX10	95.7096	-2.65953	0.762984	-3.48569	0.000490866	0.00290755	DOWN
ENSG00000104918	RETN	5.54896	-4.1041	1.3725	-2.99025	0.00278753	0.012137	DOWN
ENSG00000104957	CCDC130	63.2911	-2.26609	0.680119	-3.33189	0.000862569	0.0046599	DOWN
ENSG00000104969	SGTA	179.406	-2.485	0.594851	-4.17752	2.94702e-05	0.000270149	DOWN
ENSG00000104980	TIMM44	121.952	-3.90226	0.794924	-4.90897	9.15561e-07	1.37793e-05	DOWN
ENSG00000104983	CCDC61	14.7536	-2.97444	0.859097	-3.46228	0.000535615	0.00312984	DOWN
ENSG00000105058	FAM32A	300.62	-1.40627	0.309503	-4.54364	5.5291e-06	6.45052e-05	DOWN
ENSG00000105063	PPP6R1	703.15	-2.54453	0.759048	-3.35227	0.000801526	0.00437354	DOWN
ENSG00000105136	ZNF419	70.8149	-1.41213	0.459622	-3.07237	0.00212364	0.00974312	DOWN
ENSG00000105171	POP4	142.927	-1.14594	0.357923	-3.20165	0.00136643	0.00679458	DOWN
ENSG00000105173	CCNE1	52.4061	-2.01464	0.666094	-3.02456	0.00248997	0.0110806	DOWN
ENSG00000105185	PDCD5	187.738	-1.90478	0.329692	-5.77745	7.58392e-09	2.0261e-07	DOWN
ENSG00000105197	TIMM50	204.481	-2.0865	0.420844	-4.9579	7.12584e-07	1.12149e-05	DOWN
ENSG00000105220	GPI	1130.49	-2.92476	0.531086	-5.50713	3.64737e-08	8.16837e-07	DOWN
ENSG00000105229	PIAS4	67.9131	-2.16655	0.631271	-3.43205	0.000599042	0.00344288	DOWN
ENSG00000105248	CCDC94	67.4918	-1.7782	0.703709	-2.52689	0.0115077	0.037462	DOWN
ENSG00000105281	SLC1A5	374.658	-1.84116	0.727543	-2.53066	0.011385	0.0371815	DOWN
ENSG00000105298	CACTIN	44.5006	-3.16629	0.553608	-5.71937	1.06917e-08	2.73761e-07	DOWN
ENSG00000105321	CCDC9	30.5749	-2.75842	0.649871	-4.24457	2.19013e-05	0.000209548	DOWN
ENSG00000105325	FZR1	86.0025	-3.02493	0.625423	-4.83661	1.32074e-06	1.87215e-05	DOWN
ENSG00000105327	BBC3	7.71287	-2.65011	1.10455	-2.39927	0.016428	0.0496276	DOWN
ENSG00000105339	DENND3	763.184	-2.00814	0.586351	-3.4248	0.000615254	0.00352311	DOWN
ENSG00000105352	CEACAM4	5.04663	-3.98428	1.19252	-3.34105	0.000834607	0.00452976	DOWN
ENSG00000105372	RPS19	2887.98	-2.38666	0.702387	-3.39792	0.000678999	0.00381802	DOWN
ENSG00000105397	TYK2	265.032	-2.36193	0.558911	-4.22595	2.37935e-05	0.000225077	DOWN
ENSG00000105401	CDC37	372.315	-1.64214	0.606443	-2.70782	0.00677269	0.0247503	DOWN
ENSG00000105402	NAPA	103.408	-1.59542	0.663405	-2.4049	0.0161769	0.0490019	DOWN
ENSG00000105447	GRWD1	143.397	-2.58364	0.514602	-5.02066	5.14948e-07	8.41574e-06	DOWN
ENSG00000105472	CLEC11A	95.7022	-2.73716	0.877868	-3.11797	0.00182103	0.0086253	DOWN
ENSG00000105486	LIG1	234.104	-2.85829	0.77948	-3.66692	0.00024549	0.00163123	DOWN
ENSG00000105516	DBP	31.3083	-2.96788	0.631097	-4.70274	2.56694e-06	3.33931e-05	DOWN
ENSG00000105520	LPPR2	28.9558	-2.56907	0.526624	-4.87838	1.06961e-06	1.57237e-05	DOWN
ENSG00000105568	PPP2R1A	596.902	-1.29173	0.507218	-2.54669	0.0108749	0.0359523	DOWN
ENSG00000105576	TNPO2	408.472	-2.12537	0.327424	-6.49118	8.51682e-11	3.6707e-09	DOWN
ENSG00000105607	GCDH	81.5667	-1.73533	0.592855	-2.92708	0.00342158	0.0144176	DOWN
ENSG00000105618	PRPF31	80.2009	-2.85097	0.540596	-5.27374	1.33668e-07	2.5768e-06	DOWN
ENSG00000105640	RPL18A	3096.16	-1.85181	0.754563	-2.45415	0.0141218	0.0439239	DOWN
ENSG00000105643	ARRDC2	119.951	-2.05327	0.481106	-4.26782	1.9739e-05	0.000191761	DOWN
ENSG00000105656	ELL	100.256	-2.23074	0.487404	-4.57678	4.72198e-06	5.6642e-05	DOWN
ENSG00000105669	COPE	260.335	-2.90591	0.801202	-3.62693	0.000286809	0.0018583	DOWN
ENSG00000105671	DDX49	157.279	-3.45945	0.681975	-5.07269	3.92235e-07	6.66144e-06	DOWN
ENSG00000105676	ARMC6	109.298	-2.74823	0.671218	-4.09439	4.23288e-05	0.000369497	DOWN
ENSG00000105677	TMEM147	100.95	-1.25739	0.432327	-2.90842	0.00363262	0.0150948	DOWN
ENSG00000105698	USF2	167.232	-2.08383	0.533805	-3.90373	9.47205e-05	0.000728952	DOWN
ENSG00000105699	LSR	9.73583	-2.27533	0.750671	-3.03107	0.00243692	0.0108942	DOWN
ENSG00000105700	KXD1	136.259	-1.09989	0.304992	-3.60631	0.000310587	0.00198218	DOWN
ENSG00000105701	FKBP8	215.07	-4.36393	0.865087	-5.0445	4.5472e-07	7.57963e-06	DOWN
ENSG00000105705	SUGP1	92.1702	-2.36999	0.590574	-4.01303	5.99431e-05	0.000496408	DOWN
ENSG00000105722	ERF	127.039	-1.88636	0.717031	-2.63079	0.00851854	0.0296622	DOWN
ENSG00000105726	ATP13A1	314.479	-2.28486	0.673096	-3.39455	0.000687415	0.00385886	DOWN
ENSG00000105767	CADM4	2.70255	-3.14442	1.27638	-2.46355	0.013757	0.0430652	DOWN
ENSG00000105771	SMG9	189.838	-2.28589	0.549047	-4.16338	3.13574e-05	0.00028433	DOWN
ENSG00000105963	ADAP1	26.072	-3.24638	1.06909	-3.03658	0.00239282	0.0107461	DOWN
ENSG00000106003	LFNG	78.3264	-1.91158	0.640668	-2.98373	0.00284758	0.0123548	DOWN
ENSG00000106009	BRAT1	112.296	-3.51182	0.810704	-4.33182	1.4788e-05	0.000149885	DOWN
ENSG00000106012	IQCE	91.348	-2.04511	0.536491	-3.81202	0.000137834	0.00100584	DOWN
ENSG00000106028	SSBP1	479.124	-1.1605	0.299377	-3.87639	0.000106016	0.000802424	DOWN
ENSG00000106077	ABHD11	25.3306	-1.47104	0.544964	-2.69934	0.00694766	0.0252661	DOWN
ENSG00000106089	STX1A	10.3682	-4.11993	1.03551	-3.97864	6.9311e-05	0.000559726	DOWN
ENSG00000106153	CHCHD2	886.501	-1.60473	0.32509	-4.93626	7.96335e-07	1.22261e-05	DOWN
ENSG00000106244	PDAP1	286.799	-1.79267	0.400543	-4.47559	7.62e-06	8.46305e-05	DOWN
ENSG00000106263	EIF3B	1027.55	-2.7581	0.424992	-6.48977	8.59671e-11	3.69832e-09	DOWN
ENSG00000106290	TAF6	78.8662	-1.27576	0.469645	-2.71643	0.00659902	0.0242428	DOWN
ENSG00000106348	IMPDH1	199.262	-3.23271	0.673548	-4.79953	1.59042e-06	2.1972e-05	DOWN
ENSG00000106355	LSM5	210.49	-1.70706	0.437564	-3.90128	9.56842e-05	0.00073516	DOWN
ENSG00000106367	AP1S1	42.0515	-4.54339	0.655328	-6.93301	4.11993e-12	2.32334e-10	DOWN
ENSG00000106399	RPA3	126.254	-1.52681	0.46121	-3.31045	0.000931454	0.0049509	DOWN
ENSG00000106404	CLDN15	26.6291	-1.40301	0.566471	-2.47675	0.0132586	0.0418578	DOWN
[truncated: 22,802 more rows]

## Sheet: HL60-GMP
gene	Symbol	baseMean	log2FoldChange	lfcSE	stat	pvalue	padj	UP_DOWN
[truncated: 23,506 more rows]

## Sheet: VD3-Mono
gene	Symbol	baseMean	log2FoldChange	lfcSE	stat	pvalue	padj	UP_DOWN
[truncated: 21,630 more rows]
